# Supplementary material for: Combining a prioritization strategy and functional studies nominates 5’UTR variants underlying inherited retinal disease
Source: Genome Med. 2024 Jan 6;16:7. doi: 10.1186/s13073-023-01277-1 (PMC10771650; doi:10.1186/s13073-023-01277-1)
Supplement: Supplementary file 1 — Additional file 1: Table S1. Custom diagnostic gene panel comprising all IRD genes listed in either the Retinal disorders panel (v2.195) from Genomics England PanelApp or RetNet. Table S2. Publicly available multi-omics datasets derived from human retina used in this study. Table S3. Overview of the IRD sub-cohort from the Rare Disease arm of the 100,000 Genomes Project (Genomics England). Table S4. Primer sequences used in this study. Table S5. Overview of selected canonical and non-canonical protein-coding transcripts of IRD genes and their expression in adult human retina. Table S6. Genomic coordinates (GRCh38) of the regions in which variants were searched in this study (5’UTR analysis file). Table S7. Overview of the structure of 5'UTRs of the transcripts included in this study. Table S8. Comparison of 5'UTRs of non-canonical transcripts with respect to their corresponding canonical isoforms. Table S9. Overview of the performance of commercial exome capture designs on the 5’UTRs screened in this study. Table S10. Overview of the performance of commercial exome capture kits mostly used for the generation of our in-house WES data considering strict and padded designs. Table S11. Overview of all 5’UTR variants reported in IRD genes submitted to the ClinVar database. Table S12. Summarized overview of the distribution of 5'UTR variants assigned to more than one functional category. Table S13. Overview of the span of internal ribosomal entry sites (IRES) contained in the 5'UTR of IRD genes. Table S14. Illustration of the designed prioritization strategy applied to a selection of the identified variants. Table S15. Overview of additional variants reported for patients F5, F8, F11. Table S16. Overview of the 11 patients carrying the RDH12:c.701G>A (p.Arg234His) variant found in cis with RDH12:c.-123C>T. [file 13073_2023_1277_MOESM1_ESM.xlsx]

## Sheet: Table S1
Table S1. Custom diagnostic gene panel comprising all IRD genes listed in either the Retinal disorders panel (v2.195) from Genomics England PanelApp or RetNet. Abbreviations: AD, autosomal dominant; AR, autosomal recessive; HGNC, HUGO Gene Nomenclature Committee.
Gene Symbol	Gene ID (Ensembl)	HGNC	Diagnostic evidence level flag (Genomics England)	Model Of Inheritance	Phenotypes	Omim
ABCA4	ENSG00000198691	HGNC:34	Green	BIALLELIC, autosomal or pseudoautosomal	Achromatopsia, Cone, and Cone-rod Dystrophy;Macular Dystrophy/Degeneration/Stargardt Disease;Stargardt disease 1, 248200;Macular Degeneration (Dominant);Stargardt Disease, Recessive;Retinitis pigmentosa 19, 601718;Cone-rod dystrophy 3, 604116;Macular degeneration, age-related, 2, 153800;Fundus flavimaculatus, 248200;Retinal dystrophy, early-onset severe, 248200;Retinitis pigmentosa;Retinitis Pigm…	601691
ABHD12	ENSG00000100997	HGNC:15868	Green	BIALLELIC, autosomal or pseudoautosomal	Eye Disorders;Polyneuropathy, Hearing Loss, Ataxia, Retinitis Pigmentosa andCataract (PHARC);Polyneuropathy, hearing loss, ataxia, retinitis pigmentosa, and cataract, 614857	613599
ACO2	ENSG00000100412	HGNC:118	Green	BIALLELIC, autosomal or pseudoautosomal	Infantile cerebellar-retinal degeneration, 614559	100850
ADAM9	ENSG00000168615	HGNC:216	Green	BIALLELIC, autosomal or pseudoautosomal	Achromatopsia, Cone, and Cone-rod Dystrophy;Eye Disorders;Cone-Rod Dystrophy, Recessive;Cone-rod dystrophy 9, 612775	602713
ADAMTS18	ENSG00000140873	HGNC:17110	Green	BIALLELIC, autosomal or pseudoautosomal	Genetic Retinal Degeneration Conditions;Microcornea, myopic chorioretinal atrophy, and telecanthus, 615458	607512
ADGRV1	ENSG00000164199	HGNC:17416	Green	BIALLELIC, autosomal or pseudoautosomal	Usher syndrome, type 2C, 605472;Eye Disorders;Usher syndrome, type 2C, GPR98/PDZD7 digenic, 605472	602851
AGBL5	ENSG00000084693	HGNC:26147	Green	BIALLELIC, autosomal or pseudoautosomal	Retinitis pigmentosa 75, 617023	615900
AHI1	ENSG00000135541	HGNC:21575	Green	BIALLELIC, autosomal or pseudoautosomal	Eye Disorders;Joubert syndrome 3, 608629	608894
AIPL1	ENSG00000129221	HGNC:359	Green	BIALLELIC, autosomal or pseudoautosomal	Achromatopsia, Cone, and Cone-rod Dystrophy;Cone-rod dystrophy (AD);Leber congenital amaurosis 4 (AR);Retinitis pigmentosa, juvenile (AD);Leber Congenital Amaurosis;Leber congenital amaurosis;Leber congenital amaurosis 4, 604393;Retinitis pigmentosa, juvenile, 604393;Cone-rod dystrophy, 604393;Eye Disorders;Retinitis Pigmentosa, Dominant;Retinitis Pigmentosa, Recessive;Retinitis pigmentosa	604392
AIRE	ENSG00000160224	HGNC:360	Green	BOTH monoallelic and biallelic, autosomal or pseudoautosomal	Autoimmune polyendocrinopathy syndrome , type I, with or without reversible metaphyseal dysplasia, 240300	607358
ALMS1	ENSG00000116127	HGNC:428	Green	BIALLELIC, autosomal or pseudoautosomal	Eye Disorders;Alstrom syndrome, 203800	606844
ARHGEF18	ENSG00000104880	HGNC:17090	Green	BIALLELIC, autosomal or pseudoautosomal	Retinitis pigmentosa 78 617433	616432
ARL2BP	ENSG00000102931	HGNC:17146	Green	BIALLELIC, autosomal or pseudoautosomal	Retinitis pigmentosa with or without situs inversus, 615434	615407
ARL6	ENSG00000113966	HGNC:13210	Green	BIALLELIC, autosomal or pseudoautosomal	Eye Disorders;Bardet-Biedl syndrome 3, 209900;{Bardet-Biedl syndrome 1, modifier of}, 209900;Retinitis pigmentosa 55, 613575;Retinitis Pigmentosa, Recessive	608845
ATF6	ENSG00000118217	HGNC:791	Green	BIALLELIC, autosomal or pseudoautosomal	Achromatopsia 7, 616517	605537
ATOH7	ENSG00000179774	HGNC:13907	Green	BIALLELIC, autosomal or pseudoautosomal	Persistent hyperplastic primary vitreous, autosomal recessive, 221900;multiple ocular developmental defects, including severe vitreoretinal dysplasia, optic nerve hypoplasia, persistent fetal vasculature, microphthalmia, congenital cataracts, microcornea, corneal opacity and nystagmus	609875
BBS1	ENSG00000174483	HGNC:966	Green	BIALLELIC, autosomal or pseudoautosomal	Bardet-Biedl syndrome 1 OMIM:209900;Bardet-Biedl syndrome 1 MONDO:0008854	209901
BBS10	ENSG00000179941	HGNC:26291	Green	BIALLELIC, autosomal or pseudoautosomal	Eye Disorders;Bardet-Biedl syndrome 10, 615987	610148
BBS12	ENSG00000181004	HGNC:26648	Green	BIALLELIC, autosomal or pseudoautosomal	Eye Disorders;Bardet-Biedl syndrome 12, 615989	610683
BBS2	ENSG00000125124	HGNC:967	Green	BIALLELIC, autosomal or pseudoautosomal	Eye Disorders;Bardet-Biedl syndrome 2, 615981;Retinitis pigmentosa 74, 616562	606151
BBS4	ENSG00000140463	HGNC:969	Green	BIALLELIC, autosomal or pseudoautosomal	Eye Disorders;Bardet-Biedl syndrome 4, 615982	600374
BBS5	ENSG00000163093	HGNC:970	Green	BIALLELIC, autosomal or pseudoautosomal	Eye Disorders;Bardet-Biedl syndrome 5, 615983	603650
BBS7	ENSG00000138686	HGNC:18758	Green	BIALLELIC, autosomal or pseudoautosomal	Eye Disorders;Bardet-Biedl syndrome 7, 615984	607590
BBS9	ENSG00000122507	HGNC:30000	Green	BIALLELIC, autosomal or pseudoautosomal	Eye Disorders;Bardet-Biedl syndrome 9, 615986	607968
BEST1	ENSG00000167995	HGNC:12703	Green	BOTH monoallelic and biallelic, autosomal or pseudoautosomal	Achromatopsia, Cone, and Cone-rod Dystrophy;Best macular atrophy (AD);Bestrophinopathy (AR);Microcornea, rod-cone dystrophy, cataract, and posterior staphyloma (AD);Retinitis pigmentosa, concentric (AD);Retinitis pigmentosa-50 (AD);Vitelliform macular dystrophy, adult-onset (AD);Vitreoretinochoroidopathy (AD);Best macular dystrophy, 153700;Maculopathy, bull's-eye;Vitelliform macular dystrophy, ad…	607854
C1QTNF5	ENSG00000223953	HGNC:14344	Green	MONOALLELIC, autosomal or pseudoautosomal, imprinted status unknown	Eye Disorders;Retinal Degeneration;Retinitis pigmentosa;Retinal degeneration, late-onset, autosomal dominant, 605670	608752
C21orf2	ENSG00000160226	HGNC:1260	Green	BIALLELIC, autosomal or pseudoautosomal	Retinal dystrophy with macular staphyloma, 617547	603191
PCARE	ENSG00000179270	HGNC:34383	Green	BIALLELIC, autosomal or pseudoautosomal	Eye Disorders;Retinitis pigmentosa 54, 613428;Retinitis pigmentosa;Retinitis Pigmentosa, Recessive	613425
C8orf37	ENSG00000156172	HGNC:27232	Green	BIALLELIC, autosomal or pseudoautosomal	Bardet-Biedl syndrome 21, OMIM:617406, MONDO:0044308;Cone-rod dystrophy 16, OMIM:614500, MONDO:0013786;Retinitis pigmentosa 64, OMIM:614500, MONDO:0019200	614477
CABP4	ENSG00000175544	HGNC:1386	Green	BIALLELIC, autosomal or pseudoautosomal	Achromatopsia, Cone, and Cone-rod Dystrophy;Cone-rod synaptic disorder, congenital nonprogressive;Congenital Stationary Night Blindness;Night blindness, congenital stationary (incomplete), 2B, autosomal recessive, 610427	608965
CACNA1F	ENSG00000102001	HGNC:1393	Green	X-LINKED: hemizygous mutation in males, monoallelic mutations in females may cause disease (may be less severe, later onset than males)	Achromatopsia, Cone, and Cone-rod Dystrophy;Congenital Stationary Night Blindness;Night blindness, congenital stationary (incomplete), 2A, X-linked, 300071Cone-rod dystropy, X-linked, 3, 300476Aland Island eye disease, 300600	300110
CACNA2D4	ENSG00000151062	HGNC:20202	Green	BIALLELIC, autosomal or pseudoautosomal	Retinal cone dystrophy 4, 610478;Congenital Stationary Night Blindness;Achromatopsia, Cone, and Cone-rod Dystrophy	608171
CAPN5	ENSG00000149260	HGNC:1482	Green	MONOALLELIC, autosomal or pseudoautosomal, imprinted status unknown	Genetic Retinal Degeneration Conditions	602537
CC2D2A	ENSG00000048342	HGNC:29253	Green	BIALLELIC, autosomal or pseudoautosomal	COACH syndrome, 216360;Joubert syndrome 9, 612285;Meckel syndrome 6, 612284;Eye Disorders	612013
CDH23	ENSG00000107736	HGNC:13733	Green	BIALLELIC, autosomal or pseudoautosomal	Eye Disorders	605516
CDH3	ENSG00000062038	HGNC:1762	Green	BIALLELIC, autosomal or pseudoautosomal	i Hypotrichosis, congenital, with juvenile macular dystrophy, 601553Ectodermal dysplasia, ectrodactyly, and macular dystrophy, 225280;i Hypotrichosis, congenital, with juvenile macular dystrophy, 601553;Ectodermal dysplasia, ectrodactyly, and macular dystrophy, 225280;Macular Dystrophy/Degeneration/Stargardt Disease;Eye Disorders	114021
CDHR1	ENSG00000148600	HGNC:14550	Green	BIALLELIC, autosomal or pseudoautosomal	Achromatopsia, Cone, and Cone-rod Dystrophy;Eye Disorders;Cone-Rod Dystrophy, Recessive;Cone-rod dystrophy 15, 613660;Retinitis pigmentosa 65, 613660	609502
CEP164	ENSG00000110274	HGNC:29182	Green	BIALLELIC, autosomal or pseudoautosomal	Genetic Retinal Degeneration Conditions	614848
CEP290	ENSG00000198707	HGNC:29021	Green	BIALLELIC, autosomal or pseudoautosomal	Achromatopsia, Cone, and Cone-rod Dystrophy;Bardet-Biedl syndrome 14 (AR);Joubert syndrome 5 (AR);Leber congenital amaurosis 10 (AR);Meckel syndrome type 4 (AR);Senior-Loken syndrome 6 (AR);Leber congenital amaurosis type 10;Joubert syndrome 5, 610188;Senior-Loken syndrome 6, 610189;Leber congenital amaurosis 10, 611755;Meckel syndrome 4, 611134;Bardet-Biedl syndrome 14, 209900;Leber Congenital A…	610142
CEP78	ENSG00000148019	HGNC:25740	Green	BIALLELIC, autosomal or pseudoautosomal	Cone-Rod Dystrophy and Hearing Loss;CRDHL;OMIM: 617236	617110
CERKL	ENSG00000188452	HGNC:21699	Green	BIALLELIC, autosomal or pseudoautosomal	Retinitis pigmentosa 26, RP26 (AR);Eye Disorders;Retinitis pigmentosa;Retinitis Pigmentosa, Recessive;Retinitis pigmentosa 26, 608380	608381
CFH	ENSG00000000971	HGNC:4883	Green	MONOALLELIC, autosomal or pseudoautosomal, imprinted status unknown	{Macular degeneration, age-related, 4} 610698;Basal laminar drusen, 126700	134370
CHM	ENSG00000188419	HGNC:1940	Green	X-LINKED: hemizygous mutation in males, monoallelic mutations in females may cause disease (may be less severe, later onset than males)	Choroideremia;Eye Disorders;Retinitis pigmentosa;Choroideremia (degeneration of the choriocapillaris, the retinal pigment epithelium, and the photoreceptor of the eye)	300390
CIB2	ENSG00000136425	HGNC:24579	Green	BIALLELIC, autosomal or pseudoautosomal	Eye Disorders	605564
CLN3	ENSG00000188603	HGNC:2074	Green	BIALLELIC, autosomal or pseudoautosomal	Eye Disorders;Retinitis pigmentosa	607042
CLN5	ENSG00000102805	HGNC:2076	Green	BIALLELIC, autosomal or pseudoautosomal	Ceroid lipofuscinosis, neuronal, 5 OMIM:256731;neuronal ceroid lipofuscinosis 5 MONDO:0009745	608102
CLN6	ENSG00000128973	HGNC:2077	Green	BIALLELIC, autosomal or pseudoautosomal	Eye Disorders;Ceroid lipofuscinosis, neuronal, 6 601780	606725
CLN8	ENSG00000182372	HGNC:2079	Green	BIALLELIC, autosomal or pseudoautosomal	Eye Disorders;Ceroid lipofuscinosis, neuronal, 8, 600143	607837
CLRN1	ENSG00000163646	HGNC:12605	Green	BIALLELIC, autosomal or pseudoautosomal	Eye Disorders;?Usher syndrome, type 3A, 276902;Retinitis pigmentosa 61, 614180	606397
CNGA1	ENSG00000198515	HGNC:2148	Green	BOTH monoallelic and biallelic, autosomal or pseudoautosomal	Retinitis pigmentosa 49, RP49 (AR);Eye Disorders;Retinitis pigmentosa;Retinitis Pigmentosa, Recessive;Retinitis pigmentosa 49, 613756	123825
CNGA3	ENSG00000144191	HGNC:2150	Green	BIALLELIC, autosomal or pseudoautosomal	Achromatopsia;Achromatopsia-2, 216900;Eye Disorders;Achromatopsia, Cone, and Cone-rod Dystrophy	600053
CNGB1	ENSG00000070729	HGNC:2151	Green	BIALLELIC, autosomal or pseudoautosomal	Retinitis pigmentosa 45, RP45 (AR);Eye Disorders;Retinitis pigmentosa;Retinitis Pigmentosa, Recessive;Retinitis pigmentosa 45, 613767	600724
CNGB3	ENSG00000170289	HGNC:2153	Green	BIALLELIC, autosomal or pseudoautosomal	Achromatopsia;Macular degeneration, juvenile;Achromatopsia-3, 262300;Macular degeneration, juvenile, 248200 -3;Stargardt Disease, Recessive;Macular Dystrophy/Degeneration/Stargardt Disease;Achromatopsia-3;Eye Disorders;Achromatopsia, Cone, and Cone-rod Dystrophy	605080
CNNM4	ENSG00000158158	HGNC:105	Green	BIALLELIC, autosomal or pseudoautosomal	Achromatopsia, Cone, and Cone-rod Dystrophy;Eye Disorders;Jalili syndrome	607805
COL18A1	ENSG00000182871	HGNC:2195	Green	BIALLELIC, autosomal or pseudoautosomal	Knobloch Syndrome Type I, 267750	120328
COL4A1	ENSG00000187498	HGNC:2202	Green	MONOALLELIC, autosomal or pseudoautosomal, NOT imprinted	Eye Disorders	120130
CRB1	ENSG00000134376	HGNC:2343	Green	BIALLELIC, autosomal or pseudoautosomal	Leber Congenital Amaurosis, OMIM:613835;Retinitis pigmentosa-12, OMIM:600105	604210
CRX	ENSG00000105392	HGNC:2383	Green	MONOALLELIC, autosomal or pseudoautosomal, imprinted status unknown	Cone-rod retinal dystrophy -2;Leber congenital amaurosis 7;Leber Congenital Amaurosis;Cone-rod retinal dystrophy-2, 120970;Leber congenital amaurosis 7, 613829;CRX-RELATED LEBER CONGENITAL AMAUROSIS LEBER CONGENITAL AMAUROSIS 7;Eye Disorders;Retinitis Pigmentosa, Dominant;Retinitis pigmentosa	602225
CSPP1	ENSG00000104218	HGNC:26193	Green	BIALLELIC, autosomal or pseudoautosomal	Genetic Retinal Degeneration Conditions;Joubert syndrome 21,615636	611654
CTNNB1	ENSG00000168036	HGNC:2514	Green	MONOALLELIC, autosomal or pseudoautosomal, imprinted status unknown	Exudative vitreoretinopathy 7 617572	116806
CTSD	ENSG00000117984	HGNC:2529	Green	BIALLELIC, autosomal or pseudoautosomal	Eye Disorders;Ceroid lipofuscinosis, neuronal, 10, 610127	116840
CWC27	ENSG00000153015	HGNC:10664	Green	BIALLELIC, autosomal or pseudoautosomal	Retinitis pigmentosa with or without skeletal anomalies, 250410	617170
CYP4V2	ENSG00000145476	HGNC:23198	Green	BIALLELIC, autosomal or pseudoautosomal	Bietti crystalline corneoretinal dystrophy, 210370;Eye Disorders;Retinitis pigmentosa	608614
DHDDS	ENSG00000117682	HGNC:20603	Green	BIALLELIC, autosomal or pseudoautosomal	Eye Disorders;Retinitis pigmentosa;Retinitis Pigmentosa, Recessive;Retinitis pigmentosa 59, 613861	608172
EFEMP1	ENSG00000115380	HGNC:3218	Green	MONOALLELIC, autosomal or pseudoautosomal, imprinted status unknown	Macular Dystrophy/Degeneration/Stargardt Disease;Inherited macular dystrophy (Doyne/dominant drusen)	601548
ELOVL4	ENSG00000118402	HGNC:14415	Green	MONOALLELIC, autosomal or pseudoautosomal, imprinted status unknown	Macular dystrophy, autosomal dominant, chromosome 6-linked;Stargardt disease 3;Stargardt disease 3, 600110Macular dystrophy, autosomal dominant, chromosome 6-linked, 600110Ichthyosis, spastic quadriplegia, and mental retardation, 614457;Stargardt Disease, Dominant;Stargardt disease 3, 600110;Macular dystrophy, autosomal dominant, chromosome 6-linked, 600110;Ichthyosis, spastic quadriplegia, and m…	605512
ENSA	ENSG00000143420	HGNC:3360	Only_RetNet	BIALLELIC, autosomal or pseudoautosomal	Recessive retinitis pigmentosa	603061
ERCC6	ENSG00000225830	HGNC:3438	Green	BIALLELIC, autosomal or pseudoautosomal	Cockayne syndrome, type B 133540	609413
ERCC8	ENSG00000049167	HGNC:3439	Green	BIALLELIC, autosomal or pseudoautosomal	Cockayne syndrome, type A 216400	609412
EYS	ENSG00000188107	HGNC:21555	Green	BIALLELIC, autosomal or pseudoautosomal	Retinitis pigmentosa 25;Eye Disorders;Retinitis pigmentosa;Retinitis Pigmentosa, Recessive;Retinitis pigmentosa 25, 602772	612424
FAM161A	ENSG00000170264	HGNC:25808	Green	BIALLELIC, autosomal or pseudoautosomal	Eye Disorders;Retinitis pigmentosa 28, 606068;Retinitis pigmentosa;Retinitis Pigmentosa, Recessive	613596
FLVCR1	ENSG00000162769	HGNC:24682	Green	BIALLELIC, autosomal or pseudoautosomal	Eye Disorders;Posterior Column Ataxia with Retinitis Pigmentosa;Ataxia, posterior column, with retinitis pigmentosa, 609033;Retinitis pigmentosa	609144
FZD4	ENSG00000174804	HGNC:4042	Green	MONOALLELIC, autosomal or pseudoautosomal, imprinted status unknown	Eye Disorders	604579
GNAT1	ENSG00000114349	HGNC:4393	Green	BOTH monoallelic and biallelic, autosomal or pseudoautosomal	Congenital Stationary Night Blindness;Night blindness, congenital stationary, autosomal dominant 3, 610444	139330
GNAT2	ENSG00000134183	HGNC:4394	Green	BIALLELIC, autosomal or pseudoautosomal	Achromatopsia;Achromatopsia-4;Eye Disorders;Achromatopsia, Cone, and Cone-rod Dystrophy	139340
GNPTG	ENSG00000090581	HGNC:23026	Green	BIALLELIC, autosomal or pseudoautosomal	Genetic Retinal Degeneration Conditions;Mucolipidosis III gamma	607838
GPR143	ENSG00000101850	HGNC:20145	Green	X-LINKED: hemizygous mutation in males, monoallelic mutations in females may cause disease (may be less severe, later onset than males)	Developmental macular and foveal dystrophy (foveal hypoplasia in the context of albinism);Eye Disorders;Ocular albinism, type I;Nystagmus;Nystagmus 6, congenital, X-linked, 300814;Ocular albinism, type I, Nettleship-Falls type, 300500	300808
GPR179	ENSG00000188888	HGNC:31371	Green	BIALLELIC, autosomal or pseudoautosomal	Congenital Stationary Night Blindness;Night blindness, congenital stationary (complete), 1E, autosomal recessive, 614565	614515
GRK1	ENSG00000185974	HGNC:10013	Green	BIALLELIC, autosomal or pseudoautosomal	Oguchi disease-2, 613411	180381
GRM6	ENSG00000113262	HGNC:4598	Green	BIALLELIC, autosomal or pseudoautosomal	Congenital Stationary Night Blindness;Night blindness, congenital stationary (complete), 1B, autosomal recessive, 257270	604096
GUCA1A	ENSG00000048545	HGNC:4678	Green	MONOALLELIC, autosomal or pseudoautosomal, imprinted status unknown	Cone dystrophy-3, 602093;Eye Disorders;Achromatopsia, Cone, and Cone-rod Dystrophy	600364
GUCA1B	ENSG00000112599	HGNC:4679	Green	MONOALLELIC, autosomal or pseudoautosomal, imprinted status unknown	Macular Dystrophy/Degeneration/Stargardt Disease;Eye Disorders;Retinitis Pigmentosa, Dominant;Retinitis pigmentosa;Retinitis pigmentosa 48, 613827	602275
GUCY2D	ENSG00000132518	HGNC:4689	Green	BOTH monoallelic and biallelic, autosomal or pseudoautosomal	Achromatopsia, Cone, and Cone-rod Dystrophy;Cone-rod dystrophy 6 (AD);Leber congenital amaurosis 1 (AR);Leber congenital amaurosis 1, 204000;Eye Disorders;Retinitis pigmentosa	600179
HARS	ENSG00000170445	HGNC:4816	Green	BIALLELIC, autosomal or pseudoautosomal	Eye Disorders;Usher syndrome type 3B;Usher syndrome	142810
HCCS	ENSG00000004961	HGNC:4837	Green	X-LINKED: hemizygous mutation in males, monoallelic mutations in females may cause disease (may be less severe, later onset than males)	Eye Disorders;Linear skin defects with multiple congenital anomalies 1, 309801	300056
HGSNAT	ENSG00000165102	HGNC:26527	Green	BIALLELIC, autosomal or pseudoautosomal	Retinitis pigmentosa 73	610453
HMX1	ENSG00000215612	HGNC:5017	Green	BIALLELIC, autosomal or pseudoautosomal		142992
IDH3A	ENSG00000166411	HGNC:5384	Green	BIALLELIC, autosomal or pseudoautosomal	Retinitis Pigmentosa;Pseudocoloboma	601149
IDH3B	ENSG00000101365	HGNC:5385	Green	BIALLELIC, autosomal or pseudoautosomal	Eye Disorders;Retinitis pigmentosa 46, 612572;Retinitis pigmentosa;Retinitis Pigmentosa, Recessive	604526
IFT140	ENSG00000187535	HGNC:29077	Green	BIALLELIC, autosomal or pseudoautosomal	Genetic Retinal Degeneration Conditions	614620
IKBKG	ENSG00000073009	HGNC:5961	Green	X-LINKED: hemizygous mutation in males, monoallelic mutations in females may cause disease (may be less severe, later onset than males)	Incontinentia pigmenti, 308300	300248
IMPDH1	ENSG00000106348	HGNC:6052	Green	MONOALLELIC, autosomal or pseudoautosomal, imprinted status unknown	Leber congenital amaurosis 11;Retinitis pigmentosa 10;Retinitis pigmentosa 10, 180105;Leber Congenital Amaurosis;Leber congenital amaurosis 11;Eye Disorders;Retinitis Pigmentosa, Dominant;Retinitis pigmentosa	146690
IMPG1	ENSG00000112706	HGNC:6055	Green	MONOALLELIC, autosomal or pseudoautosomal, imprinted status unknown	Macular dystrophy, vitelliform, 4	602870
IMPG2	ENSG00000081148	HGNC:18362	Green	BOTH monoallelic and biallelic, autosomal or pseudoautosomal	Maculopathy, IMPG2 - related;Retinitis pigmentosa 56;Eye Disorders;Retinitis pigmentosa;Retinitis pigmentosa 56, 613581;Retinitis Pigmentosa, Recessive	607056
INPP5E	ENSG00000148384	HGNC:21474	Green	BIALLELIC, autosomal or pseudoautosomal	Genetic Retinal Degeneration Conditions	613037
IQCB1	ENSG00000173226	HGNC:28949	Green	BIALLELIC, autosomal or pseudoautosomal	Senior-Loken syndrome 5 (nephronophthisis and Leber congenital amaurosis);Leber congenital amaurosis;Eye Disorders	609237
KCNJ13	ENSG00000115474	HGNC:6259	Green	BOTH monoallelic and biallelic, autosomal or pseudoautosomal	Leber congenital amaurosis 16, 614186;Leber Congenital Amaurosis;Eye Disorders;Snowflake vitreoretinal degeneration, 193230	603208
KCNV2	ENSG00000168263	HGNC:19698	Green	BIALLELIC, autosomal or pseudoautosomal	Retinal Cone Dystrophy;Eye Disorders;Achromatopsia, Cone, and Cone-rod Dystrophy	607604
KIAA1549	ENSG00000122778	HGNC:22219	Green	BOTH monoallelic and biallelic, autosomal or pseudoautosomal	No OMIM phenotype	613344
KIF11	ENSG00000138160	HGNC:6388	Green	MONOALLELIC, autosomal or pseudoautosomal, NOT imprinted	Genetic Retinal Degeneration Conditions	148760
KIZ	ENSG00000088970	HGNC:15865	Green	BIALLELIC, autosomal or pseudoautosomal	Retinitis pigmentosa 69, 615780;HP:0000556;HP:0000510	615757
KLHL7	ENSG00000122550	HGNC:15646	Green	MONOALLELIC, autosomal or pseudoautosomal, imprinted status unknown	Retinitis pigmentosa 42;Eye Disorders;Retinitis Pigmentosa, Dominant;Retinitis pigmentosa;Retinitis pigmentosa 42, 612943	611119
LCA5	ENSG00000135338	HGNC:31923	Green	BIALLELIC, autosomal or pseudoautosomal	Leber congenital amaurosis 5;Leber Congenital Amaurosis;Leber congenital amaurosis 5, 604537;Eye Disorders;Leber congenital amaurosis 5	611408
LRAT	ENSG00000121207	HGNC:6685	Green	BIALLELIC, autosomal or pseudoautosomal	Leber congenital amaurosis 14;Retinal dystrophy, early - onset severe;Retinitis pigmentosa, juvenile;Leber Congenital Amaurosis;Retinal dystrophy, early-onset severe, 613341;Retinitis pigmentosa;Retinitis Pigmentosa, Recessive;Eye Disorders	604863
LRIT3	ENSG00000183423	HGNC:24783	Green	BIALLELIC, autosomal or pseudoautosomal	Congenital Stationary Night Blindness;Congenital Stationary Night Blindness, Recessive;Night blindness, congenital stationary (complete), 1F, autosomal recessive, 615058	615004
LRP2	ENSG00000081479	HGNC:6694	Green	BIALLELIC, autosomal or pseudoautosomal	Donnai-Barrow syndrome 222448	600073
LRP5	ENSG00000162337	HGNC:6697	Green	BOTH monoallelic and biallelic, autosomal or pseudoautosomal	Eye Disorders;Exudative vitreoretinopathy 4	603506
LZTFL1	ENSG00000163818	HGNC:6741	Green	BIALLELIC, autosomal or pseudoautosomal	Eye Disorders;Bardet-Biedl syndrome 17	606568
MAK	ENSG00000111837	HGNC:6816	Green	BIALLELIC, autosomal or pseudoautosomal	Eye Disorders;Retinitis pigmentosa 62, 614181;Retinitis pigmentosa;Retinitis Pigmentosa, Recessive	154235
MERTK	ENSG00000153208	HGNC:7027	Green	BIALLELIC, autosomal or pseudoautosomal	Retinitis pigmentosa 38;childhood onset rod-cone dystrophy with early macular atrophy;Leber congenital amaurosis;Retinitis pigmentosa 38;Eye Disorders;Retinitis pigmentosa;Retinitis Pigmentosa, Recessive;Retinitis pigmentosa 38, 613862	604705
MFRP	ENSG00000235718	HGNC:18121	Green	BIALLELIC, autosomal or pseudoautosomal	Eye Disorders	606227
MFSD8	ENSG00000164073	HGNC:28486	Green	BIALLELIC, autosomal or pseudoautosomal	Ceroid lipofuscinosis, neuronal, 7, 610951;Macular dystrophy with central cone involvement, 616170;Eye Disorders	611124
MIEF1	ENSG00000100335	HGNC:25979	Only_RetNet	MONOALLELIC, autosomal or pseudoautosomal	Dominant optic neuropathy	615497
MKKS	ENSG00000125863	HGNC:7108	Green	BIALLELIC, autosomal or pseudoautosomal	Eye Disorders	604896
MKS1	ENSG00000011143	HGNC:7121	Green	BIALLELIC, autosomal or pseudoautosomal	Eye Disorders	609883
MYO7A	ENSG00000137474	HGNC:7606	Green	BIALLELIC, autosomal or pseudoautosomal	Eye Disorders	276903
NDP	ENSG00000124479	HGNC:7678	Green	X-LINKED: hemizygous mutation in males, monoallelic mutations in females may cause disease (may be less severe, later onset than males)	Eye Disorders	300658
NMNAT1	ENSG00000173614	HGNC:17877	Green	BIALLELIC, autosomal or pseudoautosomal	Leber congenital amaurosis 9, 608553	608700
NPHP1	ENSG00000144061	HGNC:7905	Green	BIALLELIC, autosomal or pseudoautosomal	Eye Disorders	607100
NPHP3	ENSG00000113971	HGNC:7907	Green	BIALLELIC, autosomal or pseudoautosomal	Eye Disorders	608002
NPHP4	ENSG00000131697	HGNC:19104	Green	BIALLELIC, autosomal or pseudoautosomal	Eye Disorders	607215
NR2E3	ENSG00000031544	HGNC:7974	Green	BOTH monoallelic and biallelic, autosomal or pseudoautosomal	Enhanced S - cone syndrome (AR);Retinitis pigmentosa 37 (AD and AR);Eye Disorders;Retinitis pigmentosa;Retinitis Pigmentosa, Recessive;Enhanced S-cone syndrome, 268100	604485
NRL	ENSG00000129535	HGNC:8002	Green	BOTH monoallelic and biallelic, autosomal or pseudoautosomal	Retinal degeneration, autosomal recessive, clumped pigment type (AR);Retinitis pigmentosa 27 (AD);Eye Disorders;Retinitis Pigmentosa, Dominant;Retinitis pigmentosa;Retinitis pigmentosa 27, 613750	162080
NYX	ENSG00000188937	HGNC:8082	Green	X-LINKED: hemizygous mutation in males, biallelic mutations in females	Congenital Stationary Night Blindness;Congenital Stationary Night Blindness, X-linked;Night blindness, congenital stationary (complete), 1A, X-linked, 310500	300278
OAT	ENSG00000065154	HGNC:8091	Green	BIALLELIC, autosomal or pseudoautosomal	Eye Disorders	613349
OFD1	ENSG00000046651	HGNC:2567	Green	X-LINKED: hemizygous mutation in males, biallelic mutations in females	Joubert syndrome 10;Eye Disorders;?Retinitis pigmentosa 23, 300424Joubert syndrome 10, 300804Orofaciodigital syndrome I, 311200Simpson-Golabi-Behmel syndrome, type 2, 300209;Retinitis pigmentosa	300170
OPN1LW	ENSG00000102076	HGNC:9936	Green	X-LINKED: hemizygous mutation in males, biallelic mutations in females	Blue cone monochromacy, 303700	300822
OPN1MW	ENSG00000147380	HGNC:4206	Green	X-LINKED: hemizygous mutation in males, biallelic mutations in females	Blue cone monochromacy, 303700	300821
OTX2	ENSG00000165588	HGNC:8522	Green	MONOALLELIC, autosomal or pseudoautosomal, imprinted status unknown	Microphthalmia, syndromic 5, 610125;early onset retinal dystrophy;autosomal-dominant pattern dystrophy of the retinal pigment epithelium;Retinal Dystrophy;Eye Disorders	600037
PANK2	ENSG00000125779	HGNC:15894	Green	BIALLELIC, autosomal or pseudoautosomal	HARP syndrome;Neurodegeneration with brain iron accumulation 1	606157
PCDH15	ENSG00000150275	HGNC:14674	Green	BIALLELIC, autosomal or pseudoautosomal	Usher syndrome Type 1F;non-syndromic deafness;Usher syndrome, type 1D/F digenic;Eye Disorders	605514
PCYT1A	ENSG00000161217	HGNC:8754	Green	BIALLELIC, autosomal or pseudoautosomal	Spondylometaphyseal dysplasia with cone-rod dystrophy, 608940	123695
PDE6A	ENSG00000132915	HGNC:8785	Green	BIALLELIC, autosomal or pseudoautosomal	Retinitis pigmentosa 43;Eye Disorders;Retinitis pigmentosa;Retinitis Pigmentosa, Recessive;Retinitis pigmentosa 43, 613810	180071
PDE6B	ENSG00000133256	HGNC:8786	Green	BOTH monoallelic and biallelic, autosomal or pseudoautosomal	Night blindness, congenital stationary, autosomal dominant 2;Retinitis pigmentosa 40;Congenital Stationary Night Blindness, Dominant;Congenital Stationary Night Blindness;Night blindness, congenital stationary, autosomal dominant 2, 163500;Retinitis pigmentosa;Retinitis Pigmentosa, Recessive	180072
PDE6C	ENSG00000095464	HGNC:8787	Green	BIALLELIC, autosomal or pseudoautosomal	Achromatopsia;Cone dystrophy 4;Eye Disorders;Cone-Rod Dystrophy, Recessive;Achromatopsia, Cone, and Cone-rod Dystrophy	600827
PDE6G	ENSG00000185527	HGNC:8789	Green	BIALLELIC, autosomal or pseudoautosomal	Eye Disorders;Retinitis pigmentosa;Retinitis Pigmentosa, Recessive;Retinitis pigmentosa 57, 613582	180073
PEX1	ENSG00000127980	HGNC:8850	Green	BIALLELIC, autosomal or pseudoautosomal	Genetic Retinal Degeneration Conditions	602136
PEX2	ENSG00000164751	HGNC:9717	Green	BIALLELIC, autosomal or pseudoautosomal	Genetic Retinal Degeneration Conditions	170993
PEX7	ENSG00000112357	HGNC:8860	Green	BIALLELIC, autosomal or pseudoautosomal	Eye Disorders;Refsum disease	601757
PHYH	ENSG00000107537	HGNC:8940	Green	BIALLELIC, autosomal or pseudoautosomal	Eye Disorders;Refsum disease	602026
PLA2G5	ENSG00000127472	HGNC:9038	Green	BIALLELIC, autosomal or pseudoautosomal	Eye Disorders	601192
POC1B	ENSG00000139323	HGNC:30836	Green	BIALLELIC, autosomal or pseudoautosomal	Cone-rod dystrophy 20, 615973	614784
PPT1	ENSG00000131238	HGNC:9325	Green	BIALLELIC, autosomal or pseudoautosomal	Eye Disorders;Ceroid lipofuscinosis, neuronal, 1, 256730	600722
PRCD	ENSG00000214140	HGNC:32528	Green	BIALLELIC, autosomal or pseudoautosomal	Eye Disorders;Retinitis pigmentosa;Retinitis Pigmentosa, Recessive;Retinitis pigmentosa 36, 610599	610598
PROM1	ENSG00000007062	HGNC:9454	Green	BOTH monoallelic and biallelic, autosomal or pseudoautosomal	Achromatopsia, Cone, and Cone-rod Dystrophy;Cone - rod dystrophy 12;Macular dystrophy, retinal, 2;Retinitis pigmentosa 41;Stargardt disease 4;Retinal Macular Dystrophy;Retinitis pigmentosa 41, 612095;Cone-rod dystrophy 12, 612657;Stargardt disease 4, 603786;Macular dystrophy, retinal, 2, 608051;Stargardt Disease, Dominant;Macular Dystrophy/Degeneration/Stargardt Disease;Eye Disorders;Retinitis pi…	604365
PROS1	ENSG00000184500	HGNC:9456	Only_RetNet	BIALLELIC, autosomal or pseudoautosomal	Juvenile, non-syndromic recessive retinitis pigmentosa	176880
PRPF3	ENSG00000117360	HGNC:17348	Green	MONOALLELIC, autosomal or pseudoautosomal, imprinted status unknown	Retinitis pigmentosa 18;Eye Disorders;Retinitis Pigmentosa, Dominant;Retinitis pigmentosa;Retinitis pigmentosa 18	607301
PRPF31	ENSG00000105618	HGNC:15446	Green	MONOALLELIC, autosomal or pseudoautosomal, imprinted status unknown	Retinitis pigmentosa 11;Eye Disorders;Retinitis Pigmentosa, Dominant;Retinitis pigmentosa;Retinitis pigmentosa 11, 600138	606419
PRPF4	ENSG00000136875	HGNC:17349	Green	MONOALLELIC, autosomal or pseudoautosomal, imprinted status unknown	Retinitis pigmentosa 70	607795
PRPF6	ENSG00000101161	HGNC:15860	Green	MONOALLELIC, autosomal or pseudoautosomal, imprinted status unknown	Retinitis pigmentosa 60;Eye Disorders;Retinitis Pigmentosa, Dominant;Retinitis pigmentosa;Retinitis pigmentosa 60, 613983	613979
PRPF8	ENSG00000174231	HGNC:17340	Green	MONOALLELIC, autosomal or pseudoautosomal, imprinted status unknown	Retinitis pigmentosa 13;Eye Disorders;Retinitis Pigmentosa, Dominant;Retinitis pigmentosa;Retinitis pigmentosa 13, 600059	607300
PRPH2	ENSG00000112619	HGNC:9942	Green	BOTH monoallelic and biallelic, autosomal or pseudoautosomal		179605
PRPS1	ENSG00000147224	HGNC:9462	Green	X-LINKED: hemizygous mutation in males, monoallelic mutations in females may cause disease (may be less severe, later onset than males)	retinal dystrophy	311850
RAB28	ENSG00000157869	HGNC:9768	Green	BIALLELIC, autosomal or pseudoautosomal	Cone-rod dystrophy 18, 615374	612994
RAX2	ENSG00000173976	HGNC:18286	Green	MONOALLELIC, autosomal or pseudoautosomal, imprinted status unknown	Achromatopsia, Cone, and Cone-rod Dystrophy;Macular Degeneration;Eye Disorders;Cone-Rod Dystrophy, Dominant;Cone-rod dystrophy 11	610362
RBP3	ENSG00000107618	HGNC:9921	Green	BIALLELIC, autosomal or pseudoautosomal	Eye Disorders;Retinitis Pigmentosa, Recessive;Retinitis pigmentosa;?Retinitis pigmentosa 66, 615233	180290
RBP4	ENSG00000138207	HGNC:9922	Green	BOTH monoallelic and biallelic, autosomal or pseudoautosomal	Achromatopsia, Cone, and Cone-rod Dystrophy;Macular Dystrophy/Degeneration/Stargardt Disease;Congenital Stationary Night Blindness;Retinitis pigmentosa	180250
RCBTB1	ENSG00000136144	HGNC:18243	Green	BOTH monoallelic and biallelic, autosomal or pseudoautosomal	familial exudative vitreoretinopathy;Coats disease;Retinal dystrophy with or without extraocular anomalies, 617175	607867
RD3	ENSG00000198570	HGNC:19689	Green	BIALLELIC, autosomal or pseudoautosomal	Leber Congenital Amaurosis;Leber congenital amaurosis 12, 610612;Eye Disorders	180040
RDH12	ENSG00000139988	HGNC:19977	Green	BOTH monoallelic and biallelic, autosomal or pseudoautosomal	Leber congenital amaurosis 13;Macular Dystrophy/Degeneration/Stargardt Disease;Leber congenital amaurosis 13, 612712;Eye Disorders;Retinitis Pigmentosa, Recessive;Retinitis pigmentosa	608830
RDH5	ENSG00000135437	HGNC:9940	Green	BOTH monoallelic and biallelic, autosomal or pseudoautosomal	Achromatopsia, Cone, and Cone-rod Dystrophy;Congenital Stationary Night Blindness;Fundus albipunctatus, 136880;Fundus albipunctatus	601617
REEP6	ENSG00000115255	HGNC:30078	Green	BIALLELIC, autosomal or pseudoautosomal	retinitis pigmentosa;Retinitis pigmentosa 77, 617304	609346
RGS9	ENSG00000108370	HGNC:10004	Green	BIALLELIC, autosomal or pseudoautosomal	Achromatopsia, Cone, and Cone-rod Dystrophy;Eye Disorders	604067
RHO	ENSG00000163914	HGNC:10012	Green	BOTH monoallelic and biallelic, autosomal or pseudoautosomal	Night blindness, congenital stationary autosomal dominant 1;Retinitis pigmentosa;Retinitis punctata albescens;Congenital Stationary Night Blindness;Retinitis pigmentosa 4, autosomal dominant or recessive, 613731;Retinitis Pigmentosa, Dominant/Recessive;Retinitis pigmentosa	180380
RLBP1	ENSG00000140522	HGNC:10024	Green	BOTH monoallelic and biallelic, autosomal or pseudoautosomal	Bothnia retinal dystrophy;Fundus albipunctatus;Newfoundland rod - cone dystrophy;Retinitis punctata albescens;Fundus albipunctatus, 136880;Fundus Albipunctatus;Eye Disorders;Retinitis Pigmentosa, Recessive;Retinitis pigmentosa	180090
RP1	ENSG00000104237	HGNC:10263	Green	BOTH monoallelic and biallelic, autosomal or pseudoautosomal	Retinitis pigmentosa 1;Eye Disorders;Retinitis pigmentosa 1, 180100{Hypertriglyceridemia, susceptibility to}, 145750;Retinitis Pigmentosa, Dominant;Retinitis pigmentosa;rod-cone dystrophy	603937
RP1L1	ENSG00000183638	HGNC:15946	Green	BIALLELIC, autosomal or pseudoautosomal	Occult Macular Dystrophy;Occult macular dystrophy, 613587	608581
RP2	ENSG00000102218	HGNC:10274	Green	X-LINKED: hemizygous mutation in males, biallelic mutations in females	Retinitis pigmentosa 2;RP2-related X-linked Retinitis Pigmentosa;Eye Disorders;Retinitis pigmentosa;Retinitis pigmentosa 2, 312600;Retinitis Pigmentosa, X-linked	300757
RP9	ENSG00000164610	HGNC:10288	Green	MONOALLELIC, autosomal or pseudoautosomal, imprinted status unknown	Eye Disorders;Retinitis Pigmentosa, Dominant;Retinitis pigmentosa;Retinitis pigmentosa 9, 180104	607331
RPE65	ENSG00000116745	HGNC:10294	Green	BIALLELIC, autosomal or pseudoautosomal	Leber congenital amaurosis 2;Retinitis pigmentosa 20;Leber Congenital Amaurosis;Leber congenital amaurosis 2, 204100;Eye Disorders;Retinitis Pigmentosa, Recessive;Retinitis pigmentosa	180069
RPGR	ENSG00000156313	HGNC:10295	Green	X-LINKED: hemizygous mutation in males, monoallelic mutations in females may cause disease (may be less severe, later onset than males)	Achromatopsia, Cone, and Cone-rod Dystrophy;Cone - rod dystrophy - 1;Macular degeneration, X - linked atrophic;Retinitis pigmentosa 3;Retinitis pigmentosa, X -linked, and sinorespiratory infections, with or without deafness;Retinitis pigmentosa 3, 300029Retinitis pigmentosa, X-linked, and sinorespiratory infections, with or without deafness, 300455Macular degeneration, X-linked atrophic, 300834Co…	312610
RPGRIP1	ENSG00000092200	HGNC:13436	Green	BIALLELIC, autosomal or pseudoautosomal	Achromatopsia, Cone, and Cone-rod Dystrophy;Cone - rod dystrophy 13;Leber congenital amaurosis 6;;Macular Dystrophy/Degeneration/Stargardt Disease;Leber Congenital Amaurosis;Leber congenital amaurosis 6, 613826;Eye Disorders;Retinitis pigmentosa;Cone-Rod Dystrophy, Recessive;Leber congenital amaurosis 6, 613826Cone-rod dystrophy 13, 608194	605446
RPGRIP1L	ENSG00000103494	HGNC:29168	Green	BIALLELIC, autosomal or pseudoautosomal	COACH syndrome;Joubert syndrome 7;Meckel syndrome 5;Eye Disorders	610937
RS1	ENSG00000102104	HGNC:10457	Green	X-LINKED: hemizygous mutation in males, monoallelic mutations in females may cause disease (may be less severe, later onset than males)	Developmental macular and foveal dystrophy (males with foveal schisis);Eye Disorders	300839
SAG	ENSG00000130561	HGNC:10521	Green	BIALLELIC, autosomal or pseudoautosomal	Oguchi disease - 1;Retinitis pigmentosa 47;Oguchi Disease;Congenital Stationary Night Blindness;Oguchi disease-1, 258100;Retinitis Pigmentosa, Recessive;Retinitis pigmentosa	181031
SCAPER	ENSG00000140386	HGNC:13081	Green	BIALLELIC, autosomal or pseudoautosomal	More than one phenotype including syndromic cases for syndromic forms of Inherited retinal disease or albinism;Intellectual developmental disorder and retinitis pigmentosa, 618195	611611
SDCCAG8	ENSG00000054282	HGNC:10671	Green	BIALLELIC, autosomal or pseudoautosomal	Eye Disorders	613524
SLC24A1	ENSG00000074621	HGNC:10975	Green	BIALLELIC, autosomal or pseudoautosomal	Congenital Stationary Night Blindness;Night blindness, congenital stationary (complete), 1D, autosomal recessive, 613830	603617
SLC38A8	ENSG00000166558	HGNC:32434	Green	BIALLELIC, autosomal or pseudoautosomal	Foveal hypoplasia 2, with or without optic nerve misrouting and/or anterior segment dysgenesis OMIM:609218;foveal hypoplasia - optic nerve decussation defect - anterior segment dysgenesis syndrome MONDO:0012216	615585
SNRNP200	ENSG00000144028	HGNC:30859	Green	MONOALLELIC, autosomal or pseudoautosomal, imprinted status unknown	Eye Disorders;Retinitis Pigmentosa, Dominant;Retinitis pigmentosa;Retinitis pigmentosa 33, 610359	601664
SPATA7	ENSG00000042317	HGNC:20423	Green	BIALLELIC, autosomal or pseudoautosomal	Leber congenital amaurosis 3;Retinitis pigmentosa, juvenile, autosomal recessive;Leber Congenital Amaurosis;Leber congenital amaurosis 3, 604232;Retinitis pigmentosa, juvenile, autosomal recessive;Eye Disorders;Leber congenital amaurosis 3, 604232Retinitis pigmentosa, juvenile, autosomal recessive, 604232;Retinitis Pigmentosa, Recessive;Retinitis pigmentosa	609868
SRD5A3	ENSG00000128039	HGNC:25812	Green	BIALLELIC, autosomal or pseudoautosomal	Congenital disorder of glycosylation, type Iq, 612379;Kahrizi syndrome, 612713	611715
TIMM8A	ENSG00000126953	HGNC:11817	Green	X-LINKED: hemizygous mutation in males, biallelic mutations in females	Eye Disorders;Mohr-Tranebjaerg syndrome, 304700	300356
TIMP3	ENSG00000100234	HGNC:11822	Green	MONOALLELIC, autosomal or pseudoautosomal, imprinted status unknown	Sorsby fundus dystrophy;Eye Disorders;Macular Dystrophy/Degeneration/Stargardt Disease	188826
TMEM237	ENSG00000155755	HGNC:14432	Green	BIALLELIC, autosomal or pseudoautosomal	Eye Disorders	614423
TOPORS	ENSG00000197579	HGNC:21653	Green	MONOALLELIC, autosomal or pseudoautosomal, imprinted status unknown	Retinitis pigmentosa 31;Eye Disorders;Retinitis pigmentosa 31, 609923;Retinitis Pigmentosa, Dominant;Retinitis pigmentosa	609507
TPP1	ENSG00000166340	HGNC:2073	Green	BIALLELIC, autosomal or pseudoautosomal	Eye Disorders;Ceroid lipofuscinosis, neuronal, 2, 204500	607998
TRIM32	ENSG00000119401	HGNC:16380	Green	BIALLELIC, autosomal or pseudoautosomal	Bardet-Biedl syndrome 11, OMIM:615988	602290
TRPM1	ENSG00000134160	HGNC:7146	Green	BIALLELIC, autosomal or pseudoautosomal	Night blindness, congenital stationary (complete), 1C, autosomal recessive;Congenital Stationary Night Blindness;Night blindness, congenital stationary (complete), 1C, autosomal recessive, 613216	603576
TSPAN12	ENSG00000106025	HGNC:21641	Green	BOTH monoallelic and biallelic, autosomal or pseudoautosomal	Eye Disorders;Exudative vitreoretinopathy 5, OMIM:613310	613138
TTC8	ENSG00000165533	HGNC:20087	Green	BIALLELIC, autosomal or pseudoautosomal	Eye Disorders;Bardet-Biedl syndrome 8, 209900;Retinitis pigmentosa 51, 613464;Retinitis Pigmentosa, Recessive;Retinitis pigmentosa;?Retinitis pigmentosa 51	608132
TTLL5	ENSG00000119685	HGNC:19963	Green	BIALLELIC, autosomal or pseudoautosomal	Cone-rod dystrophy 19,615860	612268
TUB	ENSG00000166402	HGNC:12406	Green	BIALLELIC, autosomal or pseudoautosomal	Genetic Retinal Degeneration Conditions	601197
TULP1	ENSG00000112041	HGNC:12423	Green	BIALLELIC, autosomal or pseudoautosomal	Leber congenital amaurosis 15;Retinitis pigmentosa 14;Leber Congenital Amaurosis;Retinitis pigmentosa 14, 600132;Eye Disorders;Retinitis pigmentosa 14, 600132Leber congenital amaurosis 15, 613843;Retinitis Pigmentosa, Recessive;Retinitis pigmentosa	602280
USH1C	ENSG00000006611	HGNC:12597	Green	BIALLELIC, autosomal or pseudoautosomal	Eye Disorders	605242
USH1G	ENSG00000182040	HGNC:16356	Green	BIALLELIC, autosomal or pseudoautosomal	Eye Disorders	607696
USH2A	ENSG00000042781	HGNC:12601	Green	BIALLELIC, autosomal or pseudoautosomal	Retinitis pigmentosa;Usher syndrome, type 2A;Eye Disorders;Usher syndrome, type 2A, 276901Retinitis pigmentosa 39, 613809;Retinitis Pigmentosa, Recessive;Retinitis pigmentosa	608400
VCAN	ENSG00000038427	HGNC:2464	Green	MONOALLELIC, autosomal or pseudoautosomal, imprinted status unknown	Wagner Syndrome;Eye Disorders	118661
VPS13B	ENSG00000132549	HGNC:2183	Green	BIALLELIC, autosomal or pseudoautosomal	Genetic Retinal Degeneration Conditions	607817
WDPCP	ENSG00000143951	HGNC:28027	Green	BIALLELIC, autosomal or pseudoautosomal	Bardet-Biedl syndrome 15, OMIM:615992;OFD;Congenital heart defects, hamartomas of tongue, and polysyndactyly, OMIM:217085	613580
WDR19	ENSG00000157796	HGNC:18340	Green	BIALLELIC, autosomal or pseudoautosomal	Genetic Retinal Degeneration Conditions	608151
WHRN	ENSG00000095397	HGNC:16361	Green	BIALLELIC, autosomal or pseudoautosomal	Eye Disorders	607928
ZNF408	ENSG00000175213	HGNC:20041	Green	BOTH monoallelic and biallelic, autosomal or pseudoautosomal	Familial exudative vitreoretinopathy (FEVR)	616454
ZNF423	ENSG00000102935	HGNC:16762	Green	BOTH monoallelic and biallelic, autosomal or pseudoautosomal	Eye Disorders	604557
ABCC6	ENSG00000091262	HGNC:57	Amber	BIALLELIC, autosomal or pseudoautosomal	Pseudoxanthoma elasticum, OMIM:264800;inherited pseudoxanthoma elasticum, MONDO:0100091	603234
ACBD5	ENSG00000107897	HGNC:23338	Amber	BIALLELIC, autosomal or pseudoautosomal	Retinal dystrophy with leukodystrophy, OMIM:618863, MONDO:0030026	616618
ADIPOR1	ENSG00000159346	HGNC:24040	Amber			607945
AFG3L2	ENSG00000141385	HGNC:315	Amber	MONOALLELIC, autosomal or pseudoautosomal, imprinted status unknown	Optic atrophy 12, OMIM:618977, MONDO:0033549	604581
AHR	ENSG00000106546	HGNC:348	Amber	BIALLELIC, autosomal or pseudoautosomal	?Retinitis pigmentosa 85, OMIM:618345;Retinal dystrophy	600253
ALPK1	ENSG00000073331	HGNC:20917	Amber	MONOALLELIC, autosomal or pseudoautosomal, NOT imprinted	ROSAH syndrome, OMIM:614979	607347
AMACR	ENSG00000242110	HGNC:451	Amber	BIALLELIC, autosomal or pseudoautosomal	Retinitis pigmentosa, MONDO:0019200;Alpha-methylacyl-CoA racemase deficiency, OMIM:614307	604489
ARL13B	ENSG00000169379	HGNC:25419	Amber		Joubert syndrome 8, OMIM:612291, MONDO:0012855	608922
ARL3	ENSG00000138175	HGNC:694	Amber			604695
ARSG	ENSG00000141337	HGNC:24102	Amber			610008
ASRGL1	ENSG00000162174	HGNC:16448	Amber			609212
ATXN7	ENSG00000163635	HGNC:10560	Amber			607640
C12orf65	ENSG00000130921	HGNC:26784	Amber			613541
CA4	ENSG00000167434	HGNC:1375	Amber	MONOALLELIC, autosomal or pseudoautosomal, imprinted status unknown	Retinitis pigmentosa 17, OMIM:600852, MONDO:0010945	114760
CCT2	ENSG00000166226	HGNC:1615	Amber			605139
CEP19	ENSG00000174007	HGNC:28209	Amber			615586
CEP250	ENSG00000126001	HGNC:1859	Amber	BIALLELIC, autosomal or pseudoautosomal	Cone-rod dystrophy and hearing loss 2, OMIM:618358, MONDO:0020780	609689
CLCC1	ENSG00000121940	HGNC:29675	Amber			617539
CLUAP1	ENSG00000103351	HGNC:19009	Amber			616787
CTC1	ENSG00000178971	HGNC:26169	Amber	BIALLELIC, autosomal or pseudoautosomal	Cerebroretinal microangiopathy with calcifications and cysts, OMIM:612199	613129
CTNNA1	ENSG00000044115	HGNC:2509	Amber	MONOALLELIC, autosomal or pseudoautosomal, imprinted status unknown	Macular dystrophy, patterned, 2, OMIM:608970;exudative vitreoretinopathy, MONDO:0019516	116805
CYP2R1	ENSG00000186104	HGNC:20580	Amber	BIALLELIC, autosomal or pseudoautosomal	Vogt-Koyanagi-Harada disease;Rickets due to defect in vitamin D 25-hydroxylation 600081	608713
DHX38	ENSG00000140829	HGNC:17211	Amber	BIALLELIC, autosomal or pseudoautosomal	Retinitis pigmentosa 84, 618220	605584
DMD	ENSG00000198947	HGNC:2928	Amber			300377
DRAM2	ENSG00000156171	HGNC:28769	Amber	BIALLELIC, autosomal or pseudoautosomal	Cone-rod dystrophy 21, 616502;macular dystrophy;cone-dystrophy	613360
ELOVL1	ENSG00000066322	HGNC:14418	Amber			611813
ESPN	ENSG00000187017	HGNC:13281	Amber			606351
EXOSC2	ENSG00000130713	HGNC:17097	Amber			602238
FAM57B	ENSG00000149926	HGNC:25295	Amber	BIALLELIC, autosomal or pseudoautosomal	Cone-rod dystrophy, MONDO:0015993;Maculopathy	615175
GDF6	ENSG00000156466	HGNC:4221	Amber	BOTH monoallelic and biallelic, autosomal or pseudoautosomal	Klippel-Feil syndrome 1, autosomal dominant, 118100;Leber congenital amaurosis 17, 615360;Microphthalmia with coloboma 6, digenic, 613703;Microphthalmia, isolated 4, 613094	601147
GNB3	ENSG00000111664	HGNC:4400	Amber	BIALLELIC, autosomal or pseudoautosomal	Night blindness, congenital stationary, type 1H, OMIM:617024, MONDO:0014872	139130
GRN	ENSG00000030582	HGNC:4601	Amber	BIALLELIC, autosomal or pseudoautosomal	Ceroid lipofuscinosis, neuronal, 11, OMIM:614706;neuronal ceroid lipofuscinosis 1, MONDO:0013866	138945
HK1	ENSG00000156515	HGNC:4922	Amber	MONOALLELIC, autosomal or pseudoautosomal, NOT imprinted	Retinitis pigmentosa 79, OMIM:617460, MONDO:0044320	142600
IFT172	ENSG00000138002	HGNC:30391	Amber	BIALLELIC, autosomal or pseudoautosomal	Retinitis pigmentosa 71, OMIM:616394, MONDO:0014618	607386
IFT27	ENSG00000100360	HGNC:18626	Amber	BIALLELIC, autosomal or pseudoautosomal	?Bardet-Biedl syndrome 19, OMIM:615996	615870
IFT74	ENSG00000096872	HGNC:21424	Amber	BIALLELIC, autosomal or pseudoautosomal	?Bardet-Biedl syndrome 20, OMIM:617119	608040
IFT81	ENSG00000122970	HGNC:14313	Amber	BIALLELIC, autosomal or pseudoautosomal	Short-rib thoracic dysplasia 19 with or without polydactyly, OMIM:617895,MONDO:0033485	605489
JAG1	ENSG00000101384	HGNC:6188	Amber			601920
KIF3B	ENSG00000101350	HGNC:6320	Amber	MONOALLELIC, autosomal or pseudoautosomal, imprinted status unknown	hepatic fibrosis;Retinitis pigmentosa 89, OMIM:618955, MONDO:0030071;postaxial polydactyly	603754
LAMA1	ENSG00000101680	HGNC:6481	Amber	BIALLELIC, autosomal or pseudoautosomal	Poretti-Boltshauser syndrome, OMIM:615960	150320
LIG3	ENSG00000005156	HGNC:6600	Amber	BIALLELIC, autosomal or pseudoautosomal	gut dysmotility;spasticity;ataxia;repetitive behaviours;neurogenic bladder;macular degeneration;leukoencephalopathy;cerebellar atrophy;mitochondrial DNA depletion	600940
MAPKAPK3	ENSG00000114738	HGNC:6888	Amber			602130
MIR204	ENSG00000207935	HGNC:31582	Amber			610942
MMACHC	ENSG00000132763	HGNC:24525	Amber	BIALLELIC, autosomal or pseudoautosomal	Methylmalonic aciduria and homocystinuria, cblC type, OMIM:277400, MONDO:0010184	609831
MSTO1	ENSG00000125459	HGNC:29678	Amber	BIALLELIC, autosomal or pseudoautosomal	Myopathy, mitochondrial, and ataxia, OMIM:617675	617619
MTTP	ENSG00000138823	HGNC:7467	Amber	BIALLELIC, autosomal or pseudoautosomal	Abetalipoproteinemia, OMIM:200100, MONDO:0008692	157147
MVK	ENSG00000110921	HGNC:7530	Amber	BIALLELIC, autosomal or pseudoautosomal	Hyper-IgD syndrome;Mevalonic aciduria;Non-syndromic RP	251170
NBAS	ENSG00000151779	HGNC:15625	Amber			608025
NEUROD1	ENSG00000162992	HGNC:7762	Amber	BIALLELIC, autosomal or pseudoautosomal	Retinitis pigmentosa;Retinopathy;Permanent neonatal diabetes	601724
OPN1SW	ENSG00000128617	HGNC:1012	Amber			613522
P3H2	ENSG00000090530	HGNC:19317	Amber	BIALLELIC, autosomal or pseudoautosomal	Myopia, high, with cataract and vitreoretinal degeneration, OMIM:614292, MONDO:0013670	610341
PAX2	ENSG00000075891	HGNC:8616	Amber	MONOALLELIC, autosomal or pseudoautosomal, imprinted status unknown	Papillorenal syndrome, OMIM:120330;renal coloboma syndrome, MONDO:0007352	167409
PDE6H	ENSG00000139053	HGNC:8790	Amber	BIALLELIC, autosomal or pseudoautosomal	Retinal Cone Dystrophy 3, 610024;Achromatopsia 6, 610024;Eye Disorders;Achromatopsia, Cone, and Cone-rod Dystrophy	601190
PEX6	ENSG00000124587	HGNC:8859	Amber	BIALLELIC, autosomal or pseudoautosomal	Heimler syndrome 2, OMIM:616617, MONDO:0014709	601498
PGK1	ENSG00000102144	HGNC:8896	Amber			311800
PLK4	ENSG00000142731	HGNC:11397	Amber	BIALLELIC, autosomal or pseudoautosomal	Microcephaly and chorioretinopathy, autosomal recessive, 2, OMIM:616171;microcephaly and chorioretinopathy 2, MONDO:0014516	605031
PNPLA6	ENSG00000032444	HGNC:16268	Amber	BIALLELIC, autosomal or pseudoautosomal	Boucher-Neuhauser syndrome, OMIM:215470;Oliver-McFarlane syndrome, OMIM:275400;?Laurence-Moon syndrome, OMIM:245800	603197
POC5	ENSG00000152359	HGNC:26658	Amber
POMGNT1	ENSG00000085998	HGNC:19139	Amber	BIALLELIC, autosomal or pseudoautosomal	Retinitis pigmentosa 76, OMIM:617123, MONDO:0014929	606822
PRDM13	ENSG00000112238	HGNC:13998	Amber	MONOALLELIC, autosomal or pseudoautosomal, imprinted status unknown	North Carolina macular dystrophy, MONDO:0007630	616741
RDH11	ENSG00000072042	HGNC:17964	Amber	BIALLELIC, autosomal or pseudoautosomal	?Retinal dystrophy, juvenile cataracts, and short stature syndrome, OMIM:616108	607849
RGR	ENSG00000148604	HGNC:9990	Amber	BOTH monoallelic and biallelic, autosomal or pseudoautosomal	Eye Disorders;Retinitis Pigmentosa, Recessive;Retinitis pigmentosa;Retinitis pigmentosa 44, 613769	600342
RIMS2	ENSG00000176406	HGNC:17283	Green	BIALLELIC, autosomal or pseudoautosomal	Cone-rod synaptic disorder syndrome, congenital nonprogressive, OMIM:618970	606630
ROM1	ENSG00000149489	HGNC:10254	Amber	MONOALLELIC, autosomal or pseudoautosomal, imprinted status unknown	Retinitis pigmentosa 7, digenic, OMIM:608133	180721
RTN4IP1	ENSG00000130347	HGNC:18647	Amber			610502
SAMD11	ENSG00000187634	HGNC:28706	Amber			616765
SEMA4A	ENSG00000196189	HGNC:10729	Amber	BOTH monoallelic and biallelic, autosomal or pseudoautosomal	Achromatopsia, Cone, and Cone-rod Dystrophy;Eye Disorders;Cone-rod dystrophy 10, 610283;Retinitis pigmentosa 35, 610282;Retinitis Pigmentosa, Recessive;Retinitis pigmentosa	607292
SLC25A46	ENSG00000164209	HGNC:25198	Amber			610826
SLC37A3	ENSG00000157800	HGNC:20651	Amber	BIALLELIC, autosomal or pseudoautosomal	Retinitis pigmentosa;No OMIM entry
SLC6A6	ENSG00000131389	HGNC:11052	Amber	BIALLELIC, autosomal or pseudoautosomal	Early retinal degeneration;cardiomyopathy	186854
SPP2	ENSG00000072080	HGNC:11256	Amber			602637
SSBP1	ENSG00000106028	HGNC:11317	Amber	MONOALLELIC, autosomal or pseudoautosomal, NOT imprinted	Optic atrophy 13 with retinal and foveal abnormalities, OMIM:165510	600439
TINF2	ENSG00000092330	HGNC:11824	Amber	MONOALLELIC, autosomal or pseudoautosomal, imprinted status unknown	Revesz syndrome, 268130	604319
TMEM216	ENSG00000187049	HGNC:25018	Amber	BIALLELIC, autosomal or pseudoautosomal	Joubert syndrome 2, OMIM:608091, MONDO:0011963;Meckel syndrome 2, OMIM:603194, MONDO:0011296	613277
TMEM231	ENSG00000205084	HGNC:37234	Amber	BIALLELIC, autosomal or pseudoautosomal	Joubert syndrome 20, OMIM:614970	614949
TRAF3IP1	ENSG00000204104	HGNC:17861	Amber	BIALLELIC, autosomal or pseudoautosomal	Senior-Loken syndrome 9, OMIM:616629	607380
TREX1	ENSG00000213689	HGNC:12269	Amber	MONOALLELIC, autosomal or pseudoautosomal, imprinted status unknown	Vasculopathy, retinal, with cerebral leukoencephalopathy and systemic manifestations, OMIM:192315	606609
TRNT1	ENSG00000072756	HGNC:17341	Amber	BIALLELIC, autosomal or pseudoautosomal	Retinitis pigmentosa and erythrocytic microcytosis, OMIM:616959;Sideroblastic anemia with B-cell immunodeficiency, periodic fevers, and developmental delay, OMIM:616084	612907
TTPA	ENSG00000137561	HGNC:12404	Amber			600415
TUBB4B	ENSG00000188229	HGNC:20771	Amber	MONOALLELIC, autosomal or pseudoautosomal, NOT imprinted	Leber congenital amaurosis with early-onset deafness, OMIM:617879	602660
TUBGCP4	ENSG00000137822	HGNC:16691	Amber	BIALLELIC, autosomal or pseudoautosomal	Microcephaly and chorioretinopathy, autosomal recessive, 3, OMIM:616335	609610
TUBGCP6	ENSG00000128159	HGNC:18127	Amber	BIALLELIC, autosomal or pseudoautosomal	Microcephaly and chorioretinopathy, autosomal recessive, 1, OMIM:251270;microcephaly and chorioretinopathy 1, MONDO:0009624	610053
UNC119	ENSG00000109103	HGNC:12565	Amber	MONOALLELIC, autosomal or pseudoautosomal, imprinted status unknown	Achromatopsia, Cone, and Cone-rod Dystrophy;Eye Disorders;Cone-Rod Dystrophy, Dominant;CD4 lymphopenia, idiopathic (Gorska (2012) Blood 119, 1399)	604011
USP45	ENSG00000123552	HGNC:20080	Amber	BIALLELIC, autosomal or pseudoautosomal	Lebers congenital amaurosis;retinal dystrophy;?Leber congenital amaurosis 19, OMIMM:618513
ZFYVE26	ENSG00000072121	HGNC:20761	Amber	BIALLELIC, autosomal or pseudoautosomal	Spastic paraplegia 15, autosomal recessive OMIM:270700	612012
ADGRA3	ENSG00000152990	HGNC:13839	Red		No OMIM phenotype	612303
AMN	ENSG00000166126	HGNC:14604	Red	BIALLELIC, autosomal or pseudoautosomal		605799
AP3B2	ENSG00000103723	HGNC:567	Red	BIALLELIC, autosomal or pseudoautosomal	Developmental and epileptic encephalopathy 48, OMIM:617276, MONDO:0015000	602166
ARMS2	ENSG00000254636	HGNC:32685	Red	MONOALLELIC, autosomal or pseudoautosomal, imprinted status unknown	Macular Degeneration	611313
ATP13A2	ENSG00000159363	HGNC:30213	Red		Eye Disorders	610513
B3GLCT	ENSG00000187676	HGNC:20207	Red		Eye Disorders	610308
BBIP1	ENSG00000214413	HGNC:28093	Red		Genetic Retinal Degeneration Conditions	613605
BCOR	ENSG00000183337	HGNC:20893	Red		Eye Disorders	300485
BMP4	ENSG00000125378	HGNC:1071	Red		Eye Disorders	112262
C2	ENSG00000166278	HGNC:1248	Red	MONOALLELIC, autosomal or pseudoautosomal, imprinted status unknown	Macular Degeneration	613927
C3	ENSG00000125730	HGNC:1318	Red	MONOALLELIC, autosomal or pseudoautosomal, imprinted status unknown	Macular Degeneration	120700
C5orf42	ENSG00000197603	HGNC:25801	Red		Eye Disorders	614571
CCZ1B	ENSG00000146574	HGNC:21717	Red		Retinitis pigmentosa
CEP41	ENSG00000106477	HGNC:12370	Red		Eye Disorders	610523
CFB	ENSG00000243649	HGNC:1037	Red	MONOALLELIC, autosomal or pseudoautosomal, imprinted status unknown	Macular Degeneration	138470
COL11A1	ENSG00000060718	HGNC:2186	Red		Eye Disorders	120280
COL11A2	ENSG00000204248	HGNC:2187	Red		Eye Disorders	120290
COL2A1	ENSG00000139219	HGNC:2200	Red		Eye Disorders	120140
COL9A1	ENSG00000112280	HGNC:2217	Red		Eye Disorders	120210
COL9A2	ENSG00000049089	HGNC:2218	Red		Eye Disorders	120260
CROCC	ENSG00000058453	HGNC:21299	Red		Retinitis pigmentosa	615776
CTSF	ENSG00000174080	HGNC:2531	Red	BIALLELIC, autosomal or pseudoautosomal	Ceroid lipofuscinosis, neuronal, 13, Kufs type, OMIM:615362	603539
CUBN	ENSG00000107611	HGNC:2548	Red	BIALLELIC, autosomal or pseudoautosomal	Megaloblastic anemia-1, Finnish type	602997
CYP1B1	ENSG00000138061	HGNC:2597	Red		Eye Disorders	601771
CYP27A1	ENSG00000135929	HGNC:2605	Red		Eye Disorders	606530
DTHD1	ENSG00000197057	HGNC:37261	Red		No OMIM disease ID	616979
DYNC2H1	ENSG00000187240	HGNC:2962	Red	BIALLELIC, autosomal or pseudoautosomal		603297
EMC1	ENSG00000127463	HGNC:28957	Red		No OMIM disease ID	616846
FAM71A	ENSG00000162771	HGNC:26541	Red		Retinitis pigmentosa
FBLN5	ENSG00000140092	HGNC:3602	Red	MONOALLELIC, autosomal or pseudoautosomal, imprinted status unknown	Macular Degeneration	604580
FOXC1	ENSG00000054598	HGNC:3800	Red		Eye Disorders	601090
FOXE3	ENSG00000186790	HGNC:3808	Red		Eye Disorders	601094
FOXI2	ENSG00000186766	HGNC:32448	Red		Retinitis pigmentosa	617202
FRAS1	ENSG00000138759	HGNC:19185	Red		Eye Disorders	607830
FREM1	ENSG00000164946	HGNC:23399	Red		Eye Disorders	608944
FREM2	ENSG00000150893	HGNC:25396	Red		Eye Disorders	608945
FSCN2	ENSG00000186765	HGNC:3960	Red	MONOALLELIC, autosomal or pseudoautosomal, imprinted status unknown	Macular Dystrophy/Degeneration/Stargardt Disease;Eye Disorders;Retinitis pigmentosa;Retinitis pigmentosa 30, 607921	607643
FUT5	ENSG00000130383	HGNC:4016	Red		Retinal dystrophy	136835
GP1BA	ENSG00000185245	HGNC:4439	Red		Bernard-Soulier syndrome, type A1 (recessive), 231200	606672
GRIP1	ENSG00000155974	HGNC:18708	Red		Eye Disorders	604597
HMCN1	ENSG00000143341	HGNC:19194	Red	MONOALLELIC, autosomal or pseudoautosomal, imprinted status unknown	Macular Degeneration	608548
HTRA1	ENSG00000166033	HGNC:9476	Red	MONOALLELIC, autosomal or pseudoautosomal, imprinted status unknown	Macular Degeneration	602194
INVS	ENSG00000119509	HGNC:17870	Red	BIALLELIC, autosomal or pseudoautosomal	Eye Disorders;Nephronophthisis 2, infantile	243305
IRX5	ENSG00000176842	HGNC:14361	Red	MONOALLELIC, autosomal or pseudoautosomal, imprinted status unknown	cone dystrophy, MONDO:0000455;retinitis pigmentosa, MONDO:0019200	606195
IRX6	ENSG00000159387	HGNC:14675	Red	MONOALLELIC, autosomal or pseudoautosomal, imprinted status unknown	cone dystrophy, MONDO:0000455	606196
ITIH2	ENSG00000151655	HGNC:6167	Red		Stargardt disease	146640
ITM2B	ENSG00000136156	HGNC:6174	Red	MONOALLELIC, autosomal or pseudoautosomal, imprinted status unknown	?Retinal dystrophy with inner retinal dysfunction and ganglion cell abnormalities (OMIM)	603904
KCTD7	ENSG00000243335	HGNC:21957	Red		Eye Disorders	611725
KIF7	ENSG00000166813	HGNC:30497	Red		Eye Disorders	611254
LRMDA	ENSG00000148655	HGNC:23405	Red		Eye Disorders	614537
MFN2	ENSG00000116688	HGNC:16877	Red		Optic Atrophy;Eye Disorders	608507
MYOC	ENSG00000034971	HGNC:7610	Red		Eye Disorders	601652
NAALADL1	ENSG00000168060	HGNC:23536	Red		Retinitis pigmentosa	602640
NEK2	ENSG00000117650	HGNC:7745	Red	BIALLELIC, autosomal or pseudoautosomal	?Retinitis pigmentosa 67, 615565	604043
NR2F1	ENSG00000175745	HGNC:7975	Red		Bosch-Boonstra-Schaaf optic atrophy syndrome, 615722	132890
NUMB	ENSG00000133961	HGNC:8060	Red		Cone-rod dystrophy	603728
OCA2	ENSG00000104044	HGNC:8101	Red		Eye Disorders	611409
OPA1	ENSG00000198836	HGNC:8140	Red	MONOALLELIC, autosomal or pseudoautosomal, imprinted status unknown	Eye Disorders	605290
OPA3	ENSG00000125741	HGNC:8142	Red	MONOALLELIC, autosomal or pseudoautosomal, imprinted status unknown	Autosomal Dominant Optic Atrophy;Eye Disorders	606580
OR2M7	ENSG00000177186	HGNC:19594	Red		Other (any phenotype with frequency of fewer than eight individuals)
PAX6	ENSG00000007372	HGNC:8620	Red	MONOALLELIC, autosomal or pseudoautosomal, imprinted status unknown	Foveal Hypoplasia and Presenile Cataract Syndrome;Developmental macular and foveal dystrophy (foveal hypoplasia in the context of aniridia)	607108
PDAP1	ENSG00000106244	HGNC:14634	Red		Retinitis Pigmentosa	607075
PDZD7	ENSG00000186862	HGNC:26257	Red		Eye Disorders	612971
PITPNM3	ENSG00000091622	HGNC:21043	Red	MONOALLELIC, autosomal or pseudoautosomal, imprinted status unknown	Achromatopsia, Cone, and Cone-rod Dystrophy;Eye Disorders;Cone-Rod Dystrophy, Dominant;Cone-rod dystrophy 5, 600977	608921
PITX2	ENSG00000164093	HGNC:9005	Red		Eye Disorders	601542
PITX3	ENSG00000107859	HGNC:9006	Red		Eye Disorders	602669
PLD4	ENSG00000166428	HGNC:23792	Red		Usher syndrome
PODNL1	ENSG00000132000	HGNC:26275	Red		Retinal dystrophy
POMZP3	ENSG00000146707	HGNC:9203	Red		Cone dystrophy	600587
PRTFDC1	ENSG00000099256	HGNC:23333	Red		Retinitis pigmentosa	610751
RB1	ENSG00000139687	HGNC:9884	Red		Retinoblastoma	614041
RGS9BP	ENSG00000186326	HGNC:30304	Red		Achromatopsia, Cone, and Cone-rod Dystrophy;Eye Disorders	607814
RIMS1	ENSG00000079841	HGNC:17282	Red	MONOALLELIC, autosomal or pseudoautosomal, imprinted status unknown	Achromatopsia, Cone, and Cone-rod Dystrophy;Eye Disorders;Cone-Rod Dystrophy, Dominant;Cone-rod dystrophy 7, 603649	606629
SLC24A5	ENSG00000188467	HGNC:20611	Red		Eye Disorders	609802
SLC45A2	ENSG00000164175	HGNC:16472	Red		Eye Disorders	606202
SLC7A14	ENSG00000013293	HGNC:29326	Red		Retinitis pigmentosa 68, 615725 (3)	615720
SMOC1	ENSG00000198732	HGNC:20318	Red		Eye Disorders	608488
SOX2	ENSG00000181449	HGNC:11195	Red		Eye Disorders;Retinitis pigmentosa 33, 610359	184429
SPG7	ENSG00000197912	HGNC:11237	Red			602783
STRA6	ENSG00000137868	HGNC:30650	Red		Eye Disorders	610745
TCTN1	ENSG00000204852	HGNC:26113	Red		Eye Disorders	609863
TCTN2	ENSG00000168778	HGNC:25774	Red		Eye Disorders	613846
TCTN3	ENSG00000119977	HGNC:24519	Red		Eye Disorders	613847
TEAD1	ENSG00000187079	HGNC:11714	Red	MONOALLELIC, autosomal or pseudoautosomal, imprinted status unknown		189967
TEX28	ENSG00000185254	HGNC:2563	Red		No OMIM phenotype	300092
TMEM126A	ENSG00000171202	HGNC:25382	Red	BIALLELIC, autosomal or pseudoautosomal	Optic Atrophy, Recessive;Eye Disorders	612988
TMEM67	ENSG00000164953	HGNC:28396	Red		Eye Disorders	609884
TTC21B	ENSG00000123607	HGNC:25660	Red		Eye Disorders	612014
TYR	ENSG00000077498	HGNC:12442	Red		Eye Disorders	606933
TYRP1	ENSG00000107165	HGNC:12450	Red		Eye Disorders	115501
UBAP1L	ENSG00000246922	HGNC:40028	Red		Retinitis pigmentosa
VAX1	ENSG00000148704	HGNC:12660	Red		Eye Disorders	604294
VSX2	ENSG00000119614	HGNC:1975	Red		Eye Disorders	142993
WASF3	ENSG00000132970	HGNC:12734	Red		Cone-rod dystrophy	605068
WFS1	ENSG00000109501	HGNC:12762	Red		Eye Disorders	606201
WT1	ENSG00000184937	HGNC:12796	Red		Eye Disorders	607102
ZNF513	ENSG00000163795	HGNC:26498	Red	BIALLELIC, autosomal or pseudoautosomal	Eye Disorders;Retinitis Pigmentosa, Dominant;Retinitis pigmentosa;Retinitis pigmentosa 58, 613617	613598
ZPR1	ENSG00000109917	HGNC:13051	Red	BIALLELIC, autosomal or pseudoautosomal	?Growth restriction, hypoplastic kidneys, alopecia, and distinctive facies, OMIM:619321	603901

## Sheet: Table S2
Table S2. Publicly available multi-omics datasets derived from human retina used in this study.
Dataset	Description	References	Accession
Single-cell Nuc-Seq	Transcriptional profiling of individual cell nuclei from adult human retina	Cherry et al., 2020	GSE137311
CAGE-Seq	Mapping of transcription start sites (TSS) and their usage in fetal and adult human retina (FANTOM5, robust set)	Lizio M et al. 2015	https://fantom.gsc.riken.jp/5/
Bulk RNA-Seq	GTEx hub (The Genotype-Tissue Expression Rail-RNA summed raw expression)	Ling et al., 2020	http://ascot.cs.jhu.edu/ucsctracks.html
ChIP-Seq	Binding of retinal transcription factors (CRX, OTX2) and histone modifications (H3K4me2) in adult human retina	Cherry et al., 2020	GSE137311
ATAC-Seq	Assay for transposase-accessible chromatin generated in adult human retina	Wang et al., 2018	GSE99287

## Sheet: Table S3
Table S3. Overview of the IRD sub-cohort from the Rare Disease arm of the 100,000 Genomes Project (Genomics England).
Reported Sex	Number of participants
Female	1156
Male	1241
Is partipant proband?	Number of participants
Yes	2100
No	297
Family case status	Number of participants
Solved	793
Unsolved	1433
Partially solved	27
Report unavailable	34
Unknown	110
Phenotype	Number of participants
Bardet-Biedl syndrome :: Congenital hearing impairment :: Inherited macular dystrophy	1
Bardet-Biedl syndrome :: Intellectual disability :: Rod-cone dystrophy	1
Cataracts :: Rod-cone dystrophy	1
Charcot-Marie-Tooth disease :: Inherited optic neuropathies	1
Cone dysfunction syndrome	62
Cone dysfunction syndrome :: Leber Congenital Amaurosis or early-onset severe retinal dystrophy	1
Cone dysfunction syndrome :: Rod dysfunction syndrome	1
Cone dysfunction syndrome :: Rod-cone dystrophy	3
Congenital hearing impairment :: Cone dysfunction syndrome	1
Congenital hearing impairment :: Inherited optic neuropathies	1
Congenital hearing impairment :: Leber Congenital Amaurosis or early-onset severe retinal dystrophy	1
Congenital hearing impairment :: Rod-cone dystrophy	6
Congenital muscular dystrophy :: Inherited macular dystrophy	1
Craniosynostosis syndromes :: Rod-cone dystrophy	1
Developmental foveal and macular dystrophy	208
Developmental foveal and macular dystrophy :: Ocular coloboma	1
Developmental foveal and macular dystrophy :: Significant early onset obesity with or without other endocrine features and short stature	1
Developmental foveal and macular dystrophy :: Syndromic cleft lip and/or cleft palate	1
Familial exudative vitreoretinopathy	64
Familial non-syndromic cleft lip and/or familial cleft palate :: Rod-cone dystrophy	1
Hereditary ataxia :: Inherited optic neuropathy	1
Hereditary ataxia :: Rod-cone dystrophy	1
Inherited macular dystrophy	587
Inherited macular dystrophy :: Multiple bowel polyps	1
Inherited macular dystrophy :: Rod-cone dystrophy	2
Inherited macular dystrophy :: Single autosomal recessive mutation in rare disease	2
Inherited optic neuropathy	148
Inherited optic neuropathy :: Intellectual disability	1
Inherited optic neuropathy :: Rod-cone dystrophy	1
Inherited white matter disorders :: Leber Congenital Amaurosis or early-onset severe retinal dystrophy	1
Inherited-optic neuropathies	1
Intellectual disability :: Developmental macular and foveal dystrophy	1
Intellectual disability :: Rod-cone dystrophy	1
Leber Congenital Amaurosis / early-onset severe retinal dystrophy :: Leber Congenital Amaurosis or early-onset severe retinal dystrophy	2
Leber Congenital Amaurosis or early-onset severe retinal dystrophy	111
Retinal dystrophies (+/- other features)	7
Rod-cone dystrophy	1102
Rod dysfunction syndrome	66
Rod-cone dystrophy :: Significant early onset obesity with or without other endocrine features and short stature	1
Rod-cone dystrophy :: Ultra-rare undescribed monogenic disorders	1
Single autosomal recessive mutation in rare disease	1
Total	2397

## Sheet: Table S4
Table S4. Primer sequences used in this study.
Name	Sequence
Amplification and validation of RDH12 overexpression construct cloned into pcDNA™3.1(+) vector
T7_promoter	TAATACGACTCACTATAGGG
BGH_rev	TAGAAGGCACAGTCGAGG
Validation and expression of luciferase inserts cloned into psiCHECK™-2 dual luciferase vector
Renilla_F1	CCCTGGGTTCTTTTCCAACG
Renilla_R1	GCTCCACGAAGCTCTTGATG
Renilla_F2	ACTCCTACGAGCACCAAGAC
Renilla_R2	TTCCGCATGATCTTGCTTGG
Firefly_F1	ATCGTGGTGTGCTCTGAGAA
Firefly_R1	ATCTTCTGCAGGCCCTTCTT
Firefly_F2	TACCTGATTTGCGGCTTTCG
Firefly_R2	GGTGCTCTTAGCGAAGAAGC
Backbone_F1	TTCTGAGGCGGAAAGAACCA
Backbone_R1	GGACTTTCCACACCTGGTTG
Backbone_F2	GTAGCACCGCCTACATACCT
Backbone_R2	GAGTCCAACCCGGTAAGACA
ins1_F	TGTAAAACGACGGCCAGTTTGCCTTTCTCTCCACAGGT
ins1_R	CAGGAAACAGCTATGACCGTAGCTGGAGGCAGCGTTAC
ins2_F	TGTAAAACGACGGCCAGTTTTCCCAAGGCCCTAAGTCT
ins2_R	CAGGAAACAGCTATGACCGACACTCTCAGCATGGACGA
ins3_F	TGTAAAACGACGGCCAGTCAAGTACCTCACCGCTTGGT
ins3_R	CAGGAAACAGCTATGACCCCCTTCACCTTCACGAACTC
Mutagenesis
RDH12_mut_F	GCACCCAGGATGGAGAGGAGC
RDH12_mut_R	TGAGCAGCAGCCTGACTC
PAX6_mut_F	CAGAGCCCCACATTCGAGCCC
PAX6_mut_R	AAATCTCGGATGTCTGTCCACTC
MERTK_mut_F	GGCTAGCCTCAGCACTCACTG
MERTK_mut_R	TATAGTGAGATGCATCTAGCC
Quantitative polymerase chain reaction (qPCR)
RDH12_expr_F	GCTTCCTGGACAAGCTCAAG
RDH12_expr_R	GCTGCTTCTGCTGCTTCTCT
ARL3_F1	GCTTGCTCTCAATTTTGCGC
ARL3_R1	CCTCTGTCCACCAATGTCCC
ARL3_F2	AGCTCCTCAGCTGTGCGT
ARL3_R2	AAATTGAGAGCAAGCCCATCC
YWHAZ_F	ACTTTTGGTACATTGTGGCTTCAA
YWHAZ_R	CCGCCAGGACAAACCAGTAT
HPRT1_F	AGGATATGCCCTTGACTATAATG
HPRT1_R	AACTCTCATCTTAGGCTTTGT
HMBS_F	GGCAATGCGGCTGCAA
HMBS_R	GGGTACCCACGCGAATCAC
SDHA_F	TGGGAACAAGAGGGCATCTG
SDHA_R	CCACCACTGCATCAAATTCATG
GAPDH_F	ACAGTCAGCCGCATCT
GAPDH_R	AATACGACCAAATCCGTTGA
Segregation analysis
RDH12_UTR_F	TGTAAAACGACGGCCAGTTGCCAGTAAACCTAAGTAAGC
RDH12_UTR_F	CAGGAAACAGCTATGACCAGTGCAGGTCTTTGTAAACG
RDH12_MS_F	TGTAAAACGACGGCCAGTCTGCAGGAGATAAGCTGTTT
RDH12_MS_F	CAGGAAACAGCTATGACCCCAAACCTGGATTGCATCAT
ARL3_S_F	TGTAAAACGACGGCCAGTATCAGTCCACAACCCAGATA
ARL3_S_R	CAGGAAACAGCTATGACCCTCTGCAGCTCCCGTA
M13_F	TGTAAAACGACGGCCAGT
M13_R	CAGGAAACAGCTATGACC
Patient blood RNA RT-PCR
PRPF31_5UTR_F	AATGCGGCCAGGAACATCG
PRPF31_5UTR_R	CTGCACATCCTCGATCGCTG
Minigene construction and RT-PCR
F1_F	GGTGACCACGCGTCCATGGGTAATAAAGTTGTTGTTTCAAATGCGGCCAG
F1_R	ATCACACTCAACTCTCCTCTCCG
F2_F	AGAGGAGAGTTGAGTGTGATGG
F2_R	TCGAGCTGCATGTGTCAGAGCAAAAACCAAGCTGTAAAGACCCG
MG_F	GCACCTTTGTGGTTCTCACT
MG_R	GGGCCTAGTTGCAGTAGTTCT

## Sheet: Table S5
Table S5. Overview of selected canonical and non-canonical protein-coding transcripts of IRD genes and their expression in adult human retina. Abbreviations: MANE, Matched Annotation from NCBI and EMBL-EBI; SD, standard deviation; TPM, transcripts per million; TSS, transcription start site.
Gene symbol	Transcript stable ID (Ensembl)	Ensembl Canonical	RefSeq match transcript (MANE Plus Clinical)	RefSeq match transcript (MANE Select)	Gene ID (Ensembl)	Transcript Strand	Average Expression (TPM)	SD (TPM)	Retina-enriched transcript	CAGE-Seq peak ID	Strand (CAGE-Seq)	TSS activity (TPM; fetal eye)	TSS activity (TPM; adult retina)	Supported by CAGE-Seq	Diagnostic evidence level flag (Genomics England)
ABCA4	ENST00000370225.4	Yes		NM_000350.3	ENSG00000198691	-	463.99	102.86	Yes	p1@ABCA4	-	244.96	425	Yes	Green
ABCC6	ENST00000205557.12	Yes		NM_001171.6	ENSG00000091262	-	0.01	0.05	No					No	Amber
ABCC6	ENST00000575728.1	No			ENSG00000091262	-	0.41	0.32	Yes					No	Amber
ABHD12	ENST00000339157.10	Yes		NM_001042472.3	ENSG00000100997	-	5.52	4.32	No	p1@ABHD12	-	39.32	35.24	Yes	Green
ABHD12	ENST00000491682.5	No			ENSG00000100997	-	10.23	7.02	Yes					No	Green
ACBD5	ENST00000396271.8	Yes		NM_145698.5	ENSG00000107897	-	2.98	3.07	No	p1@ACBD5	-	9.27	7.22	Yes	Amber
ACBD5	ENST00000677509.1	No			ENSG00000107897	-	22.64	9.81	Yes					No	Amber
ACO2	ENST00000216254.9	Yes		NM_001098.3	ENSG00000100412	+	54.98	23.66	Yes	p1@ACO2	+	96.04	88.99	Yes	Green
ADAM9	ENST00000487273.7	Yes		NM_003816.3	ENSG00000168615	+	23.86	5.95	Yes	p1@ADAM9	+	38.42	34.52	Yes	Green
ADAMTS18	ENST00000282849.10	Yes		NM_199355.4	ENSG00000140873	-	2.31	1.07	Yes	p1@ADAMTS18	-	3.16	0.64	Yes	Green
ADGRA3	ENST00000334304.10	Yes		NM_145290.4	ENSG00000152990	-	7.5	2.3	Yes	p1@GPR125	-	9.27	10.29	Yes	Red
ADGRV1	ENST00000405460.9	Yes		NM_032119.4	ENSG00000164199	+	6.97	2.78	Yes	p4@GPR98	+	2.26	2	Yes	Green
ADGRV1	ENST00000405460.9	Yes		NM_032119.4	ENSG00000164199	+	6.97	2.78	Yes	p1@GPR98	+	22.6	12.01	Yes	Green
ADGRV1	ENST00000405460.9	Yes		NM_032119.4	ENSG00000164199	+	6.97	2.78	Yes	p2@GPR98	+	3.84	1.64	Yes	Green
ADIPOR1	ENST00000340990.10	Yes		NM_015999.6	ENSG00000159346	-	175.68	23.61	Yes	p3@ADIPOR1	-	1.58	1.36	Yes	Amber
ADIPOR1	ENST00000340990.10	Yes		NM_015999.6	ENSG00000159346	-	175.68	23.61	Yes	p2@ADIPOR1	-	4.75	6.22	Yes	Amber
ADIPOR1	ENST00000340990.10	Yes		NM_015999.6	ENSG00000159346	-	175.68	23.61	Yes	p1@ADIPOR1	-	73.9	78.55	Yes	Amber
AFG3L2	ENST00000269143.8	Yes		NM_006796.3	ENSG00000141385	-	10.28	4.3	Yes	p4@AFG3L2	-	1.13	0.64	Yes	Amber
AFG3L2	ENST00000269143.8	Yes		NM_006796.3	ENSG00000141385	-	10.28	4.3	Yes	p1@AFG3L2	-	38.19	36.81	Yes	Amber
AGBL5	ENST00000323064.12	No			ENSG00000084693	+	8.24	3.69	Yes	p1@AGBL5	+	15.82	16.15	Yes	Green
AGBL5	ENST00000360131.5	Yes		NM_021831.6	ENSG00000084693	+	6.82	2.07	No	p1@AGBL5	+	15.82	16.15	Yes	Green
AHI1	ENST00000265602.11	Yes		NM_001134831.2	ENSG00000135541	-	0.15	0.29	Yes	p1@AHI1	-	45.65	40.67	Yes	Green
AHR	ENST00000242057.9	Yes		NM_001621.5	ENSG00000106546	+	5.18	3.19	Yes	p2@AHR	+	8.81	9.29	Yes	Amber
AHR	ENST00000242057.9	Yes		NM_001621.5	ENSG00000106546	+	5.18	3.19	Yes	p1@AHR	+	16.04	19.37	Yes	Amber
AHR	ENST00000242057.9	Yes		NM_001621.5	ENSG00000106546	+	5.18	3.19	Yes	p3@AHR	+	1.36	2.07	Yes	Amber
AIPL1	ENST00000381129.8	Yes		NM_014336.5	ENSG00000129221	-	604.54	253.57	Yes	p2@AIPL1	-	42.48	30.59	Yes	Green
AIPL1	ENST00000381129.8	Yes		NM_014336.5	ENSG00000129221	-	604.54	253.57	Yes	p1@AIPL1	-	563.82	301.7	Yes	Green
AIRE	ENST00000291582.6	Yes		NM_000383.4	ENSG00000160224	+	0.34	0.21	Yes					No	Green
ALMS1	ENST00000613296.6	Yes		NM_001378454.1	ENSG00000116127	+	0.34	0.55	Yes	p1@ALMS1	+	6.78	17.58	Yes	Green
ALPK1	ENST00000504176.6	No			ENSG00000073331	+	2.19	0.96	Yes	p1@ALPK1	+	6.55	16.58	Yes	Amber
ALPK1	ENST00000650871.1	Yes		NM_025144.4	ENSG00000073331	+	0.59	0.7	No	p1@ALPK1	+	6.55	16.58	Yes	Amber
AMACR	ENST00000335606.11	Yes		NM_014324.6	ENSG00000242110	-	3.47	1.19	No	p1@AMACR	-	7.46	7.72	Yes	Amber
AMACR	ENST00000335606.11	Yes		NM_014324.6	ENSG00000242110	-	3.47	1.19	No	p2@AMACR	-	0.9	3	Yes	Amber
AMACR	ENST00000382085.7	No			ENSG00000242110	-	7.78	3.49	Yes	p1@AMACR	-	7.46	7.72	Yes	Amber
AMACR	ENST00000382085.7	No			ENSG00000242110	-	7.78	3.49	Yes	p2@AMACR	-	0.9	3	Yes	Amber
AMN	ENST00000299155.10	Yes		NM_030943.4	ENSG00000166126	+	0.02	0.05	Yes					No	Red
AP3B2	ENST00000535359.6	Yes		NM_001278512.2	ENSG00000103723	-	1.43	1.1	No	p2@AP3B2	-	5.2	3.43	Yes	Red
AP3B2	ENST00000535359.6	Yes		NM_001278512.2	ENSG00000103723	-	1.43	1.1	No	p1@AP3B2	-	11.98	12.15	Yes	Red
AP3B2	ENST00000535359.6	Yes		NM_001278512.2	ENSG00000103723	-	1.43	1.1	No	p3@AP3B2	-	1.58	1.72	Yes	Red
AP3B2	ENST00000660624.1	No			ENSG00000103723	-	25.15	8.74	Yes					No	Red
ARHGEF18	ENST00000319670.14	No			ENSG00000104880	+	2.73	1.13	Yes	p2@ARHGEF18	+	2.49	3.43	Yes	Green
ARHGEF18	ENST00000319670.14	No			ENSG00000104880	+	2.73	1.13	Yes	p1@ARHGEF18	+	11.98	16.37	Yes	Green
ARHGEF18	ENST00000668164.2	Yes		NM_001367823.1	ENSG00000104880	+	0.02	0.13	No					No	Green
ARL13B	ENST00000394222.8	Yes		NM_001174150.2	ENSG00000169379	+	0.31	0.39	No	p2@ARL13B	+	0.68	1.36	Yes	Amber
ARL13B	ENST00000394222.8	Yes		NM_001174150.2	ENSG00000169379	+	0.31	0.39	No	p1@ARL13B	+	14.46	16.51	Yes	Amber
ARL13B	ENST00000679587.1	No			ENSG00000169379	+	7.88	4.72	Yes					No	Amber
ARL2BP	ENST00000219204.8	Yes		NM_012106.4	ENSG00000102931	+	50.23	8.67	Yes	p1@ARL2BP	+	16.72	26.95	Yes	Green
ARL2BP	ENST00000219204.8	Yes		NM_012106.4	ENSG00000102931	+	50.23	8.67	Yes	p7@ARL2BP	+	0.9	1.93	Yes	Green
ARL2BP	ENST00000219204.8	Yes		NM_012106.4	ENSG00000102931	+	50.23	8.67	Yes	p4@ARL2BP	+	3.62	5.22	Yes	Green
ARL3	ENST00000260746.6	Yes		NM_004311.4	ENSG00000138175	-	129.75	21.02	Yes	p2@ARL3	-	18.53	12.65	Yes	Amber
ARL3	ENST00000260746.6	Yes		NM_004311.4	ENSG00000138175	-	129.75	21.02	Yes	p1@ARL3	-	106.66	76.98	Yes	Amber
ARL6	ENST00000463745.6	Yes		NM_001278293.3	ENSG00000113966	+	23.61	12.35	No	p1@ARL6	+	51.52	18.58	Yes	Green
ARL6	ENST00000463745.6	Yes		NM_001278293.3	ENSG00000113966	+	23.61	12.35	No	p4@ARL6	+	1.58	0.5	Yes	Green
ARL6	ENST00000631834.2	No			ENSG00000113966	+	24.09	7.7	Yes	p1@ARL6	+	51.52	18.58	Yes	Green
ARL6	ENST00000631834.2	No			ENSG00000113966	+	24.09	7.7	Yes	p4@ARL6	+	1.58	0.5	Yes	Green
ARMS2	ENST00000528446.1	Yes		NM_001099667.3	ENSG00000254636	+	0.77	0.57	Yes					No	Red
ARSG	ENST00000621439.5	Yes		NM_001267727.2	ENSG00000141337	+	4.82	2.48	Yes	p1@ARSG	+	2.71	9.86	Yes	Amber
ARSG	ENST00000621439.5	Yes		NM_001267727.2	ENSG00000141337	+	4.82	2.48	Yes	p2@ARSG	+	1.58	5.93	Yes	Amber
ASRGL1	ENST00000301776.9	No			ENSG00000162174	+	14.5	3.72	Yes	p1@ASRGL1	+	5.2	14.3	Yes	Amber
ASRGL1	ENST00000415229.6	Yes		NM_001083926.2	ENSG00000162174	+	2.28	1.91	No	p1@ASRGL1	+	5.2	14.3	Yes	Amber
ATF6	ENST00000367942.4	Yes		NM_007348.4	ENSG00000118217	+	19.99	4.1	Yes	p1@ATF6	+	30.28	40.46	Yes	Green
ATF6	ENST00000367942.4	Yes		NM_007348.4	ENSG00000118217	+	19.99	4.1	Yes	p3@ATF6	+	3.62	2.72	Yes	Green
ATF6	ENST00000367942.4	Yes		NM_007348.4	ENSG00000118217	+	19.99	4.1	Yes	p5@ATF6	+	2.49	1.5	Yes	Green
ATF6	ENST00000367942.4	Yes		NM_007348.4	ENSG00000118217	+	19.99	4.1	Yes	p2@ATF6	+	3.84	3.65	Yes	Green
ATOH7	ENST00000373673.5	Yes		NM_145178.4	ENSG00000179774	-	0.45	0.26	Yes					No	Green
ATP13A2	ENST00000326735.13	Yes		NM_022089.4	ENSG00000159363	-	5.65	5.41	Yes	p1@ATP13A2	-	27.34	32.31	Yes	Red
ATP13A2	ENST00000326735.13	Yes		NM_022089.4	ENSG00000159363	-	5.65	5.41	Yes	p2@ATP13A2	-	1.58	2.07	Yes	Red
ATXN7	ENST00000674280.1	Yes		NM_001377405.1	ENSG00000163635	+	12.58	3.26	Yes	p@chr3:63849529..63849567,+	+	9.49	15.94	Yes	Amber
B3GLCT	ENST00000343307.5	Yes		NM_194318.4	ENSG00000187676	+	10.89	2.76	Yes	p1@B3GALTL	+	21.47	9.72	Yes	Red
BBIP1	ENST00000448814.7	Yes		NM_001195305.3	ENSG00000214413	-	7.97	5.99	No	p3@BBIP1	-	0.68	1.86	Yes	Red
BBIP1	ENST00000448814.7	Yes		NM_001195305.3	ENSG00000214413	-	7.97	5.99	No	p1@BBIP1	-	33.9	24.02	Yes	Red
BBIP1	ENST00000605742.5	No			ENSG00000214413	-	21.16	9.34	Yes					No	Red
BBS1	ENST00000318312.12	Yes		NM_024649.5	ENSG00000174483	+	25.56	7.51	Yes	p1@BBS1	+	54.46	75.91	Yes	Green
BBS10	ENST00000650064.2	Yes		NM_024685.4	ENSG00000179941	-	15.44	4.36	Yes	p1@BBS10	-	14.69	11.72	Yes	Green
BBS12	ENST00000314218.8	Yes		NM_152618.3	ENSG00000181004	+	22.1	6.39	Yes	p2@BBS12	+	2.49	1.86	Yes	Green
BBS12	ENST00000314218.8	Yes		NM_152618.3	ENSG00000181004	+	22.1	6.39	Yes	p1@BBS12	+	7.01	6	Yes	Green
BBS2	ENST00000245157.11	Yes		NM_031885.5	ENSG00000125124	-	0.75	3.51	Yes	p1@BBS2	-	60.56	49.89	Yes	Green
BBS4	ENST00000268057.9	Yes		NM_033028.5	ENSG00000140463	+	51.29	12.5	Yes	p2@BBS4	+	5.2	4.86	Yes	Green
BBS4	ENST00000268057.9	Yes		NM_033028.5	ENSG00000140463	+	51.29	12.5	Yes	p1@BBS4	+	22.6	28.09	Yes	Green
BBS5	ENST00000295240.8	Yes		NM_152384.3	ENSG00000163093	+	8.25	4.49	Yes	p1@BBS5,p2@KBTBD10	+	38.19	40.38	Yes	Green
BBS7	ENST00000264499.9	Yes		NM_176824.3	ENSG00000138686	-	50.18	19.06	Yes	p1@BBS7	-	25.08	19.44	Yes	Green
BBS9	ENST00000242067.11	Yes		NM_198428.3	ENSG00000122507	+	3.02	2.8	Yes	p1@BBS9	+	19.21	19.44	Yes	Green
BCOR	ENST00000378444.9	Yes		NM_001123385.2	ENSG00000183337	-	0.06	0.12	Yes	p@chrX:39957225..39957244,-	-	2.49	1.64	Yes	Red
BCOR	ENST00000378444.9	Yes		NM_001123385.2	ENSG00000183337	-	0.06	0.12	Yes	p1@BCOR	-	36.16	30.52	Yes	Red
BEST1	ENST00000378043.9	Yes		NM_004183.4	ENSG00000167995	+	1.46	1.72	No	p6@BEST1	+	3.39	51.61	Yes	Green
BEST1	ENST00000378043.9	Yes		NM_004183.4	ENSG00000167995	+	1.46	1.72	No	p1@BEST1	+	69.15	819.12	Yes	Green
BEST1	ENST00000449131.6	No			ENSG00000167995	+	7.04	3.39	Yes	p6@BEST1	+	3.39	51.61	Yes	Green
BEST1	ENST00000449131.6	No			ENSG00000167995	+	7.04	3.39	Yes	p1@BEST1	+	69.15	819.12	Yes	Green
BMP4	ENST00000245451.9	Yes		NM_001202.6	ENSG00000125378	-	0.12	0.34	No	p1@BMP4	-	5.88	24.16	Yes	Red
BMP4	ENST00000558984.1	No			ENSG00000125378	-	2.82	2.29	Yes	p3@BMP4	-	5.65	16.15	Yes	Red
C1QTNF5	ENST00000528368.3	Yes		NM_001278431.2	ENSG00000223953	-	2.82	1.92	Yes	p1@C1QTNF5	-	12.2	41.03	Yes	Green
C1QTNF5	ENST00000528368.3	Yes		NM_001278431.2	ENSG00000223953	-	2.82	1.92	Yes	p4@C1QTNF5	-	2.03	4.22	Yes	Green
C2	ENST00000299367.10	Yes		NM_000063.6	ENSG00000166278	+	0.02	0.08	Yes	p4@C2,p6@CFB	+	0.45	1.43	Yes	Red
C2	ENST00000299367.10	Yes		NM_000063.6	ENSG00000166278	+	0.02	0.08	Yes	p1@C2	+	4.75	9.08	Yes	Red
C3	ENST00000245907.11	Yes		NM_000064.4	ENSG00000125730	-	3.49	3.19	No	p1@C3	-	219.65	209.93	Yes	Red
C3	ENST00000245907.11	Yes		NM_000064.4	ENSG00000125730	-	3.49	3.19	No	p2@C3	-	1.13	2.64	Yes	Red
C3	ENST00000695653.1	No			ENSG00000125730	-	9.45	5.92	Yes					No	Red
CA4	ENST00000300900.9	Yes		NM_000717.5	ENSG00000167434	+	0.05	0.12	Yes	p1@CA4	+	16.04	40.81	Yes	Amber
CA4	ENST00000300900.9	Yes		NM_000717.5	ENSG00000167434	+	0.05	0.12	Yes	p2@CA4	+	0.45	1.5	Yes	Amber
CABP4	ENST00000325656.7	Yes		NM_145200.5	ENSG00000175544	+	87.62	23.44	Yes	p4@CABP4	+	3.39	2.36	Yes	Green
CABP4	ENST00000325656.7	Yes		NM_145200.5	ENSG00000175544	+	87.62	23.44	Yes	p5@CABP4	+	4.07	1.72	Yes	Green
CACNA1F	ENST00000323022.10	Yes		NM_001256789.3	ENSG00000102001	-	60.23	28.95	Yes	p1@CACNA1F	-	37.29	39.46	Yes	Green
CACNA2D4	ENST00000382722.10	Yes		NM_172364.5	ENSG00000151062	-	24.87	7.08	Yes	p2@CACNA2D4	-	31.86	46.75	Yes	Green
CACNA2D4	ENST00000382722.10	Yes		NM_172364.5	ENSG00000151062	-	24.87	7.08	Yes	p5@CACNA2D4	-	6.33	11.72	Yes	Green
CACNA2D4	ENST00000382722.10	Yes		NM_172364.5	ENSG00000151062	-	24.87	7.08	Yes	p10@CACNA2D4	-	1.13	1.93	Yes	Green
CAPN5	ENST00000648180.1	Yes		NM_004055.5	ENSG00000149260	+	4.94	2.13	Yes	p1@CAPN5	+	12.2	13.22	Yes	Green
CAPN5	ENST00000648180.1	Yes		NM_004055.5	ENSG00000149260	+	4.94	2.13	Yes	p2@CAPN5	+	4.52	5.72	Yes	Green
CC2D2A	ENST00000424120.6	Yes		NM_001378615.1	ENSG00000048342	+	0.3	0.93	Yes	p2@CC2D2A	+	58.3	36.74	Yes	Green
CCT2	ENST00000299300.11	Yes		NM_006431.3	ENSG00000166226	+	74.14	14.49	Yes	p1@CCT2	+	65.31	53.89	Yes	Amber
CCT2	ENST00000299300.11	Yes		NM_006431.3	ENSG00000166226	+	74.14	14.49	Yes	p2@CCT2	+	2.03	1.14	Yes	Amber
CCZ1B	ENST00000316731.13	Yes		NM_198097.5	ENSG00000146574	-	43.04	12.51	Yes					No	Red
CDH23	ENST00000224721.12	Yes		NM_022124.6	ENSG00000107736	+	12.9	7.43	Yes	p1@CDH23	+	44.52	47.89	Yes	Green
CDH3	ENST00000264012.9	Yes		NM_001793.6	ENSG00000062038	+	0.19	0.15	Yes	p1@CDH3	+	10.62	57.4	Yes	Green
CDH3	ENST00000264012.9	Yes		NM_001793.6	ENSG00000062038	+	0.19	0.15	Yes	p2@CDH3	+	1.13	1.5	Yes	Green
CDHR1	ENST00000623527.4	Yes		NM_033100.4	ENSG00000148600	+	155.89	32.75	Yes	p1@CDHR1	+	10.62	12.58	Yes	Green
CDHR1	ENST00000623527.4	Yes		NM_033100.4	ENSG00000148600	+	155.89	32.75	Yes	p3@CDHR1	+	7.01	10.15	Yes	Green
CEP164	ENST00000278935.8	Yes		NM_014956.5	ENSG00000110274	+	25.01	7.35	Yes	p2@CEP164	+	1.58	4.72	Yes	Green
CEP19	ENST00000409690.5	Yes		NM_032898.5	ENSG00000174007	-	8.78	2.25	Yes	p1@CEP19	-	8.14	3.5	Yes	Amber
CEP250	ENST00000397527.6	Yes		NM_007186.6	ENSG00000126001	+	6.77	1.77	Yes					No	Amber
CEP290	ENST00000552810.6	Yes		NM_025114.4	ENSG00000198707	-	0.16	0.51	Yes	p1@CEP290	-	8.59	7.58	Yes	Green
CEP41	ENST00000223208.10	Yes		NM_018718.3	ENSG00000106477	-	5.62	1.58	Yes	p1@CEP41	-	6.33	12.51	Yes	Red
CEP78	ENST00000643273.2	Yes		NM_001330691.3	ENSG00000148019	+	4.28	2.01	Yes	p1@CEP78	+	10.62	12.51	Yes	Green
CERKL	ENST00000410087.8	Yes		NM_201548.5	ENSG00000188452	-	6.02	4.5	No	p4@CERKL	-	2.49	1.14	Yes	Green
CERKL	ENST00000410087.8	Yes		NM_201548.5	ENSG00000188452	-	6.02	4.5	No	p1@CERKL	-	9.04	5.15	Yes	Green
CERKL	ENST00000684145.1	No			ENSG00000188452	-	15.02	6.62	Yes	p1@NEUROD1	-	121.58	47.17	Yes	Green
CFB	ENST00000425368.7	Yes		NM_001710.6	ENSG00000243649	+	1.21	1.57	Yes	p3@CFB	+	1.81	3.86	Yes	Red
CFB	ENST00000425368.7	Yes		NM_001710.6	ENSG00000243649	+	1.21	1.57	Yes	p2@CFB	+	1.58	5.07	Yes	Red
CFB	ENST00000425368.7	Yes		NM_001710.6	ENSG00000243649	+	1.21	1.57	Yes	p1@CFB	+	10.85	14.22	Yes	Red
CFH	ENST00000367429.9	Yes		NM_000186.4	ENSG00000000971	+	1.13	1.55	Yes	p1@CFH	+	107.57	38.95	Yes	Green
CHM	ENST00000357749.7	Yes		NM_000390.4	ENSG00000188419	-	11.68	3.53	Yes	p1@CHM	-	26.44	22.52	Yes	Green
CIB2	ENST00000258930.8	Yes		NM_006383.4	ENSG00000136425	-	4.88	1.99	Yes	p1@CIB2	-	6.55	3.79	Yes	Green
CIB2	ENST00000258930.8	Yes		NM_006383.4	ENSG00000136425	-	4.88	1.99	Yes	p2@CIB2	-	2.26	2.14	Yes	Green
CLCC1	ENST00000369969.7	Yes		NM_001377458.1	ENSG00000121940	-	0	0.01	Yes	p1@AKNAD1,p1@CLCC1	-	29.15	41.89	Yes	Amber
CLN3	ENST00000636147.2	Yes		NM_001042432.2	ENSG00000188603	-	2.03	2.18	Yes	p1@CLN3	-	9.27	16.01	Yes	Green
CLN3	ENST00000636147.2	Yes		NM_001042432.2	ENSG00000188603	-	2.03	2.18	Yes	p2@CLN3	-	1.36	1.86	Yes	Green
CLN5	ENST00000377453.9	Yes		NM_006493.4	ENSG00000102805	+	2.34	0.93	Yes	p1@CLN5	+	42.03	36.81	Yes	Green
CLN6	ENST00000249806.11	Yes		NM_017882.3	ENSG00000128973	-	14.43	7.19	Yes	p1@CLN6	-	23.73	40.67	Yes	Green
CLN8	ENST00000331222.6	Yes		NM_018941.4	ENSG00000182372	+	4.78	1.19	Yes	p1@CLN8	+	4.97	3.72	Yes	Green
CLN8	ENST00000331222.6	Yes		NM_018941.4	ENSG00000182372	+	4.78	1.19	Yes	p2@CLN8	+	1.81	2.64	Yes	Green
CLRN1	ENST00000327047.6	Yes		NM_174878.3	ENSG00000163646	-	10.96	3.83	Yes	p2@CLRN1	-	3.62	1.5	Yes	Green
CLRN1	ENST00000327047.6	Yes		NM_174878.3	ENSG00000163646	-	10.96	3.83	Yes	p1@CLRN1	-	2.49	4.36	Yes	Green
CLUAP1	ENST00000341633.9	No			ENSG00000103351	+	15.52	4.63	Yes	p2@CLUAP1	+	3.84	3.93	Yes	Amber
CLUAP1	ENST00000341633.9	No			ENSG00000103351	+	15.52	4.63	Yes	p1@CLUAP1	+	18.53	21.09	Yes	Amber
CLUAP1	ENST00000576634.6	Yes		NM_015041.3	ENSG00000103351	+	11.52	4.76	No	p2@CLUAP1	+	3.84	3.93	Yes	Amber
CLUAP1	ENST00000576634.6	Yes		NM_015041.3	ENSG00000103351	+	11.52	4.76	No	p1@CLUAP1	+	18.53	21.09	Yes	Amber
CNGA1	ENST00000420489.7	No			ENSG00000198515	-	223.2	65.65	Yes					No	Green
CNGA1	ENST00000514170.7	Yes		NM_001379270.1	ENSG00000198515	-	1.34	2.1	No	p1@CNGA1	-	2.26	0.64	Yes	Green
CNGA3	ENST00000272602.7	Yes		NM_001298.3	ENSG00000144191	+	7.58	1.91	Yes	p2@CNGA3	+	1.36	0.43	Yes	Green
CNGB1	ENST00000251102.13	Yes		NM_001297.5	ENSG00000070729	-	240.19	66.62	No	p1@CNGB1	-	182.14	113.86	Yes	Green
CNGB1	ENST00000251102.13	Yes		NM_001297.5	ENSG00000070729	-	240.19	66.62	No	p2@CNGB1	-	98.3	73.33	Yes	Green
CNGB1	ENST00000311183.8	No			ENSG00000070729	-	547.09	269.53	Yes	p1@CNGB1	-	182.14	113.86	Yes	Green
CNGB1	ENST00000311183.8	No			ENSG00000070729	-	547.09	269.53	Yes	p2@CNGB1	-	98.3	73.33	Yes	Green
CNGB3	ENST00000320005.6	Yes		NM_019098.5	ENSG00000170289	-	15.05	4.94	Yes	p2@CNGB3	-	28.47	59.33	Yes	Green
CNGB3	ENST00000320005.6	Yes		NM_019098.5	ENSG00000170289	-	15.05	4.94	Yes	p1@CNGB3	-	5.88	39.38	Yes	Green
CNNM4	ENST00000377075.3	Yes		NM_020184.4	ENSG00000158158	+	52.67	13.05	Yes	p1@CNNM4	+	17.4	17.23	Yes	Green
COL11A1	ENST00000370096.9	Yes		NM_001854.4	ENSG00000060718	-	3.83	1.89	Yes	p2@COL11A1	-	60.79	7	Yes	Red
COL11A1	ENST00000370096.9	Yes		NM_001854.4	ENSG00000060718	-	3.83	1.89	Yes	p1@COL11A1	-	54.24	2.72	Yes	Red
COL11A2	ENST00000341947.7	Yes		NM_080680.3	ENSG00000204248	-	0.15	0.25	Yes	p1@COL11A2	-	18.53	1.72	Yes	Red
COL18A1	ENST00000651438.1	Yes		NM_001379500.1	ENSG00000182871	+	5.46	5.84	Yes	p1@COL18A1	+	84.52	85.06	Yes	Green
COL2A1	ENST00000380518.8	Yes		NM_001844.5	ENSG00000139219	-	7.71	4.87	Yes	p1@COL2A1	-	34.8	1.43	Yes	Red
COL2A1	ENST00000380518.8	Yes		NM_001844.5	ENSG00000139219	-	7.71	4.87	Yes	p2@COL2A1	-	13.56	0.71	Yes	Red
COL4A1	ENST00000375820.10	Yes		NM_001845.6	ENSG00000187498	-	1.28	0.78	Yes	p1@COL4A1	-	272.76	49.32	Yes	Green
COL9A1	ENST00000357250.11	Yes		NM_001851.6	ENSG00000112280	-	0.19	0.21	Yes					No	Red
COL9A2	ENST00000372748.8	Yes		NM_001852.4	ENSG00000049089	-	28.29	18.47	Yes	p1@COL9A2	-	35.03	44.96	Yes	Red
COL9A2	ENST00000372748.8	Yes		NM_001852.4	ENSG00000049089	-	28.29	18.47	Yes	p5@COL9A2	-	2.49	5.36	Yes	Red
COL9A2	ENST00000372748.8	Yes		NM_001852.4	ENSG00000049089	-	28.29	18.47	Yes	p4@COL9A2	-	5.42	8.01	Yes	Red
CRB1	ENST00000367400.8	Yes		NM_201253.3	ENSG00000134376	+	2.54	3.88	No	p2@CRB1	+	33.22	7.43	Yes	Green
CRB1	ENST00000367400.8	Yes		NM_201253.3	ENSG00000134376	+	2.54	3.88	No	p4@CRB1	+	1.13	0.29	Yes	Green
CRB1	ENST00000681519.1	No			ENSG00000134376	+	48.38	14.97	Yes	p7@CRB1	+	22.6	9.79	Yes	Green
CRB1	ENST00000681519.1	No			ENSG00000134376	+	48.38	14.97	Yes	p9@CRB1	+	12.2	4.22	Yes	Green
CROCC	ENST00000375541.10	Yes		NM_014675.5	ENSG00000058453	+	15.01	12.2	Yes	p2@CROCC	+	0.68	1.36	Yes	Red
CROCC	ENST00000375541.10	Yes		NM_014675.5	ENSG00000058453	+	15.01	12.2	Yes	p1@CROCC	+	12.65	23.52	Yes	Red
CRX	ENST00000221996.12	Yes		NM_000554.6	ENSG00000105392	+	203.65	95.16	Yes	p1@CRX	+	858.05	333.44	Yes	Green
CSPP1	ENST00000678616.1	Yes		NM_001382391.1	ENSG00000104218	+	0.01	0.1	Yes	p2@CSPP1	+	2.26	2.72	Yes	Green
CSPP1	ENST00000678616.1	Yes		NM_001382391.1	ENSG00000104218	+	0.01	0.1	Yes	p1@CSPP1	+	4.97	13.29	Yes	Green
CTC1	ENST00000651323.1	Yes		NM_025099.6	ENSG00000178971	-	13.13	2.87	Yes	p1@CTC1	-	14.46	19.87	Yes	Amber
CTNNA1	ENST00000302763.12	Yes		NM_001903.5	ENSG00000044115	+	37.75	9.65	Yes	p1@CTNNA1	+	136.04	128.44	Yes	Amber
CTNNA1	ENST00000302763.12	Yes		NM_001903.5	ENSG00000044115	+	37.75	9.65	Yes	p2@CTNNA1	+	6.33	4.65	Yes	Amber
CTNNB1	ENST00000349496.11	Yes		NM_001904.4	ENSG00000168036	+	52.61	24.25	Yes	p2@CTNNB1	+	18.3	18.73	Yes	Green
CTNNB1	ENST00000349496.11	Yes		NM_001904.4	ENSG00000168036	+	52.61	24.25	Yes	p1@CTNNB1	+	266.88	326.15	Yes	Green
CTSD	ENST00000236671.7	Yes		NM_001909.5	ENSG00000117984	-	16.81	23.82	No	p1@CTSD	-	251.97	356.88	Yes	Green
CTSD	ENST00000236671.7	Yes		NM_001909.5	ENSG00000117984	-	16.81	23.82	No	p2@CTSD	-	117.28	1420.81	Yes	Green
CTSD	ENST00000429746.2	No			ENSG00000117984	-	46.34	24.7	Yes					No	Green
CTSF	ENST00000310325.10	Yes		NM_003793.4	ENSG00000174080	-	0	0	No	p2@CTSF	-	29.15	29.31	Yes	Red
CTSF	ENST00000310325.10	Yes		NM_003793.4	ENSG00000174080	-	0	0	No	p1@CTSF	-	60.56	78.84	Yes	Red
CTSF	ENST00000526010.2	No			ENSG00000174080	-	34.3	8.56	Yes					No	Red
CUBN	ENST00000377833.10	Yes		NM_001081.4	ENSG00000107611	-	4.04	1.02	Yes					No	Red
CWC27	ENST00000381070.8	Yes		NM_005869.4	ENSG00000153015	+	7.2	3.18	Yes	p1@CWC27	+	25.76	19.51	Yes	Green
CYP1B1	ENST00000610745.5	Yes		NM_000104.4	ENSG00000138061	-	1.22	0.76	Yes	p1@CYP1B1	-	62.37	57.82	Yes	Red
CYP27A1	ENST00000258415.9	Yes		NM_000784.4	ENSG00000135929	+	23.85	11.05	Yes	p1@CYP27A1	+	9.27	21.51	Yes	Red
CYP27A1	ENST00000258415.9	Yes		NM_000784.4	ENSG00000135929	+	23.85	11.05	Yes	p3@CYP27A1	+	4.29	5	Yes	Red
CYP2R1	ENST00000334636.10	Yes		NM_024514.5	ENSG00000186104	-	1.32	0.75	Yes	p2@CYP2R1	-	0.9	1.29	Yes	Amber
CYP4V2	ENST00000378802.5	Yes		NM_207352.4	ENSG00000145476	+	19.11	6.06	Yes	p1@CYP4V2	+	4.75	16.94	Yes	Green
CYP4V2	ENST00000378802.5	Yes		NM_207352.4	ENSG00000145476	+	19.11	6.06	Yes	p6@CYP4V2	+	2.49	2.64	Yes	Green
DHDDS	ENST00000236342.12	Yes		NM_205861.3	ENSG00000117682	+	20.05	6.44	Yes	p2@DHDDS	+	4.29	16.15	Yes	Green
DHDDS	ENST00000236342.12	Yes		NM_205861.3	ENSG00000117682	+	20.05	6.44	Yes	p1@DHDDS	+	14.69	24.37	Yes	Green
DHX38	ENST00000268482.8	Yes		NM_014003.4	ENSG00000140829	+	16.15	5.44	Yes	p2@DHX38	+	2.26	4.86	Yes	Amber
DMD	ENST00000357033.9	Yes		NM_004006.3	ENSG00000198947	-	0.26	0.78	Yes	p4@DMD	-	4.07	4.22	Yes	Amber
DMD	ENST00000357033.9	Yes		NM_004006.3	ENSG00000198947	-	0.26	0.78	Yes	p3@DMD	-	7.01	5.86	Yes	Amber
DMD	ENST00000357033.9	Yes		NM_004006.3	ENSG00000198947	-	0.26	0.78	Yes	p2@DMD	-	9.94	11.22	Yes	Amber
DRAM2	ENST00000484310.6	Yes		NM_001349884.2	ENSG00000156171	-	8.79	4.48	No	p1@DRAM2	-	29.83	22.73	Yes	Amber
DRAM2	ENST00000484310.6	Yes		NM_001349884.2	ENSG00000156171	-	8.79	4.48	No	p3@DRAM2	-	4.29	2.79	Yes	Amber
DRAM2	ENST00000539140.6	No			ENSG00000156171	-	12.58	7.47	Yes	p4@DRAM2	-	2.49	3.57	Yes	Amber
DRAM2	ENST00000539140.6	No			ENSG00000156171	-	12.58	7.47	Yes	p2@DRAM2	-	4.52	3.36	Yes	Amber
DTHD1	ENST00000639862.2	Yes		NM_001170700.3	ENSG00000197057	+	0	0.01	Yes					No	Red
DYNC2H1	ENST00000375735.7	Yes		NM_001377.3	ENSG00000187240	+	1.9	1.26	No	p2@DYNC2H1	+	17.85	15.08	Yes	Red
DYNC2H1	ENST00000650373.2	No	NM_001080463.2		ENSG00000187240	+	6.26	2.29	Yes	p2@DYNC2H1	+	17.85	15.08	Yes	Red
EFEMP1	ENST00000355426.8	Yes		NM_001039348.3	ENSG00000115380	-	31.31	11.46	Yes	p1@EFEMP1	-	181.69	651.51	Yes	Green
EFEMP1	ENST00000355426.8	Yes		NM_001039348.3	ENSG00000115380	-	31.31	11.46	Yes	p2@EFEMP1	-	32.09	130.8	Yes	Green
ELOVL1	ENST00000372458.8	Yes		NM_022821.4	ENSG00000066322	-	8.22	4.28	Yes	p4@ELOVL1	-	2.03	1.79	Yes	Amber
ELOVL1	ENST00000372458.8	Yes		NM_022821.4	ENSG00000066322	-	8.22	4.28	Yes	p1@ELOVL1	-	29.15	33.38	Yes	Amber
ELOVL4	ENST00000369816.5	Yes		NM_022726.4	ENSG00000118402	-	237.44	73.73	Yes	p2@ELOVL4	-	2.94	1.57	Yes	Green
ELOVL4	ENST00000369816.5	Yes		NM_022726.4	ENSG00000118402	-	237.44	73.73	Yes	p1@ELOVL4	-	148.92	67.4	Yes	Green
ELOVL4	ENST00000369816.5	Yes		NM_022726.4	ENSG00000118402	-	237.44	73.73	Yes	p4@ELOVL4	-	2.26	1	Yes	Green
EMC1	ENST00000477853.6	Yes		NM_015047.3	ENSG00000127463	-	4.81	4.23	Yes	p1@KIAA0090	-	29.15	34.02	Yes	Red
ENSA	ENST00000271690.12	No			ENSG00000143420	-	65.51	11.11	Yes	p1@ENSA	-	47.46	59.04	Yes	Only_RetNet
ENSA	ENST00000369014.10	Yes		NM_004436.4	ENSG00000143420	-	23.43	6.17	No	p1@ENSA	-	47.46	59.04	Yes	Only_RetNet
ERCC6	ENST00000355832.10	Yes		NM_000124.4	ENSG00000225830	-	0.76	0.67	No	p2@ERCC6,p2@PGBD3	-	3.84	4.43	Yes	Green
ERCC6	ENST00000355832.10	Yes		NM_000124.4	ENSG00000225830	-	0.76	0.67	No	p1@ERCC6,p1@PGBD3	-	17.4	15.8	Yes	Green
ERCC6	ENST00000447839.7	No	NM_001277058.2		ENSG00000225830	-	0.96	1.2	Yes	p2@ERCC6,p2@PGBD3	-	3.84	4.43	Yes	Green
ERCC6	ENST00000447839.7	No	NM_001277058.2		ENSG00000225830	-	0.96	1.2	Yes	p1@ERCC6,p1@PGBD3	-	17.4	15.8	Yes	Green
ERCC8	ENST00000676185.1	Yes		NM_000082.4	ENSG00000049167	-	1.39	0.43	Yes	p1@ERCC8	-	10.62	16.01	Yes	Green
ESPN	ENST00000645284.1	Yes		NM_031475.3	ENSG00000187017	+	11.15	9.78	Yes	p1@ESPN	+	47	20.59	Yes	Amber
EXOSC2	ENST00000372358.10	Yes		NM_014285.7	ENSG00000130713	+	4.92	2.96	Yes	p1@EXOSC2	+	18.3	19.23	Yes	Amber
EYS	ENST00000342421.9	No			ENSG00000188107	-	18.79	9.65	Yes					No	Green
EYS	ENST00000503581.6	Yes		NM_001142800.2	ENSG00000188107	-	11.24	4.34	No	p2@EYS	-	25.76	11.58	Yes	Green
EYS	ENST00000503581.6	Yes		NM_001142800.2	ENSG00000188107	-	11.24	4.34	No	p6@EYS	-	2.94	1	Yes	Green
EYS	ENST00000503581.6	Yes		NM_001142800.2	ENSG00000188107	-	11.24	4.34	No	p1@EYS	-	74.35	18.94	Yes	Green
FAM161A	ENST00000404929.6	Yes		NM_001201543.2	ENSG00000170264	-	23.01	9.6	Yes	p1@FAM161A	-	26.44	19.94	Yes	Green
FAM161A	ENST00000404929.6	Yes		NM_001201543.2	ENSG00000170264	-	23.01	9.6	Yes	p2@FAM161A	-	14.69	9.58	Yes	Green
FBLN5	ENST00000342058.9	Yes		NM_006329.4	ENSG00000140092	-	0.48	0.52	Yes	p8@FBLN5	-	4.29	5.29	Yes	Red
FBLN5	ENST00000342058.9	Yes		NM_006329.4	ENSG00000140092	-	0.48	0.52	Yes	p3@FBLN5	-	29.15	39.46	Yes	Red
FBLN5	ENST00000342058.9	Yes		NM_006329.4	ENSG00000140092	-	0.48	0.52	Yes	p15@FBLN5	-	1.13	2.22	Yes	Red
FLVCR1	ENST00000366971.9	Yes		NM_014053.4	ENSG00000162769	+	9.14	2.4	Yes	p1@FLVCR1	+	2.03	4.29	Yes	Green
FLVCR1	ENST00000366971.9	Yes		NM_014053.4	ENSG00000162769	+	9.14	2.4	Yes	p2@FLVCR1	+	0.68	1.29	Yes	Green
FOXC1	ENST00000645831.2	Yes		NM_001453.3	ENSG00000054598	+	0.45	0.2	Yes	p5@FOXC1	+	1.36	1.93	Yes	Red
FOXC1	ENST00000645831.2	Yes		NM_001453.3	ENSG00000054598	+	0.45	0.2	Yes	p@chr6:1610125..1610167,+	+	30.51	47.75	Yes	Red
FOXE3	ENST00000335071.4	Yes		NM_012186.3	ENSG00000186790	+	0.02	0.04	Yes	p1@FOXE3	+	2.49	0	Yes	Red
FOXI2	ENST00000388920.5	Yes		NM_207426.3	ENSG00000186766	+	0.01	0.03	Yes					No	Red
FRAS1	ENST00000512123.4	Yes		NM_025074.7	ENSG00000138759	+	2.59	1.11	Yes	p1@FRAS1	+	0.9	1.22	Yes	Red
FREM1	ENST00000380880.4	Yes		NM_001379081.2	ENSG00000164946	-	0.78	0.57	No	p2@FREM1	-	2.03	1.07	Yes	Red
FREM1	ENST00000380894.5	No			ENSG00000164946	-	1.1	0.55	Yes					No	Red
FREM2	ENST00000280481.9	Yes		NM_207361.6	ENSG00000150893	+	0.45	0.23	Yes	p1@FREM2	+	0.45	1	Yes	Red
FSCN2	ENST00000417245.7	Yes		NM_012418.4	ENSG00000186765	+	10.25	6.69	Yes	p1@FSCN2	+	10.85	5.65	Yes	Red
FUT5	ENST00000252675.6	No			ENSG00000130383	-	0.14	0.22	Yes					No	Red
FUT5	ENST00000588525.1	Yes		NM_002034.2	ENSG00000130383	-	0	0.02	No					No	Red
FZD4	ENST00000531380.2	Yes		NM_012193.4	ENSG00000174804	-	1.52	0.36	Yes	p1@FZD4	-	62.37	117.01	Yes	Green
GDF6	ENST00000287020.7	Yes		NM_001001557.4	ENSG00000156466	-	0.06	0.06	Yes					No	Amber
GNAT1	ENST00000232461.8	Yes		NM_144499.3	ENSG00000114349	+	861.38	354.22	Yes	p1@GNAT1	+	882.91	585.25	Yes	Green
GNAT2	ENST00000351050.8	No			ENSG00000134183	-	68.57	20.24	Yes	p2@GNAT2	-	11.75	6.79	Yes	Green
GNAT2	ENST00000351050.8	No			ENSG00000134183	-	68.57	20.24	Yes	p1@GNAT2	-	12.88	10.29	Yes	Green
GNAT2	ENST00000679935.1	Yes		NM_001377295.2	ENSG00000134183	-	38.05	12.54	No					No	Green
GNB3	ENST00000229264.8	Yes		NM_002075.4	ENSG00000111664	+	540.28	271.19	Yes	p1@GNB3	+	276.37	74.34	Yes	Amber
GNPTG	ENST00000204679.9	Yes		NM_032520.5	ENSG00000090581	+	4.3	4.16	Yes	p1@GNPTG	+	50.85	55.18	Yes	Green
GP1BA	ENST00000329125.6	Yes		NM_000173.7	ENSG00000185245	+	3.25	1.21	Yes					No	Red
GPR143	ENST00000467482.6	Yes		NM_000273.3	ENSG00000101850	-	0.92	0.44	Yes	p4@GPR143	-	0.23	3.93	Yes	Green
GPR143	ENST00000467482.6	Yes		NM_000273.3	ENSG00000101850	-	0.92	0.44	Yes	p1@GPR143	-	10.4	47.03	Yes	Green
GPR179	ENST00000616987.5	Yes		NM_001004334.4	ENSG00000277399	-	18.82	3.63	Yes	p1@GPR179	-	3.84	2.64	Yes	Green
GRIP1	ENST00000359742.9	Yes		NM_001366722.1	ENSG00000155974	-	0.49	0.68	No					No	Red
GRIP1	ENST00000398016.7	No			ENSG00000155974	-	2.85	1.27	Yes					No	Red
GRK1	ENST00000335678.7	Yes		NM_002929.3	ENSG00000185974	+	57.8	25.84	Yes	p4@GRK1	+	1.36	0.86	Yes	Green
GRK1	ENST00000335678.7	Yes		NM_002929.3	ENSG00000185974	+	57.8	25.84	Yes	p1@GRK1	+	38.42	39.53	Yes	Green
GRM6	ENST00000517717.3	Yes		NM_000843.4	ENSG00000113262	-	33.79	12.41	Yes	p2@GRM6	-	0.9	1.86	Yes	Green
GRM6	ENST00000517717.3	Yes		NM_000843.4	ENSG00000113262	-	33.79	12.41	Yes	p1@GRM6	-	6.78	6.86	Yes	Green
GRN	ENST00000053867.8	Yes		NM_002087.4	ENSG00000030582	+	10.16	7.51	Yes	p3@GRN	+	4.75	4.5	Yes	Amber
GRN	ENST00000053867.8	Yes		NM_002087.4	ENSG00000030582	+	10.16	7.51	Yes	p2@GRN	+	19.21	16.15	Yes	Amber
GRN	ENST00000053867.8	Yes		NM_002087.4	ENSG00000030582	+	10.16	7.51	Yes	p1@GRN	+	94.69	73.41	Yes	Amber
GUCA1A	ENST00000372958.2	Yes		NM_001384910.1	ENSG00000048545	+	993.72	416.57	Yes	p3@GUCA1A	+	157.06	66.62	Yes	Green
GUCA1A	ENST00000372958.2	Yes		NM_001384910.1	ENSG00000048545	+	993.72	416.57	Yes	p4@GUCA1A	+	58.75	28.45	Yes	Green
GUCA1A	ENST00000372958.2	Yes		NM_001384910.1	ENSG00000048545	+	993.72	416.57	Yes	p2@GUCA1A	+	199.99	83.34	Yes	Green
GUCA1A	ENST00000372958.2	Yes		NM_001384910.1	ENSG00000048545	+	993.72	416.57	Yes	p5@GUCA1A	+	28.02	11.36	Yes	Green
GUCA1B	ENST00000230361.4	Yes		NM_002098.6	ENSG00000112599	-	627.55	185.82	Yes	p1@GUCA1B	-	159.09	66.76	Yes	Green
GUCY2D	ENST00000254854.5	Yes		NM_000180.4	ENSG00000132518	+	46.43	22.52	Yes	p3@GUCY2D	+	7.91	6.08	Yes	Green
GUCY2D	ENST00000254854.5	Yes		NM_000180.4	ENSG00000132518	+	46.43	22.52	Yes	p1@GUCY2D	+	18.53	16.94	Yes	Green
HCCS	ENST00000380762.5	Yes		NM_005333.5	ENSG00000004961	+	11.04	3.6	Yes	p1@HCCS	+	12.2	12.65	Yes	Green
HGSNAT	ENST00000379644.9	Yes		NM_152419.3	ENSG00000165102	+	15.21	2.49	Yes	p1@HGSNAT	+	22.82	25.52	Yes	Green
HK1	ENST00000359426.7	Yes		NM_000188.3	ENSG00000156515	+	169.82	42.14	Yes	p1@HK1	+	101.47	68.33	Yes	Amber
HMCN1	ENST00000271588.9	Yes		NM_031935.3	ENSG00000143341	+	0.33	0.11	Yes	p1@HMCN1	+	4.07	3.65	Yes	Red
HMCN1	ENST00000271588.9	Yes		NM_031935.3	ENSG00000143341	+	0.33	0.11	Yes	p2@HMCN1	+	1.81	2.57	Yes	Red
HMX1	ENST00000400677.5	Yes		NM_018942.3	ENSG00000215612	-	1.35	1.26	No	p1@HMX1	-	32.77	6.58	Yes	Green
HMX1	ENST00000400677.5	Yes		NM_018942.3	ENSG00000215612	-	1.35	1.26	No	p4@HMX1	-	9.72	1.72	Yes	Green
HMX1	ENST00000506970.2	No			ENSG00000215612	-	1.89	0.79	Yes					No	Green
HTRA1	ENST00000368984.8	Yes		NM_002775.5	ENSG00000166033	+	6.64	3.33	Yes	p2@HTRA1	+	40.45	26.52	Yes	Red
HTRA1	ENST00000368984.8	Yes		NM_002775.5	ENSG00000166033	+	6.64	3.33	Yes	p4@HTRA1	+	7.01	2.07	Yes	Red
HTRA1	ENST00000368984.8	Yes		NM_002775.5	ENSG00000166033	+	6.64	3.33	Yes	p1@HTRA1	+	94.01	57.04	Yes	Red
IDH3A	ENST00000299518.7	Yes		NM_005530.3	ENSG00000166411	+	2.09	0.82	Yes	p1@IDH3A	+	34.35	41.96	Yes	Green
IDH3B	ENST00000380843.9	Yes		NM_006899.5	ENSG00000101365	-	41.86	9.14	Yes	p1@IDH3B	-	42.48	41.17	Yes	Green
IFT140	ENST00000426508.7	Yes		NM_014714.4	ENSG00000187535	-	4.61	4.01	Yes	p2@IFT140	-	2.49	2.43	Yes	Green
IFT172	ENST00000260570.8	Yes		NM_015662.3	ENSG00000138002	-	5.18	3.92	Yes	p2@IFT172	-	1.36	3	Yes	Amber
IFT172	ENST00000260570.8	Yes		NM_015662.3	ENSG00000138002	-	5.18	3.92	Yes	p1@IFT172	-	14.91	33.31	Yes	Amber
IFT27	ENST00000433985.7	Yes		NM_001177701.3	ENSG00000100360	-	15.46	7.06	Yes	p1@IFT27	-	30.28	34.02	Yes	Amber
IFT74	ENST00000380062.10	Yes		NM_025103.4	ENSG00000096872	+	2.68	0.98	No	p1@IFT74	+	13.78	15.15	Yes	Amber
IFT74	ENST00000433700.5	No			ENSG00000096872	+	13.06	5.5	Yes					No	Amber
IFT81	ENST00000242591.10	Yes		NM_014055.4	ENSG00000122970	+	3.11	1.73	No	p1@IFT81	+	11.98	12.37	Yes	Amber
IFT81	ENST00000552912.5	No			ENSG00000122970	+	26.24	8.19	Yes	p1@IFT81	+	11.98	12.37	Yes	Amber
IKBKG	ENST00000594239.6	Yes		NM_001099857.5	ENSG00000269335	+	0.83	1.58	Yes	p2@IKBKG	+	1.13	1.57	Yes	Green
IKBKG	ENST00000594239.6	Yes		NM_001099857.5	ENSG00000269335	+	0.83	1.58	Yes	p1@IKBKG	+	8.59	9.79	Yes	Green
IMPDH1	ENST00000338791.11	Yes		NM_000883.4	ENSG00000106348	-	0.04	0.24	Yes	p2@IMPDH1	-	21.92	14.3	Yes	Green
IMPDH1	ENST00000338791.11	Yes		NM_000883.4	ENSG00000106348	-	0.04	0.24	Yes	p5@IMPDH1	-	5.42	2.86	Yes	Green
IMPDH1	ENST00000338791.11	Yes		NM_000883.4	ENSG00000106348	-	0.04	0.24	Yes	p4@IMPDH1	-	24.86	8.86	Yes	Green
IMPG1	ENST00000369950.8	Yes		NM_001563.4	ENSG00000112706	-	563.13	180.07	Yes	p3@IMPG1	-	25.54	10.15	Yes	Green
IMPG1	ENST00000369950.8	Yes		NM_001563.4	ENSG00000112706	-	563.13	180.07	Yes	p2@IMPG1	-	209.03	90.7	Yes	Green
IMPG1	ENST00000369950.8	Yes		NM_001563.4	ENSG00000112706	-	563.13	180.07	Yes	p1@IMPG1	-	203.61	115.65	Yes	Green
IMPG1	ENST00000369950.8	Yes		NM_001563.4	ENSG00000112706	-	563.13	180.07	Yes	p6@IMPG1	-	3.39	2.72	Yes	Green
IMPG2	ENST00000193391.8	Yes		NM_016247.4	ENSG00000081148	-	410.24	126.3	Yes	p2@IMPG2	-	14.01	8.22	Yes	Green
IMPG2	ENST00000193391.8	Yes		NM_016247.4	ENSG00000081148	-	410.24	126.3	Yes	p3@IMPG2	-	9.94	6.43	Yes	Green
IMPG2	ENST00000193391.8	Yes		NM_016247.4	ENSG00000081148	-	410.24	126.3	Yes	p1@IMPG2	-	169.03	105.36	Yes	Green
INPP5E	ENST00000371712.4	Yes		NM_019892.6	ENSG00000148384	-	7.36	4.83	Yes	p1@INPP5E	-	5.88	10.79	Yes	Green
INVS	ENST00000262457.7	Yes		NM_014425.5	ENSG00000119509	+	8.1	1.46	Yes	p1@INVS	+	14.91	24.52	Yes	Red
IQCB1	ENST00000310864.11	Yes		NM_001023570.4	ENSG00000173226	-	19.21	4.25	Yes	p1@IQCB1	-	11.07	12.79	Yes	Green
IRX5	ENST00000394636.9	Yes		NM_005853.6	ENSG00000176842	+	0.39	0.52	Yes	p1@IRX5	+	5.42	4.86	Yes	Red
IRX6	ENST00000290552.8	Yes		NM_024335.3	ENSG00000159387	+	2.25	1.03	Yes					No	Red
ITIH2	ENST00000358415.9	Yes		NM_002216.3	ENSG00000151655	+	0.35	0.24	Yes	p1@ITIH2	+	2.49	0.43	Yes	Red
ITM2B	ENST00000647800.2	Yes		NM_021999.5	ENSG00000136156	+	4.58	1.12	Yes	p2@ITM2B	+	226.21	262.46	Yes	Red
ITM2B	ENST00000647800.2	Yes		NM_021999.5	ENSG00000136156	+	4.58	1.12	Yes	p1@ITM2B	+	704.16	853.14	Yes	Red
ITM2B	ENST00000647800.2	Yes		NM_021999.5	ENSG00000136156	+	4.58	1.12	Yes	p4@ITM2B	+	21.69	32.52	Yes	Red
ITM2B	ENST00000647800.2	Yes		NM_021999.5	ENSG00000136156	+	4.58	1.12	Yes	p3@ITM2B	+	82.26	82.56	Yes	Red
JAG1	ENST00000254958.10	Yes		NM_000214.3	ENSG00000101384	-	26.76	4.64	Yes	p1@JAG1	-	83.84	60.54	Yes	Amber
JAG1	ENST00000254958.10	Yes		NM_000214.3	ENSG00000101384	-	26.76	4.64	Yes	p2@JAG1	-	3.84	4.29	Yes	Amber
KCNJ13	ENST00000233826.4	Yes		NM_002242.4	ENSG00000115474	-	9.16	4.08	Yes	p1@KCNJ13	-	33.45	182.84	Yes	Green
KCNV2	ENST00000382082.4	Yes		NM_133497.4	ENSG00000168263	+	388.57	107.29	Yes	p3@KCNV2	+	17.17	5.5	Yes	Green
KCNV2	ENST00000382082.4	Yes		NM_133497.4	ENSG00000168263	+	388.57	107.29	Yes	p1@KCNV2	+	247.45	99.71	Yes	Green
KCNV2	ENST00000382082.4	Yes		NM_133497.4	ENSG00000168263	+	388.57	107.29	Yes	p5@KCNV2	+	7.68	1.72	Yes	Green
KCNV2	ENST00000382082.4	Yes		NM_133497.4	ENSG00000168263	+	388.57	107.29	Yes	p2@KCNV2	+	71.64	28.66	Yes	Green
KCTD7	ENST00000639828.2	Yes		NM_153033.5	ENSG00000243335	+	13.77	8.39	Yes	p6@KCTD7,p9@RABGEF1	+	0.23	1.36	Yes	Red
KCTD7	ENST00000639828.2	Yes		NM_153033.5	ENSG00000243335	+	13.77	8.39	Yes	p4@KCTD7,p5@RABGEF1	+	6.78	9.01	Yes	Red
KCTD7	ENST00000639828.2	Yes		NM_153033.5	ENSG00000243335	+	13.77	8.39	Yes	p5@KCTD7,p8@RABGEF1	+	1.58	2.07	Yes	Red
KIAA1549	ENST00000422774.2	Yes		NM_001164665.2	ENSG00000122778	-	4.11	2.4	Yes	p1@KIAA1549	-	6.78	6.22	Yes	Green
KIF11	ENST00000260731.5	Yes		NM_004523.4	ENSG00000138160	+	0.26	0.39	No	p1@KIF11	+	1.58	0.07	Yes	Green
KIF11	ENST00000676757.1	No			ENSG00000138160	+	0.72	0.49	Yes					No	Green
KIF3B	ENST00000375712.4	Yes		NM_004798.4	ENSG00000101350	+	41.59	6.84	Yes	p1@KIF3B	+	24.86	21.66	Yes	Amber
KIF7	ENST00000394412.8	Yes		NM_198525.3	ENSG00000166813	-	0.38	0.26	Yes	p1@KIF7	-	3.39	4.65	Yes	Red
KIZ	ENST00000619189.5	Yes		NM_018474.6	ENSG00000088970	+	14.07	4.15	Yes	p2@PLK1S1	+	13.33	6.58	Yes	Green
KIZ	ENST00000619189.5	Yes		NM_018474.6	ENSG00000088970	+	14.07	4.15	Yes	p3@PLK1S1	+	3.39	2.5	Yes	Green
KIZ	ENST00000619189.5	Yes		NM_018474.6	ENSG00000088970	+	14.07	4.15	Yes	p1@PLK1S1	+	11.3	13.58	Yes	Green
KLHL7	ENST00000339077.10	Yes		NM_001031710.3	ENSG00000122550	+	3.1	0.98	Yes	p1@KLHL7	+	20.79	21.51	Yes	Green
LAMA1	ENST00000389658.4	Yes		NM_005559.4	ENSG00000101680	-	0.43	0.54	Yes	p1@LAMA1	-	1.13	0.43	Yes	Amber
LCA5	ENST00000369846.9	Yes		NM_001122769.3	ENSG00000135338	-	15.74	3.96	Yes	p3@LCA5	-	3.39	1.86	Yes	Green
LCA5	ENST00000369846.9	Yes		NM_001122769.3	ENSG00000135338	-	15.74	3.96	Yes	p1@LCA5	-	9.27	5.29	Yes	Green
LCA5	ENST00000369846.9	Yes		NM_001122769.3	ENSG00000135338	-	15.74	3.96	Yes	p2@LCA5	-	3.84	3.36	Yes	Green
LIG3	ENST00000378526.9	Yes		NM_013975.4	ENSG00000005156	+	5.61	1.13	Yes	p1@LIG3	+	20.11	22.8	Yes	Amber
LRAT	ENST00000336356.4	Yes		NM_004744.5	ENSG00000121207	+	1.24	1.15	Yes	p1@LRAT	+	40	171.54	Yes	Green
LRIT3	ENST00000594814.6	Yes		NM_198506.5	ENSG00000183423	+	16.74	4.1	Yes	p@chr4:110769258..110769269,+	+	16.04	3.65	Yes	Green
LRMDA	ENST00000611255.5	Yes		NM_001305581.2	ENSG00000148655	+	0.3	0.19	Yes	p1@C10orf11	+	6.1	22.73	Yes	Red
LRP2	ENST00000649046.1	Yes		NM_004525.3	ENSG00000081479	-	23.07	8.38	Yes	p3@LRP2	-	2.49	1.64	Yes	Green
LRP2	ENST00000649046.1	Yes		NM_004525.3	ENSG00000081479	-	23.07	8.38	Yes	p2@LRP2	-	2.49	3	Yes	Green
LRP2	ENST00000649046.1	Yes		NM_004525.3	ENSG00000081479	-	23.07	8.38	Yes	p1@LRP2	-	9.72	25.45	Yes	Green
LRP5	ENST00000294304.12	Yes		NM_002335.4	ENSG00000162337	+	1.8	1.6	Yes	p2@LRP5	+	4.07	2.79	Yes	Green
LRP5	ENST00000294304.12	Yes		NM_002335.4	ENSG00000162337	+	1.8	1.6	Yes	p1@LRP5	+	11.98	8.86	Yes	Green
LRP5	ENST00000294304.12	Yes		NM_002335.4	ENSG00000162337	+	1.8	1.6	Yes	p3@LRP5	+	1.13	1.14	Yes	Green
LZTFL1	ENST00000296135.11	Yes		NM_020347.4	ENSG00000163818	-	0.42	0.72	Yes	p1@LZTFL1	-	30.28	17.73	Yes	Green
MAK	ENST00000354489.7	Yes		NM_001242957.3	ENSG00000111837	-	126.15	37.12	Yes	p2@MAK	-	6.33	3	Yes	Green
MAK	ENST00000354489.7	Yes		NM_001242957.3	ENSG00000111837	-	126.15	37.12	Yes	p1@MAK	-	58.98	39.24	Yes	Green
MAPKAPK3	ENST00000357955.6	No			ENSG00000114738	+	2.84	2.25	Yes	p1@MAPKAPK3	+	18.3	33.67	Yes	Amber
MAPKAPK3	ENST00000357955.6	No			ENSG00000114738	+	2.84	2.25	Yes	p2@MAPKAPK3	+	1.58	2	Yes	Amber
MAPKAPK3	ENST00000621469.5	Yes		NM_001243925.2	ENSG00000114738	+	1.38	1.71	No	p2@MAPKAPK3	+	1.58	2	Yes	Amber
MAPKAPK3	ENST00000621469.5	Yes		NM_001243925.2	ENSG00000114738	+	1.38	1.71	No	p1@MAPKAPK3	+	18.3	33.67	Yes	Amber
MERTK	ENST00000295408.9	Yes		NM_006343.3	ENSG00000153208	+	0.67	0.84	No	p1@MERTK	+	27.57	96.99	Yes	Green
MERTK	ENST00000421804.6	No			ENSG00000153208	+	12.01	5.38	Yes	p1@MERTK	+	27.57	96.99	Yes	Green
MFN2	ENST00000235329.10	Yes		NM_014874.4	ENSG00000116688	+	35.95	11.33	Yes	p1@MFN2	+	35.25	59.33	Yes	Red
MFRP	ENST00000619721.6	Yes		NM_031433.4	ENSG00000235718	-	0.18	0.41	Yes	p1@MFRP,p2@C1QTNF5	-	14.24	145.31	Yes	Green
MFRP	ENST00000619721.6	Yes		NM_031433.4	ENSG00000235718	-	0.18	0.41	Yes	p5@MFRP,p6@C1QTNF5	-	0.68	6.93	Yes	Green
MFRP	ENST00000619721.6	Yes		NM_031433.4	ENSG00000235718	-	0.18	0.41	Yes	p4@MFRP,p5@C1QTNF5	-	4.52	42.1	Yes	Green
MFRP	ENST00000619721.6	Yes		NM_031433.4	ENSG00000235718	-	0.18	0.41	Yes	p3@C1QTNF5,p3@MFRP	-	11.75	109.65	Yes	Green
MFSD8	ENST00000641686.2	Yes		NM_001371596.2	ENSG00000164073	-	0.05	0.38	Yes	p1@MFSD8	-	6.78	18.87	Yes	Green
MFSD8	ENST00000641686.2	Yes		NM_001371596.2	ENSG00000164073	-	0.05	0.38	Yes	p2@MFSD8	-	0.68	1.36	Yes	Green
MIEF1	ENST00000325301.7	Yes		NM_019008.6	ENSG00000100335	+	10.19	1.23	Yes	p1@SMCR7L	+	8.81	13.15	Yes	Only_RetNet
MKKS	ENST00000347364.7	Yes		NM_170784.3	ENSG00000125863	-	0.62	0.52	Yes	p1@MKKS	-	40.9	34.38	Yes	Green
MKS1	ENST00000393119.7	Yes		NM_017777.4	ENSG00000011143	-	0.02	0.11	Yes	p1@MKS1	-	11.07	11.58	Yes	Green
MMACHC	ENST00000401061.9	Yes		NM_015506.3	ENSG00000132763	+	2.64	0.53	Yes	p1@MMACHC	+	13.33	14.65	Yes	Amber
MSTO1	ENST00000245564.8	Yes		NM_018116.4	ENSG00000125459	+	2.6	2.09	Yes					No	Amber
MTTP	ENST00000265517.10	Yes		NM_001386140.1	ENSG00000138823	+	7.43	4.14	Yes					No	Amber
MVK	ENST00000228510.8	Yes		NM_000431.4	ENSG00000110921	+	0.4	0.33	Yes	p1@MVK	+	3.62	5.65	Yes	Amber
MYO7A	ENST00000409709.9	Yes		NM_000260.4	ENSG00000137474	+	19.2	6.22	Yes	p1@MYO7A	+	6.1	25.59	Yes	Green
MYO7A	ENST00000409709.9	Yes		NM_000260.4	ENSG00000137474	+	19.2	6.22	Yes	p3@MYO7A	+	2.03	8.65	Yes	Green
MYOC	ENST00000037502.11	Yes		NM_000261.2	ENSG00000034971	-	0.01	0.03	Yes	p1@MYOC	-	51.75	298.7	Yes	Red
NAALADL1	ENST00000358658.8	Yes		NM_005468.3	ENSG00000168060	-	0.14	0.13	Yes					No	Red
NBAS	ENST00000281513.10	Yes		NM_015909.4	ENSG00000151779	-	6.49	1.93	Yes	p1@NBAS	-	40.68	43.96	Yes	Amber
NDP	ENST00000642620.1	Yes		NM_000266.4	ENSG00000124479	-	23.59	7.96	Yes	p1@NDP	-	6.1	2.5	Yes	Green
NDP	ENST00000642620.1	Yes		NM_000266.4	ENSG00000124479	-	23.59	7.96	Yes	p2@NDP	-	2.94	0.79	Yes	Green
NEK2	ENST00000366999.9	Yes		NM_002497.4	ENSG00000117650	-	1.18	0.58	Yes					No	Red
NEUROD1	ENST00000295108.4	Yes		NM_002500.5	ENSG00000162992	-	136.87	60.98	Yes	p2@NEUROD1	-	1.36	0.79	Yes	Amber
NEUROD1	ENST00000295108.4	Yes		NM_002500.5	ENSG00000162992	-	136.87	60.98	Yes	p1@NEUROD1	-	121.58	47.17	Yes	Amber
NMNAT1	ENST00000377205.6	Yes		NM_022787.4	ENSG00000173614	+	3.28	0.7	Yes	p1@NMNAT1	+	11.53	12.79	Yes	Green
NPHP1	ENST00000355301.8	No			ENSG00000144061	-	5.26	2.41	Yes	p1@NPHP1	-	9.49	10.86	Yes	Green
NPHP1	ENST00000445609.7	Yes		NM_001128178.3	ENSG00000144061	-	3.27	2.14	No	p1@NPHP1	-	9.49	10.86	Yes	Green
NPHP3	ENST00000337331.10	Yes		NM_153240.5	ENSG00000113971	-	3.67	1.62	Yes	p1@NPHP3	-	14.01	30.09	Yes	Green
NPHP4	ENST00000378156.9	Yes		NM_015102.5	ENSG00000131697	-	2.1	1.94	Yes	p1@NPHP4	-	7.68	10.65	Yes	Green
NR2E3	ENST00000617575.5	Yes		NM_014249.4	ENSG00000278570	+	82.5	35.35	Yes	p1@NR2E3	+	44.97	47.1	Yes	Green
NR2F1	ENST00000327111.8	Yes		NM_005654.6	ENSG00000175745	+	7.46	2.19	Yes	p1@NR2F1	+	42.94	136.66	Yes	Red
NR2F1	ENST00000327111.8	Yes		NM_005654.6	ENSG00000175745	+	7.46	2.19	Yes	p4@NR2F1	+	3.62	9.22	Yes	Red
NR2F1	ENST00000327111.8	Yes		NM_005654.6	ENSG00000175745	+	7.46	2.19	Yes	p2@NR2F1	+	22.6	22.59	Yes	Red
NRL	ENST00000397002.6	No			ENSG00000129535	-	257.92	122.32	Yes	p1@NRL	-	706.64	177.91	Yes	Green
NRL	ENST00000561028.6	Yes		NM_001354768.3	ENSG00000129535	-	102.47	33.65	No	p2@NRL	-	1.36	2.36	Yes	Green
NUMB	ENST00000554546.5	No			ENSG00000133961	-	13.54	2.67	Yes	p1@NUMB	-	31.86	49.46	Yes	Red
NUMB	ENST00000555238.6	Yes		NM_001005743.2	ENSG00000133961	-	0.02	0.13	No	p1@NUMB	-	31.86	49.46	Yes	Red
NYX	ENST00000378220.3	Yes		NM_001378477.3	ENSG00000188937	+	0.39	0.31	Yes	p1@NYX	+	2.03	4.57	Yes	Green
OAT	ENST00000368845.6	Yes		NM_000274.4	ENSG00000065154	-	69.04	13.54	Yes	p1@OAT	-	168.36	119.15	Yes	Green
OCA2	ENST00000353809.9	No			ENSG00000104044	-	0.1	0.09	Yes	p1@OCA2	-	6.78	27.95	Yes	Red
OCA2	ENST00000354638.8	Yes		NM_000275.3	ENSG00000104044	-	0.01	0.04	No	p1@OCA2	-	6.78	27.95	Yes	Red
OFD1	ENST00000340096.11	Yes		NM_003611.3	ENSG00000046651	+	0.48	1.37	Yes	p2@OFD1	+	3.16	3.14	Yes	Green
OFD1	ENST00000340096.11	Yes		NM_003611.3	ENSG00000046651	+	0.48	1.37	Yes	p1@OFD1	+	7.68	9.65	Yes	Green
OFD1	ENST00000340096.11	Yes		NM_003611.3	ENSG00000046651	+	0.48	1.37	Yes	p3@OFD1	+	1.36	2.93	Yes	Green
OPA1	ENST00000361510.8	Yes		NM_130837.3	ENSG00000198836	+	0.2	0.55	Yes	p1@OPA1	+	43.61	40.31	Yes	Red
OPA3	ENST00000263275.5	Yes		NM_025136.4	ENSG00000125741	-	6.36	1.62	Yes	p3@OPA3	-	0.68	3.5	Yes	Red
OPA3	ENST00000263275.5	Yes		NM_025136.4	ENSG00000125741	-	6.36	1.62	Yes	p1@OPA3	-	13.56	20.73	Yes	Red
OPN1LW	ENST00000369951.9	Yes		NM_020061.6	ENSG00000102076	+	345.06	156.17	Yes	p2@OPN1LW	+	3.62	1.72	Yes	Green
OPN1LW	ENST00000369951.9	Yes		NM_020061.6	ENSG00000102076	+	345.06	156.17	Yes	p1@OPN1LW	+	16.04	2.5	Yes	Green
OPN1MW	ENST00000595290.6	Yes		NM_000513.2	ENSG00000268221	+	17.86	18.05	Yes					No	Green
OPN1SW	ENST00000249389.3	Yes		NM_001385125.1	ENSG00000128617	-	54.99	22.09	Yes	p1@OPN1SW	-	30.28	9.86	Yes	Amber
OTX2	ENST00000408990.8	No			ENSG00000165588	-	135.57	32.48	Yes	p2@OTX2	-	9.49	3.72	Yes	Green
OTX2	ENST00000672264.2	Yes		NM_021728.4	ENSG00000165588	-	32.41	13.51	No	p4@OTX2	-	3.39	4.43	Yes	Green
OTX2	ENST00000672264.2	Yes		NM_021728.4	ENSG00000165588	-	32.41	13.51	No	p1@OTX2	-	171.75	159.46	Yes	Green
P3H2	ENST00000427335.6	No			ENSG00000090530	-	18.55	6.83	Yes					No	Amber
P3H2	ENST00000319332.10	Yes		NM_018192.4	ENSG00000090530	-	4.58	2.38	No	p1@LEPREL1	-	13.78	16.87	Yes	Amber
PANK2	ENST00000610179.7	Yes		NM_001386393.1	ENSG00000125779	+	4.37	1.11	Yes	p2@PANK2	+	4.29	5.5	Yes	Green
PANK2	ENST00000610179.7	Yes		NM_001386393.1	ENSG00000125779	+	4.37	1.11	Yes	p1@PANK2	+	13.78	19.94	Yes	Green
PAX2	ENST00000355243.8	Yes		NM_000278.5	ENSG00000075891	+	0	0.03	No	p1@PAX2	+	2.26	0.71	Yes	Amber
PAX2	ENST00000361791.7	No			ENSG00000075891	+	0.82	0.66	Yes					No	Amber
PAX6	ENST00000639916.1	No			ENSG00000007372	-	16.05	12.88	Yes	p1@PAX6	-	18.53	31.45	Yes	Red
PAX6	ENST00000639916.1	No			ENSG00000007372	-	16.05	12.88	Yes	p6@PAX6	-	2.49	3.72	Yes	Red
PAX6	ENST00000640368.2	Yes		NM_001368894.2	ENSG00000007372	-	12.03	5.14	No	p4@PAX6	-	11.3	10.08	Yes	Red
PAX6	ENST00000640368.2	Yes		NM_001368894.2	ENSG00000007372	-	12.03	5.14	No	p2@PAX6	-	20.34	16.01	Yes	Red
PCARE	ENST00000331664.6	Yes		NM_001029883.3	ENSG00000179270	-	38.52	12.87	Yes	p3@C2orf71	-	6.33	3.22	Yes	Green
PCARE	ENST00000331664.6	Yes		NM_001029883.3	ENSG00000179270	-	38.52	12.87	Yes	p1@C2orf71	-	7.68	5.36	Yes	Green
PCARE	ENST00000331664.6	Yes		NM_001029883.3	ENSG00000179270	-	38.52	12.87	Yes	p2@C2orf71	-	18.98	6.86	Yes	Green
PCARE	ENST00000331664.6	Yes		NM_001029883.3	ENSG00000179270	-	38.52	12.87	Yes	p4@C2orf71	-	3.62	2.36	Yes	Green
PCDH15	ENST00000644397.2	Yes		NM_001384140.1	ENSG00000150275	-	18.12	7.2	Yes	p1@PCDH15	-	23.95	22.8	Yes	Green
PCDH15	ENST00000644397.2	Yes		NM_001384140.1	ENSG00000150275	-	18.12	7.2	Yes	p2@PCDH15	-	30.06	21.3	Yes	Green
PCDH15	ENST00000644397.2	Yes		NM_001384140.1	ENSG00000150275	-	18.12	7.2	Yes	p3@PCDH15	-	2.94	2.5	Yes	Green
PCDH15	ENST00000644397.2	Yes		NM_001384140.1	ENSG00000150275	-	18.12	7.2	Yes	p4@PCDH15	-	2.71	3.57	Yes	Green
PCYT1A	ENST00000431016.6	Yes		NM_001312673.2	ENSG00000161217	-	11.39	2.13	Yes	p1@PCYT1A	-	19.66	33.67	Yes	Green
PDAP1	ENST00000350498.8	Yes		NM_014891.7	ENSG00000106244	-	31.06	6.4	Yes	p1@PDAP1	-	102.37	87.63	Yes	Red
PDE6A	ENST00000255266.10	Yes		NM_000440.3	ENSG00000132915	-	1416.62	413.71	Yes	p2@PDE6A	-	21.24	63.61	Yes	Green
PDE6A	ENST00000255266.10	Yes		NM_000440.3	ENSG00000132915	-	1416.62	413.71	Yes	p1@PDE6A	-	150.73	440.58	Yes	Green
PDE6B	ENST00000496514.6	Yes		NM_000283.4	ENSG00000133256	+	256.68	59.67	Yes	p4@PDE6B	+	80.45	63.83	Yes	Green
PDE6B	ENST00000496514.6	Yes		NM_000283.4	ENSG00000133256	+	256.68	59.67	Yes	p7@PDE6B	+	58.3	41.31	Yes	Green
PDE6C	ENST00000371447.4	Yes		NM_006204.4	ENSG00000095464	+	31.24	7.09	Yes	p1@PDE6C	+	4.07	2.57	Yes	Green
PDE6G	ENST00000331056.10	Yes		NM_002602.4	ENSG00000185527	-	1801.42	1395	Yes	p1@PDE6G	-	2765.33	1046.42	Yes	Green
PDE6G	ENST00000331056.10	Yes		NM_002602.4	ENSG00000185527	-	1801.42	1395	Yes	p3@PDE6G	-	123.39	78.77	Yes	Green
PDE6H	ENST00000266395.3	Yes		NM_006205.3	ENSG00000139053	+	1222.24	234.12	Yes	p1@PDE6H	+	235.7	93.71	Yes	Amber
PDZD7	ENST00000619208.6	Yes		NM_001195263.2	ENSG00000186862	-	1.04	0.52	Yes	p1@PDZD7	-	1.81	2.72	Yes	Red
PEX1	ENST00000248633.9	Yes		NM_000466.3	ENSG00000127980	-	3.26	5.63	Yes	p1@PEX1	-	16.27	20.23	Yes	Green
PEX2	ENST00000357039.9	Yes		NM_000318.3	ENSG00000164751	-	6.8	1.95	No	p1@PEX2	-	33.22	31.31	Yes	Green
PEX2	ENST00000518986.5	No			ENSG00000164751	-	34.58	9.12	Yes					No	Green
PEX6	ENST00000304611.13	Yes		NM_000287.4	ENSG00000124587	-	11.64	5.48	Yes	p2@PEX6	-	2.03	3.57	Yes	Amber
PEX6	ENST00000304611.13	Yes		NM_000287.4	ENSG00000124587	-	11.64	5.48	Yes	p1@PEX6	-	14.69	12.87	Yes	Amber
PEX7	ENST00000318471.5	Yes		NM_000288.4	ENSG00000112357	+	6.58	2.79	Yes	p1@PEX7	+	9.72	15.87	Yes	Green
PGK1	ENST00000373316.5	Yes		NM_000291.4	ENSG00000102144	+	83.63	28.78	No	p3@PGK1	+	16.27	5.86	Yes	Amber
PGK1	ENST00000373316.5	Yes		NM_000291.4	ENSG00000102144	+	83.63	28.78	No	p1@PGK1	+	679.52	261.75	Yes	Amber
PGK1	ENST00000373316.5	Yes		NM_000291.4	ENSG00000102144	+	83.63	28.78	No	p2@PGK1	+	22.6	17.08	Yes	Amber
PGK1	ENST00000644362.1	No			ENSG00000102144	+	317.16	125.35	Yes	p1@ATP7A	+	10.62	10.79	Yes	Amber
PHYH	ENST00000263038.9	Yes		NM_006214.4	ENSG00000107537	-	35.09	7.42	Yes	p2@PHYH	-	4.29	3.79	Yes	Green
PHYH	ENST00000263038.9	Yes		NM_006214.4	ENSG00000107537	-	35.09	7.42	Yes	p1@PHYH	-	18.98	15.51	Yes	Green
PHYH	ENST00000263038.9	Yes		NM_006214.4	ENSG00000107537	-	35.09	7.42	Yes	p5@PHYH	-	1.81	0.57	Yes	Green
PITPNM3	ENST00000262483.13	Yes		NM_031220.4	ENSG00000091622	-	7.57	4.21	Yes	p2@PITPNM3	-	0.68	1.86	Yes	Red
PITPNM3	ENST00000262483.13	Yes		NM_031220.4	ENSG00000091622	-	7.57	4.21	Yes	p1@PITPNM3	-	0.68	2.79	Yes	Red
PITX2	ENST00000644743.1	Yes		NM_000325.6	ENSG00000164093	-	0	0	Yes	p1@PITX2	-	20.11	49.75	Yes	Red
PITX2	ENST00000644743.1	Yes		NM_000325.6	ENSG00000164093	-	0	0	Yes	p3@PITX2	-	0.9	5.07	Yes	Red
PITX3	ENST00000370002.8	Yes		NM_005029.4	ENSG00000107859	-	0	0	No	p1@PITX3	-	1.81	0	Yes	Red
PITX3	ENST00000370002.8	Yes		NM_005029.4	ENSG00000107859	-	0	0	No	p2@PITX3	-	1.81	0.21	Yes	Red
PITX3	ENST00000539804.1	No			ENSG00000107859	-	0	0.02	Yes					No	Red
PLA2G5	ENST00000375108.4	Yes		NM_000929.3	ENSG00000127472	+	25.91	9.74	Yes	p5@PLA2G5	+	0.45	5.43	Yes	Green
PLA2G5	ENST00000375108.4	Yes		NM_000929.3	ENSG00000127472	+	25.91	9.74	Yes	p8@PLA2G5	+	4.07	5	Yes	Green
PLA2G5	ENST00000375108.4	Yes		NM_000929.3	ENSG00000127472	+	25.91	9.74	Yes	p1@PLA2G5	+	9.04	61.97	Yes	Green
PLD4	ENST00000392593.9	Yes		NM_138790.5	ENSG00000166428	+	0.1	0.18	No	p1@PLD4	+	2.26	2.72	Yes	Red
PLD4	ENST00000649344.1	No			ENSG00000166428	+	0.39	0.36	Yes					No	Red
PLK4	ENST00000270861.10	Yes		NM_014264.5	ENSG00000142731	+	0.3	0.46	No	p1@PLK4	+	1.13	0.57	Yes	Amber
PLK4	ENST00000514379.5	No			ENSG00000142731	+	1.18	0.79	Yes					No	Amber
PNPLA6	ENST00000600737.6	Yes		NM_001166114.2	ENSG00000032444	+	2.34	2.96	Yes	p2@PNPLA6	+	3.84	6.22	Yes	Amber
PNPLA6	ENST00000600737.6	Yes		NM_001166114.2	ENSG00000032444	+	2.34	2.96	Yes	p4@PNPLA6	+	0.68	1.22	Yes	Amber
POC1B	ENST00000313546.8	Yes		NM_172240.3	ENSG00000139323	-	4.55	2.59	Yes	p1@GALNT4,p1@POC1B	-	5.88	4.79	Yes	Green
POC5	ENST00000428202.7	Yes		NM_001099271.2	ENSG00000152359	-	15.79	7.12	Yes	p1@POC5	-	14.01	16.3	Yes	Amber
PODNL1	ENST00000588872.3	Yes		NM_001370095.3	ENSG00000132000	-	0.13	0.38	Yes	p1@PODNL1	-	2.71	3.65	Yes	Red
POMGNT1	ENST00000371984.8	Yes		NM_017739.4	ENSG00000085998	-	11.22	8.21	Yes	p1@POMGNT1	-	20.11	21.16	Yes	Amber
POMZP3	ENST00000310842.9	Yes		NM_012230.5	ENSG00000146707	-	0	0	Yes					No	Red
PPT1	ENST00000642050.2	Yes		NM_000310.4	ENSG00000131238	-	96	14.57	Yes	p1@PPT1	-	95.59	93.35	Yes	Green
PRCD	ENST00000592014.6	Yes		NM_001077620.3	ENSG00000214140	+	30.81	26.01	Yes	p9@PRCD	+	12.65	2.43	Yes	Green
PRCD	ENST00000592014.6	Yes		NM_001077620.3	ENSG00000214140	+	30.81	26.01	Yes	p2@PRCD	+	169.03	41.38	Yes	Green
PRCD	ENST00000592014.6	Yes		NM_001077620.3	ENSG00000214140	+	30.81	26.01	Yes	p14@PRCD	+	7.23	1.43	Yes	Green
PRDM13	ENST00000369215.5	Yes		NM_021620.4	ENSG00000112238	+	0.86	0.69	Yes					No	Amber
PROM1	ENST00000447510.7	Yes		NM_006017.3	ENSG00000007062	-	168.39	42.4	Yes	p1@PROM1	-	135.59	45.67	Yes	Green
PROM1	ENST00000447510.7	Yes		NM_006017.3	ENSG00000007062	-	168.39	42.4	Yes	p3@PROM1	-	2.71	0.79	Yes	Green
PROS1	ENST00000394236.9	Yes		NM_000313.4	ENSG00000184500	-	2.24	2.91	Yes	p2@PROS1	-	1.13	1.07	Yes	Only_RetNet
PROS1	ENST00000394236.9	Yes		NM_000313.4	ENSG00000184500	-	2.24	2.91	Yes	p1@PROS1	-	23.5	26.52	Yes	Only_RetNet
PRPF3	ENST00000324862.7	Yes		NM_004698.4	ENSG00000117360	+	59.15	9.38	Yes	p1@PRPF3	+	27.34	49.53	Yes	Green
PRPF31	ENST00000321030.9	Yes		NM_015629.4	ENSG00000105618	+	8.21	5.48	Yes	p1@PRPF31	+	25.08	28.59	Yes	Green
PRPF4	ENST00000374198.5	Yes		NM_001244926.2	ENSG00000136875	+	15.29	3.05	Yes	p1@PRPF4	+	17.17	14.72	Yes	Green
PRPF6	ENST00000266079.5	Yes		NM_012469.4	ENSG00000101161	+	49.79	15.03	Yes	p1@PRPF6	+	64.86	80.48	Yes	Green
PRPF6	ENST00000266079.5	Yes		NM_012469.4	ENSG00000101161	+	49.79	15.03	Yes	p3@PRPF6	+	5.2	7.36	Yes	Green
PRPF6	ENST00000266079.5	Yes		NM_012469.4	ENSG00000101161	+	49.79	15.03	Yes	p5@PRPF6	+	1.81	2.29	Yes	Green
PRPF6	ENST00000266079.5	Yes		NM_012469.4	ENSG00000101161	+	49.79	15.03	Yes	p4@PRPF6	+	2.71	3.57	Yes	Green
PRPF8	ENST00000304992.11	Yes		NM_006445.4	ENSG00000174231	-	148.46	31.13	Yes	p1@PRPF8	-	104.18	140.45	Yes	Green
PRPH2	ENST00000230381.7	Yes		NM_000322.5	ENSG00000112619	-	866.69	227.63	Yes	p1@PRPH2	-	316.15	138.09	Yes	Green
PRPH2	ENST00000230381.7	Yes		NM_000322.5	ENSG00000112619	-	866.69	227.63	Yes	p2@PRPH2	-	24.63	20.44	Yes	Green
PRPS1	ENST00000372435.10	Yes		NM_002764.4	ENSG00000147224	+	36.35	7.35	Yes	p1@PRPS1	+	23.05	30.81	Yes	Green
PRTFDC1	ENST00000320152.11	Yes		NM_020200.7	ENSG00000099256	-	15.32	4.89	Yes	p1@PRTFDC1	-	9.94	8.93	Yes	Red
RAB28	ENST00000288723.9	No	NM_004249.4		ENSG00000157869	-	30.96	11.3	Yes	p1@RAB28	-	20.34	15.15	Yes	Green
RAB28	ENST00000330852.10	Yes		NM_001017979.3	ENSG00000157869	-	23.88	6.88	No	p1@RAB28	-	20.34	15.15	Yes	Green
RAX2	ENST00000555633.3	Yes		NM_001319074.4	ENSG00000173976	-	50.84	32	Yes	p3@RAX2	-	5.65	4.57	Yes	Green
RAX2	ENST00000555633.3	Yes		NM_001319074.4	ENSG00000173976	-	50.84	32	Yes	p1@RAX2	-	82.26	44.1	Yes	Green
RAX2	ENST00000555633.3	Yes		NM_001319074.4	ENSG00000173976	-	50.84	32	Yes	p2@RAX2	-	19.43	12.08	Yes	Green
RB1	ENST00000267163.6	Yes		NM_000321.3	ENSG00000139687	+	14.57	5.16	Yes	p3@RB1	+	4.07	3.07	Yes	Red
RB1	ENST00000267163.6	Yes		NM_000321.3	ENSG00000139687	+	14.57	5.16	Yes	p2@RB1	+	9.04	6.29	Yes	Red
RBP3	ENST00000584701.2	Yes		NM_002900.3	ENSG00000265203	+	733.29	408.15	Yes	p1@RBP3	+	557.27	445.8	Yes	Green
RBP4	ENST00000371464.8	Yes		NM_006744.4	ENSG00000138207	-	0.74	0.64	No	p1@RBP4	-	30.51	139.59	Yes	Green
RBP4	ENST00000371469.2	No			ENSG00000138207	-	3.02	1.94	Yes					No	Green
RCBTB1	ENST00000258646.3	No			ENSG00000136144	-	44.21	18.2	Yes					No	Green
RCBTB1	ENST00000378302.7	Yes		NM_018191.4	ENSG00000136144	-	22.57	7.96	No	p2@RCBTB1	-	3.84	6.36	Yes	Green
RCBTB1	ENST00000378302.7	Yes		NM_018191.4	ENSG00000136144	-	22.57	7.96	No	p1@RCBTB1	-	10.62	19.01	Yes	Green
RCBTB1	ENST00000378302.7	Yes		NM_018191.4	ENSG00000136144	-	22.57	7.96	No	p4@RCBTB1	-	0.23	1.14	Yes	Green
RD3	ENST00000680073.1	Yes		NM_001164688.2	ENSG00000198570	-	20.64	12.42	Yes	p1@RD3	-	73.9	38.38	Yes	Green
RDH11	ENST00000381346.9	Yes		NM_016026.4	ENSG00000072042	-	78.06	17.62	Yes	p1@RDH11	-	47	87.2	Yes	Amber
RDH11	ENST00000381346.9	Yes		NM_016026.4	ENSG00000072042	-	78.06	17.62	Yes	p2@RDH11	-	61.69	129.37	Yes	Amber
RDH12	ENST00000267502.3	No			ENSG00000139988	+	281.29	108.59	Yes					No	Green
RDH12	ENST00000551171.6	Yes		NM_152443.3	ENSG00000139988	+	22.22	16.61	No					No	Green
RDH5	ENST00000257895.10	Yes		NM_002905.5	ENSG00000135437	+	0.09	0.38	Yes	p3@RDH5	+	4.75	30.16	Yes	Green
RDH5	ENST00000257895.10	Yes		NM_002905.5	ENSG00000135437	+	0.09	0.38	Yes	p1@RDH5	+	28.25	157.89	Yes	Green
RDH5	ENST00000257895.10	Yes		NM_002905.5	ENSG00000135437	+	0.09	0.38	Yes	p2@RDH5	+	5.2	39.46	Yes	Green
REEP6	ENST00000233596.8	Yes		NM_138393.4	ENSG00000115255	+	63.95	35.38	Yes	p1@REEP6	+	113.44	108.72	Yes	Green
RGR	ENST00000652092.2	Yes		NM_001012720.2	ENSG00000148604	+	23.44	30.73	Yes	p1@RGR	+	323.38	1411.23	Yes	Amber
RGS9	ENST00000262406.10	Yes		NM_003835.4	ENSG00000108370	+	1.03	1.39	Yes	p1@RGS9	+	40.68	36.88	Yes	Green
RGS9	ENST00000262406.10	Yes		NM_003835.4	ENSG00000108370	+	1.03	1.39	Yes	p2@RGS9	+	9.49	7.29	Yes	Green
RGS9BP	ENST00000334176.4	Yes		NM_207391.3	ENSG00000186326	+	23.56	6.2	Yes	p1@RGS9BP	+	52.2	56.61	Yes	Red
RHO	ENST00000296271.4	Yes		NM_000539.3	ENSG00000163914	+	5483.47	1834.36	Yes	p1@RHO	+	6103.06	3991.68	Yes	Green
RIMS1	ENST00000414192.2	No			ENSG00000079841	+	4.55	1.98	Yes	p23@RIMS1	+	5.42	0.86	Yes	Red
RIMS1	ENST00000521978.6	Yes		NM_014989.7	ENSG00000079841	+	0.41	0.29	No	p2@RIMS1	+	1.13	0.29	Yes	Red
RIMS2	ENST00000436393.6	No			ENSG00000176406	+	41.58	12.35	Yes	p38@RIMS2	+	1.81	2.07	Yes	Green
RIMS2	ENST00000436393.6	No			ENSG00000176406	+	41.58	12.35	Yes	p36@RIMS2	+	3.39	1.36	Yes	Green
RIMS2	ENST00000436393.6	No			ENSG00000176406	+	41.58	12.35	Yes	p24@RIMS2	+	19.21	9.15	Yes	Green
RIMS2	ENST00000696799.1	Yes		NM_001348484.3	ENSG00000176406	+	12.19	3.85	No	p12@RIMS2	+	1.13	0.64	Yes	Green
RIMS2	ENST00000696799.1	Yes		NM_001348484.3	ENSG00000176406	+	12.19	3.85	No	p5@RIMS2	+	1.13	1.22	Yes	Green
RLBP1	ENST00000268125.10	Yes		NM_000326.5	ENSG00000140522	-	340.77	102.7	Yes	p1@RLBP1	-	78.19	561.02	Yes	Green
ROM1	ENST00000278833.4	Yes		NM_000327.4	ENSG00000149489	+	815.24	451.77	Yes	p2@ROM1	+	319.99	131.87	Yes	Amber
ROM1	ENST00000278833.4	Yes		NM_000327.4	ENSG00000149489	+	815.24	451.77	Yes	p4@ROM1	+	16.04	12.01	Yes	Amber
RP1	ENST00000220676.2	Yes		NM_006269.2	ENSG00000104237	+	311.48	92.78	Yes	p14@RP1	+	3.62	0.64	Yes	Green
RP1	ENST00000220676.2	Yes		NM_006269.2	ENSG00000104237	+	311.48	92.78	Yes	p9@RP1	+	16.27	1.29	Yes	Green
RP1	ENST00000220676.2	Yes		NM_006269.2	ENSG00000104237	+	311.48	92.78	Yes	p1@RP1	+	266.66	66.26	Yes	Green
RP1L1	ENST00000382483.4	Yes		NM_178857.6	ENSG00000183638	-	59.72	24.44	Yes	p2@RP1L1	-	18.76	15.08	Yes	Green
RP1L1	ENST00000382483.4	Yes		NM_178857.6	ENSG00000183638	-	59.72	24.44	Yes	p4@RP1L1	-	3.62	1.14	Yes	Green
RP2	ENST00000218340.4	Yes		NM_006915.3	ENSG00000102218	+	5.76	1.6	Yes	p1@RP2	+	1.81	2.14	Yes	Green
RP9	ENST00000297157.8	Yes		NM_203288.2	ENSG00000164610	-	15.6	3.19	Yes	p1@RP9	-	9.49	10.72	Yes	Green
RPE65	ENST00000262340.6	Yes		NM_000329.3	ENSG00000116745	-	11.3	11.09	Yes	p1@RPE65	-	195.02	1789.56	Yes	Green
RPGR	ENST00000645032.1	Yes		NM_001034853.2	ENSG00000156313	-	11.62	4.92	Yes	p2@RPGR	-	2.49	2.93	Yes	Green
RPGR	ENST00000645032.1	Yes		NM_001034853.2	ENSG00000156313	-	11.62	4.92	Yes	p3@RPGR	-	0.23	1.5	Yes	Green
RPGR	ENST00000645032.1	Yes		NM_001034853.2	ENSG00000156313	-	11.62	4.92	Yes	p1@RPGR	-	4.52	5.29	Yes	Green
RPGRIP1	ENST00000400017.7	Yes		NM_020366.4	ENSG00000092200	+	76.23	22.36	Yes	p@chr14:21748262..21748268,+	+	2.03	1.14	Yes	Green
RPGRIP1	ENST00000400017.7	Yes		NM_020366.4	ENSG00000092200	+	76.23	22.36	Yes	p@chr14:21748277..21748286,+	+	3.62	3.93	Yes	Green
RPGRIP1	ENST00000400017.7	Yes		NM_020366.4	ENSG00000092200	+	76.23	22.36	Yes	p@chr14:21748227..21748255,+	+	11.53	19.23	Yes	Green
RPGRIP1L	ENST00000647211.2	Yes		NM_015272.5	ENSG00000103494	-	0.04	0.1	Yes	p1@RPGRIP1L	-	7.91	3.72	Yes	Green
RS1	ENST00000379984.4	Yes		NM_000330.4	ENSG00000102104	-	288.3	68.93	Yes	p1@RS1	-	87.45	67.12	Yes	Green
RTN4IP1	ENST00000369063.8	Yes		NM_032730.5	ENSG00000130347	-	5.26	1.3	Yes	p2@RTN4IP1	-	0.45	1.14	Yes	Amber
RTN4IP1	ENST00000369063.8	Yes		NM_032730.5	ENSG00000130347	-	5.26	1.3	Yes	p1@RTN4IP1	-	1.81	4.65	Yes	Amber
SAG	ENST00000409110.6	Yes		NM_000541.5	ENSG00000130561	+	1660.02	670.5	Yes	p2@SAG	+	215.36	327.36	Yes	Green
SAG	ENST00000409110.6	Yes		NM_000541.5	ENSG00000130561	+	1660.02	670.5	Yes	p3@SAG	+	118.87	157.89	Yes	Green
SAMD11	ENST00000616016.5	Yes		NM_001385641.1	ENSG00000187634	+	0.01	0.05	Yes	p@chr1:859294..859314,+	+	3.84	3.57	Yes	Amber
SCAPER	ENST00000324767.11	No			ENSG00000140386	-	45.36	15.35	Yes					No	Green
SCAPER	ENST00000563290.6	Yes		NM_020843.4	ENSG00000140386	-	3.62	2.23	No	p1@SCAPER	-	21.24	19.94	Yes	Green
SCAPER	ENST00000563290.6	Yes		NM_020843.4	ENSG00000140386	-	3.62	2.23	No	p4@SCAPER	-	1.13	0.29	Yes	Green
SDCCAG8	ENST00000366541.8	Yes		NM_006642.5	ENSG00000054282	+	0.69	1.87	Yes	p1@SDCCAG8	+	29.83	32.38	Yes	Green
SEMA4A	ENST00000355014.6	No			ENSG00000196189	+	1.56	1.11	Yes					No	Amber
SEMA4A	ENST00000368285.8	Yes		NM_022367.4	ENSG00000196189	+	0.11	0.31	No	p4@SEMA4A	+	1.13	0.07	Yes	Amber
SEMA4A	ENST00000368285.8	Yes		NM_022367.4	ENSG00000196189	+	0.11	0.31	No	p2@SEMA4A	+	2.03	0.36	Yes	Amber
SLC24A1	ENST00000261892.11	Yes		NM_004727.3	ENSG00000074621	+	136.54	48.95	Yes	p2@SLC24A1	+	56.95	104.07	Yes	Green
SLC24A1	ENST00000261892.11	Yes		NM_004727.3	ENSG00000074621	+	136.54	48.95	Yes	p15@SLC24A1	+	0.9	1.72	Yes	Green
SLC24A5	ENST00000341459.8	Yes		NM_205850.3	ENSG00000188467	+	0.16	0.26	No	p2@SLC24A5	+	15.59	42.03	Yes	Red
SLC24A5	ENST00000341459.8	Yes		NM_205850.3	ENSG00000188467	+	0.16	0.26	No	p1@SLC24A5	+	17.17	64.19	Yes	Red
SLC24A5	ENST00000449382.2	No			ENSG00000188467	+	0.26	0.36	Yes	p1@SLC24A5	+	17.17	64.19	Yes	Red
SLC24A5	ENST00000449382.2	No			ENSG00000188467	+	0.26	0.36	Yes	p2@SLC24A5	+	15.59	42.03	Yes	Red
SLC25A46	ENST00000355943.8	Yes		NM_138773.4	ENSG00000164209	+	13.65	7.13	Yes	p1@SLC25A46	+	22.6	27.3	Yes	Amber
SLC37A3	ENST00000326232.14	Yes		NM_207113.3	ENSG00000157800	-	7.93	2.74	Yes	p1@SLC37A3	-	8.14	8.51	Yes	Amber
SLC38A8	ENST00000299709.8	Yes		NM_001080442.3	ENSG00000166558	-	0.07	0.1	Yes	p@chr16:84076394..84076415,-	-	1.13	0	Yes	Green
SLC45A2	ENST00000296589.9	Yes		NM_016180.5	ENSG00000164175	-	0.14	0.24	Yes	p1@SLC45A2	-	4.75	18.66	Yes	Red
SLC45A2	ENST00000296589.9	Yes		NM_016180.5	ENSG00000164175	-	0.14	0.24	Yes	p2@SLC45A2	-	2.71	15.44	Yes	Red
SLC6A6	ENST00000622186.5	Yes		NM_003043.6	ENSG00000131389	+	149.37	109.94	Yes	p1@SLC6A6	+	226.43	366.1	Yes	Amber
SLC7A14	ENST00000231706.6	Yes		NM_020949.3	ENSG00000013293	-	8.39	1.92	Yes	p1@SLC7A14	-	4.97	3.14	Yes	Red
SLC7A14	ENST00000231706.6	Yes		NM_020949.3	ENSG00000013293	-	8.39	1.92	Yes	p2@SLC7A14	-	2.49	0.5	Yes	Red
SMOC1	ENST00000361956.8	Yes		NM_001034852.3	ENSG00000198732	+	1.4	1.05	No	p1@SMOC1	+	28.25	72.55	Yes	Red
SMOC1	ENST00000381280.4	No			ENSG00000198732	+	1.96	1.22	Yes	p1@SMOC1	+	28.25	72.55	Yes	Red
SNRNP200	ENST00000323853.10	Yes		NM_014014.5	ENSG00000144028	-	70.75	19.07	Yes	p1@SNRNP200	-	73.44	66.26	Yes	Green
SNRNP200	ENST00000323853.10	Yes		NM_014014.5	ENSG00000144028	-	70.75	19.07	Yes	p2@SNRNP200	-	16.5	19.94	Yes	Green
SOX2	ENST00000325404.3	Yes		NM_003106.4	ENSG00000181449	+	20.4	5.41	Yes	p2@SOX2	+	7.46	2.07	Yes	Red
SOX2	ENST00000325404.3	Yes		NM_003106.4	ENSG00000181449	+	20.4	5.41	Yes	p1@SOX2	+	28.02	8.36	Yes	Red
SPATA7	ENST00000356583.9	No			ENSG00000042317	+	6.3	2.79	Yes	p1@SPATA7	+	15.59	14.72	Yes	Green
SPATA7	ENST00000356583.9	No			ENSG00000042317	+	6.3	2.79	Yes	p2@SPATA7	+	2.03	2.14	Yes	Green
SPATA7	ENST00000393545.9	Yes		NM_018418.5	ENSG00000042317	+	2.74	2.37	No	p1@SPATA7	+	15.59	14.72	Yes	Green
SPG7	ENST00000645818.2	Yes		NM_003119.4	ENSG00000197912	+	0.78	1.21	Yes	p1@SPG7	+	42.26	57.9	Yes	Red
SPP2	ENST00000168148.8	Yes		NM_006944.3	ENSG00000072080	+	0	0.01	Yes					No	Amber
SRD5A3	ENST00000264228.9	Yes		NM_024592.5	ENSG00000128039	+	1.31	0.5	Yes	p1@SRD5A3	+	7.91	8.01	Yes	Green
SRD5A3	ENST00000264228.9	Yes		NM_024592.5	ENSG00000128039	+	1.31	0.5	Yes	p2@SRD5A3	+	4.07	3.93	Yes	Green
SSBP1	ENST00000265304.11	Yes		NM_003143.3	ENSG00000106028	+	65.48	18.88	Yes	p1@SSBP1	+	68.02	73.91	Yes	Amber
STRA6	ENST00000395105.9	Yes		NM_022369.4	ENSG00000137868	-	0.02	0.07	Yes	p1@STRA6	-	6.55	59.25	Yes	Red
TCTN1	ENST00000397659.9	Yes		NM_001082538.3	ENSG00000204852	+	0.66	0.63	Yes	p1@TCTN1	+	46.78	45.67	Yes	Red
TCTN1	ENST00000397659.9	Yes		NM_001082538.3	ENSG00000204852	+	0.66	0.63	Yes	p3@TCTN1	+	2.26	1.14	Yes	Red
TCTN2	ENST00000303372.7	Yes		NM_024809.5	ENSG00000168778	+	12.95	3.58	Yes	p1@TCTN2	+	20.56	25.95	Yes	Red
TCTN3	ENST00000371217.10	Yes		NM_015631.6	ENSG00000119977	-	25.76	4.63	Yes	p2@TCTN3	-	11.53	12.72	Yes	Red
TCTN3	ENST00000371217.10	Yes		NM_015631.6	ENSG00000119977	-	25.76	4.63	Yes	p1@TCTN3	-	30.96	33.31	Yes	Red
TCTN3	ENST00000371217.10	Yes		NM_015631.6	ENSG00000119977	-	25.76	4.63	Yes	p3@TCTN3	-	1.81	1.72	Yes	Red
TEAD1	ENST00000526600.1	No			ENSG00000187079	+	8.25	1.96	Yes					No	Red
TEAD1	ENST00000527636.7	Yes		NM_021961.6	ENSG00000187079	+	4.98	2.55	No	p1@TEAD1	+	30.51	53.04	Yes	Red
TEAD1	ENST00000527636.7	Yes		NM_021961.6	ENSG00000187079	+	4.98	2.55	No	p2@TEAD1	+	1.36	2.57	Yes	Red
TEX28	ENST00000617225.5	Yes		NM_001586.3	ENSG00000278057	-	0	0	Yes					No	Red
TIMM8A	ENST00000372902.4	Yes		NM_004085.4	ENSG00000126953	-	6.13	1.64	Yes	p1@TIMM8A	-	6.33	7.22	Yes	Green
TIMP3	ENST00000266085.7	Yes		NM_000362.5	ENSG00000100234	+	42.31	13.01	Yes	p1@TIMP3	+	720.2	2896.44	Yes	Green
TINF2	ENST00000267415.12	Yes		NM_001099274.3	ENSG00000092330	-	1.32	0.84	No	p1@TINF2	-	23.05	20.66	Yes	Amber
TINF2	ENST00000267415.12	Yes		NM_001099274.3	ENSG00000092330	-	1.32	0.84	No	p5@TINF2	-	0.23	1.07	Yes	Amber
TINF2	ENST00000699686.1	No			ENSG00000092330	-	8.42	4.74	Yes	p2@TINF2	-	2.49	1.72	Yes	Amber
TINF2	ENST00000699686.1	No			ENSG00000092330	-	8.42	4.74	Yes	p3@TINF2	-	4.75	3.07	Yes	Amber
TMEM126A	ENST00000304511.7	Yes		NM_032273.4	ENSG00000171202	+	27.82	7.82	Yes	p1@TMEM126A	+	17.17	12.79	Yes	Red
TMEM216	ENST00000334888.10	No			ENSG00000187049	+	13.36	4.35	Yes	p1@TMEM216	+	7.01	9.08	Yes	Amber
TMEM216	ENST00000334888.10	No			ENSG00000187049	+	13.36	4.35	Yes	p2@TMEM216	+	7.91	6.65	Yes	Amber
TMEM216	ENST00000515837.7	Yes		NM_001173990.3	ENSG00000187049	+	1.28	2.78	No	p1@TMEM216	+	7.01	9.08	Yes	Amber
TMEM216	ENST00000515837.7	Yes		NM_001173990.3	ENSG00000187049	+	1.28	2.78	No	p2@TMEM216	+	7.91	6.65	Yes	Amber
TMEM231	ENST00000258173.11	Yes		NM_001077418.3	ENSG00000205084	-	2.42	0.71	Yes	p1@TMEM231	-	11.75	16.51	Yes	Amber
TMEM237	ENST00000409444.6	No			ENSG00000155755	-	58.25	21.64	Yes					No	Green
TMEM237	ENST00000409883.7	Yes		NM_001044385.3	ENSG00000155755	-	43.1	28.34	No	p1@TMEM237	-	29.38	13.08	Yes	Green
TMEM67	ENST00000453321.8	Yes		NM_153704.6	ENSG00000164953	+	2.13	1.29	Yes	p2@TMEM67	+	1.58	1.22	Yes	Red
TMEM67	ENST00000453321.8	Yes		NM_153704.6	ENSG00000164953	+	2.13	1.29	Yes	p1@TMEM67	+	12.2	11.44	Yes	Red
TOPORS	ENST00000360538.7	Yes		NM_005802.5	ENSG00000197579	-	2.22	2.02	No	p2@TOPORS	-	4.29	2.5	Yes	Green
TOPORS	ENST00000360538.7	Yes		NM_005802.5	ENSG00000197579	-	2.22	2.02	No	p1@TOPORS	-	5.42	4.43	Yes	Green
TOPORS	ENST00000379858.1	No			ENSG00000197579	-	13.28	2.92	Yes	p2@TOPORS	-	4.29	2.5	Yes	Green
TOPORS	ENST00000379858.1	No			ENSG00000197579	-	13.28	2.92	Yes	p1@TOPORS	-	5.42	4.43	Yes	Green
TPP1	ENST00000299427.12	Yes		NM_000391.4	ENSG00000166340	-	23.97	16.75	Yes	p1@TPP1	-	83.84	176.12	Yes	Green
TRAF3IP1	ENST00000373327.5	Yes		NM_015650.4	ENSG00000204104	+	1.42	0.83	No	p1@TRAF3IP1	+	12.2	16.44	Yes	Amber
TRAF3IP1	ENST00000391993.7	No			ENSG00000204104	+	7.63	1.68	Yes	p1@TRAF3IP1	+	12.2	16.44	Yes	Amber
TREX1	ENST00000456089.1	No			ENSG00000213689	+	1.49	1.25	Yes	p1@TREX1	+	14.91	15.87	Yes	Amber
TREX1	ENST00000625293.3	Yes		NM_033629.6	ENSG00000213689	+	0.46	0.81	No	p1@TREX1	+	14.91	15.87	Yes	Amber
TRIM32	ENST00000373983.2	No			ENSG00000119401	+	6.63	2.26	Yes	p1@TRIM32	+	13.33	10.94	Yes	Green
TRIM32	ENST00000450136.2	Yes		NM_012210.4	ENSG00000119401	+	2.76	1.98	No	p1@TRIM32	+	13.33	10.94	Yes	Green
TRNT1	ENST00000251607.11	Yes		NM_182916.3	ENSG00000072756	+	0.01	0.06	No	p1@TRNT1	+	7.91	10.72	Yes	Amber
TRNT1	ENST00000465998.2	No			ENSG00000072756	+	20.53	4.62	Yes	p1@TRNT1	+	7.91	10.72	Yes	Amber
TRPM1	ENST00000256552.11	Yes		NM_001252024.2	ENSG00000134160	-	0.07	0.29	Yes	p1@TRPM1	-	44.29	219.93	Yes	Green
TSPAN12	ENST00000222747.8	Yes		NM_012338.4	ENSG00000106025	-	1.48	2.07	Yes	p1@TSPAN12	-	4.29	0.57	Yes	Green
TTC21B	ENST00000243344.8	Yes		NM_024753.5	ENSG00000123607	-	5.89	2.15	Yes	p1@TTC21B	-	17.63	12.44	Yes	Red
TTC8	ENST00000380656.7	Yes		NM_144596.4	ENSG00000165533	+	28.43	7.15	Yes	p1@TTC8	+	43.16	55.32	Yes	Green
TTLL5	ENST00000298832.14	Yes		NM_015072.5	ENSG00000119685	+	23.04	4.84	Yes	p1@TTLL5	+	13.78	17.44	Yes	Green
TTPA	ENST00000260116.5	Yes		NM_000370.3	ENSG00000137561	-	1.23	0.42	Yes					No	Amber
TUB	ENST00000299506.3	Yes		NM_177972.3	ENSG00000166402	+	78.18	22.19	Yes	p2@TUB	+	11.07	6.36	Yes	Green
TUBB4B	ENST00000340384.5	Yes		NM_006088.6	ENSG00000188229	+	352.27	165.51	Yes	p1@TUBB4B	+	1021.66	373.46	Yes	Amber
TUBGCP4	ENST00000564079.6	Yes		NM_014444.5	ENSG00000137822	+	14.55	3.03	Yes	p1@TUBGCP4	+	7.91	8.43	Yes	Amber
TUBGCP6	ENST00000248846.10	Yes		NM_020461.4	ENSG00000128159	-	2.89	2.52	Yes	p2@TUBGCP6	-	2.94	4.22	Yes	Amber
TUBGCP6	ENST00000248846.10	Yes		NM_020461.4	ENSG00000128159	-	2.89	2.52	Yes	p1@TUBGCP6	-	9.27	19.37	Yes	Amber
TULP1	ENST00000229771.11	Yes		NM_003322.6	ENSG00000112041	-	84.6	59.19	No	p3@TULP1	-	45.42	16.87	Yes	Green
TULP1	ENST00000229771.11	Yes		NM_003322.6	ENSG00000112041	-	84.6	59.19	No	p1@TULP1	-	84.29	39.88	Yes	Green
TULP1	ENST00000229771.11	Yes		NM_003322.6	ENSG00000112041	-	84.6	59.19	No	p4@TULP1	-	4.97	3	Yes	Green
TULP1	ENST00000322263.8	No			ENSG00000112041	-	159.68	73.04	Yes	p3@TULP1	-	45.42	16.87	Yes	Green
TULP1	ENST00000322263.8	No			ENSG00000112041	-	159.68	73.04	Yes	p1@TULP1	-	84.29	39.88	Yes	Green
TYR	ENST00000263321.6	Yes		NM_000372.5	ENSG00000077498	+	0.27	0.2	Yes	p1@TYR	+	34.8	74.48	Yes	Red
TYR	ENST00000263321.6	Yes		NM_000372.5	ENSG00000077498	+	0.27	0.2	Yes	p2@TYR	+	23.28	78.91	Yes	Red
TYRP1	ENST00000388918.10	Yes		NM_000550.3	ENSG00000107165	+	2.4	1.91	Yes	p1@TYRP1	+	355.02	1338.4	Yes	Red
UBAP1L	ENST00000559089.6	Yes		NM_001163692.2	ENSG00000246922	-	36.28	26.5	Yes	p2@UBAP1L	-	8.81	20.8	Yes	Red
UBAP1L	ENST00000559089.6	Yes		NM_001163692.2	ENSG00000246922	-	36.28	26.5	Yes	p1@UBAP1L	-	49.49	70.4	Yes	Red
UNC119	ENST00000335765.9	Yes		NM_005148.4	ENSG00000109103	-	782.62	361.82	Yes	p1@UNC119	-	671.84	497.48	Yes	Amber
USH1C	ENST00000005226.12	Yes	-	NM_153676.4	ENSG00000006611	-	1.69	0.87	No	p1@USH1C	-	3.39	2.07	Yes	Green
USH1C	ENST00000005226.12	Yes	-	NM_153676.4	ENSG00000006611	-	1.69	0.87	No	p2@USH1C	-	1.58	1.22	Yes	Green
USH1C	ENST00000318024.9	No	NM_005709.4		ENSG00000006611	-	14.26	6.06	Yes	p2@USH1C	-	1.58	1.22	Yes	Green
USH1C	ENST00000318024.9	No	NM_005709.4		ENSG00000006611	-	14.26	6.06	Yes	p1@USH1C	-	3.39	2.07	Yes	Green
USH1G	ENST00000614341.5	Yes		NM_173477.5	ENSG00000182040	-	1.11	0.62	Yes	p1@USH1G	-	2.03	0.5	Yes	Green
USH2A	ENST00000307340.8	Yes		NM_206933.4	ENSG00000042781	-	22.13	6.67	Yes	p1@USH2A	-	37.06	34.88	Yes	Green
USP45	ENST00000500704.7	Yes		NM_001346022.3	ENSG00000123552	-	3.65	1.83	Yes	p1@USP45	-	4.07	9.36	Yes	Amber
VAX1	ENST00000369206.6	Yes		NM_001112704.2	ENSG00000148704	-	0.16	0.13	Yes					No	Red
VCAN	ENST00000265077.8	Yes		NM_004385.5	ENSG00000038427	+	0.01	0.03	No	p2@VCAN	+	14.91	7.29	Yes	Green
VCAN	ENST00000265077.8	Yes		NM_004385.5	ENSG00000038427	+	0.01	0.03	No	p1@VCAN	+	22.15	8.72	Yes	Green
VCAN	ENST00000265077.8	Yes		NM_004385.5	ENSG00000038427	+	0.01	0.03	No	p4@VCAN	+	5.42	1.5	Yes	Green
VCAN	ENST00000343200.9	No			ENSG00000038427	+	0.23	0.54	Yes	p5@VCAN	+	1.81	0.93	Yes	Green
VCAN	ENST00000343200.9	No			ENSG00000038427	+	0.23	0.54	Yes	p4@VCAN	+	5.42	1.5	Yes	Green
VPS13B	ENST00000357162.7	Yes		NM_152564.5	ENSG00000132549	+	2	1.53	No	p1@VPS13B	+	23.28	18.87	Yes	Green
VPS13B	ENST00000358544.7	No	NM_017890.5		ENSG00000132549	+	4.73	1.86	Yes	p1@VPS13B	+	23.28	18.87	Yes	Green
VSX2	ENST00000261980.3	Yes		NM_182894.3	ENSG00000119614	+	100.2	37.59	Yes	p1@VSX2	+	23.28	18.3	Yes	Red
WASF3	ENST00000335327.6	Yes		NM_006646.6	ENSG00000132970	+	71.7	7.82	Yes	p1@WASF3	+	67.57	47.1	Yes	Red
WDPCP	ENST00000272321.12	Yes		NM_015910.7	ENSG00000143951	-	3.87	1.22	No	p2@WDPCP	-	1.36	3.72	Yes	Green
WDPCP	ENST00000272321.12	Yes		NM_015910.7	ENSG00000143951	-	3.87	1.22	No	p4@WDPCP	-	0.68	1.5	Yes	Green
WDPCP	ENST00000272321.12	Yes		NM_015910.7	ENSG00000143951	-	3.87	1.22	No	p6@WDPCP	-	1.13	1.57	Yes	Green
WDPCP	ENST00000409562.7	No			ENSG00000143951	-	10.22	2.5	Yes	p6@WDPCP	-	1.13	1.57	Yes	Green
WDPCP	ENST00000409562.7	No			ENSG00000143951	-	10.22	2.5	Yes	p2@WDPCP	-	1.36	3.72	Yes	Green
WDR19	ENST00000399820.8	Yes		NM_025132.4	ENSG00000157796	+	11.88	4.32	Yes	p1@WDR19	+	21.47	14.51	Yes	Green
WFS1	ENST00000226760.5	Yes		NM_006005.3	ENSG00000109501	+	1.48	2.21	Yes	p2@WFS1	+	25.31	42.1	Yes	Red
WFS1	ENST00000226760.5	Yes		NM_006005.3	ENSG00000109501	+	1.48	2.21	Yes	p1@WFS1	+	21.24	29.38	Yes	Red
WHRN	ENST00000362057.4	Yes		NM_015404.4	ENSG00000095397	-	0.27	1.09	Yes	p2@DFNB31	-	5.65	12.94	Yes	Green
WHRN	ENST00000362057.4	Yes		NM_015404.4	ENSG00000095397	-	0.27	1.09	Yes	p1@DFNB31	-	10.62	19.3	Yes	Green
WT1	ENST00000452863.10	Yes		NM_024426.6	ENSG00000184937	-	0	0	Yes					No	Red
ZFYVE26	ENST00000347230.9	Yes		NM_015346.4	ENSG00000072121	-	5.22	2.74	Yes	p1@ZFYVE26	-	12.2	28.38	Yes	Amber
ZNF408	ENST00000311764.3	Yes		NM_024741.3	ENSG00000175213	+	1.77	1.12	Yes	p1@ZNF408	+	3.16	3.43	Yes	Green
ZNF423	ENST00000562871.5	No			ENSG00000102935	-	2.26	1.07	Yes					No	Green
ZNF423	ENST00000563137.7	Yes		NM_001379286.1	ENSG00000102935	-	0.23	0.26	No	p@chr16:49890016..49890029,-	-	6.78	6.22	Yes	Green
ZNF513	ENST00000323703.11	Yes		NM_144631.6	ENSG00000163795	-	3.55	2.28	Yes	p1@ZNF513	-	3.62	5.58	Yes	Red
ZPR1	ENST00000227322.8	Yes		NM_003904.5	ENSG00000109917	-	2.46	0.67	Yes	p1@ZNF259	-	11.07	16.3	Yes	Red

## Sheet: Table S6
Table S6. Genomic coordinates (GRCh38) of the regions in which variants were searched in this study (5’UTR analysis file).
Chromosome	Start	End	Transcript stable ID (Ensembl)	Gene symbol
chr1	923923	924431	ENST00000616016.5	SAMD11
chr1	5986290	5986352	ENST00000378156.9	NPHP4
chr1	5992219	5992425	ENST00000378156.9	NPHP4
chr1	6424776	6424955	ENST00000645284.1	ESPN
chr1	9943475	9943540	ENST00000377205.6	NMNAT1
chr1	9971993	9972073	ENST00000377205.6	NMNAT1
chr1	11980444	11980509	ENST00000235329.10	MFN2
chr1	11981945	11982139	ENST00000235329.10	MFN2
chr1	11989140	11989168	ENST00000235329.10	MFN2
chr1	16921931	16922018	ENST00000375541.10	CROCC
chr1	17011739	17011928	ENST00000326735.13	ATP13A2
chr1	19251510	19251524	ENST00000477853.6	EMC1
chr1	20070194	20070490	ENST00000375108.4	PLA2G5
chr1	20084796	20084830	ENST00000375108.4	PLA2G5
chr1	26432321	26432401	ENST00000236342.12	DHDDS
chr1	26432866	26432945	ENST00000236342.12	DHDDS
chr1	40097239	40097252	ENST00000642050.2	PPT1
chr1	40317198	40317286	ENST00000372748.8	COL9A2
chr1	43365610	43365648	ENST00000372458.8	ELOVL1
chr1	43367890	43368011	ENST00000372458.8	ELOVL1
chr1	45500300	45500332	ENST00000401061.9	MMACHC
chr1	46197822	46197896	ENST00000371984.8	POMGNT1
chr1	46198311	46198434	ENST00000371984.8	POMGNT1
chr1	47416285	47416315	ENST00000335071.4	FOXE3
chr1	68449906	68449954	ENST00000262340.6	RPE65
chr1	94121046	94121148	ENST00000370225.4	ABCA4
chr1	103108179	103108522	ENST00000370096.9	COL11A1
chr1	108950438	108950473	ENST00000369969.7	CLCC1
chr1	108962284	108962494	ENST00000369969.7	CLCC1
chr1	108963336	108963484	ENST00000369969.7	CLCC1
chr1	109612871	109612948	ENST00000679935.1	GNAT2
chr1	109612871	109613084	ENST00000351050.8	GNAT2
chr1	109619458	109619616	ENST00000679935.1	GNAT2
chr1	111131555	111131593	ENST00000484310.6	DRAM2
chr1	111131555	111131593	ENST00000539140.6	DRAM2
chr1	111137498	111137611	ENST00000484310.6	DRAM2
chr1	111137498	111137611	ENST00000539140.6	DRAM2
chr1	111139476	111139691	ENST00000484310.6	DRAM2
chr1	111140013	111140093	ENST00000484310.6	DRAM2
chr1	111140013	111140203	ENST00000539140.6	DRAM2
chr1	150321533	150321617	ENST00000324862.7	PRPF3
chr1	150324870	150324942	ENST00000324862.7	PRPF3
chr1	150629471	150629577	ENST00000271690.12	ENSA
chr1	150629471	150629612	ENST00000369014.10	ENSA
chr1	155610218	155610248	ENST00000245564.8	MSTO1
chr1	156150019	156150118	ENST00000355014.6	SEMA4A
chr1	156153585	156153789	ENST00000368285.8	SEMA4A
chr1	156154525	156154578	ENST00000355014.6	SEMA4A
chr1	156154525	156154578	ENST00000368285.8	SEMA4A
chr1	161766320	161766360	ENST00000367942.4	ATF6
chr1	171652612	171652688	ENST00000037502.11	MYOC
chr1	185734391	185734779	ENST00000271588.9	HMCN1
chr1	196652043	196652117	ENST00000367429.9	CFH
chr1	197268252	197268412	ENST00000367400.8	CRB1
chr1	197413849	197413948	ENST00000681519.1	CRB1
chr1	202951071	202951189	ENST00000340990.10	ADIPOR1
chr1	202958160	202958312	ENST00000340990.10	ADIPOR1
chr1	211481416	211481451	ENST00000680073.1	RD3
chr1	211491743	211492162	ENST00000680073.1	RD3
chr1	211675480	211675621	ENST00000366999.9	NEK2
chr1	212858275	212858452	ENST00000366971.9	FLVCR1
chr1	216422337	216422565	ENST00000307340.8	USH2A
chr1	216423189	216423448	ENST00000307340.8	USH2A
chr1	243256041	243256173	ENST00000366541.8	SDCCAG8
chr2	15561305	15561334	ENST00000281513.10	NBAS
chr2	27051668	27051818	ENST00000360131.5	AGBL5
chr2	27051678	27051818	ENST00000323064.12	AGBL5
chr2	27052888	27052958	ENST00000323064.12	AGBL5
chr2	27052888	27052958	ENST00000360131.5	AGBL5
chr2	27380527	27380734	ENST00000323703.11	ZNF513
chr2	27489654	27489743	ENST00000260570.8	IFT172
chr2	29074262	29074523	ENST00000331664.6	PCARE
chr2	38075389	38075414	ENST00000610745.5	CYP1B1
chr2	38075755	38076151	ENST00000610745.5	CYP1B1
chr2	55922441	55922472	ENST00000355426.8	EFEMP1
chr2	55922874	55922964	ENST00000355426.8	EFEMP1
chr2	55923686	55923782	ENST00000355426.8	EFEMP1
chr2	61854042	61854060	ENST00000404929.6	FAM161A
chr2	63588272	63588477	ENST00000272321.12	WDPCP
chr2	63588272	63588518	ENST00000409562.7	WDPCP
chr2	73385836	73385868	ENST00000613296.6	ALMS1
chr2	96305438	96305546	ENST00000323853.10	SNRNP200
chr2	96760902	96760999	ENST00000377075.3	CNNM4
chr2	98346456	98346559	ENST00000272602.7	CNGA3
chr2	98369914	98369975	ENST00000272602.7	CNGA3
chr2	110204969	110204972	ENST00000355301.8	NPHP1
chr2	110204969	110205013	ENST00000445609.7	NPHP1
chr2	111898607	111898735	ENST00000295408.9	MERTK
chr2	111898608	111898735	ENST00000421804.6	MERTK
chr2	165953706	165953776	ENST00000243344.8	TTC21B
chr2	169362400	169362534	ENST00000649046.1	LRP2
chr2	169479494	169479553	ENST00000295240.8	BBS5
chr2	181558630	181558733	ENST00000684145.1	CERKL
chr2	181573728	181573909	ENST00000684145.1	CERKL
chr2	181603812	181604104	ENST00000684145.1	CERKL
chr2	181657007	181657105	ENST00000410087.8	CERKL
chr2	181678861	181678896	ENST00000295108.4	NEUROD1
chr2	181680405	181680490	ENST00000684145.1	CERKL
chr2	181680405	181680517	ENST00000295108.4	NEUROD1
chr2	201642627	201642944	ENST00000409444.6	TMEM237
chr2	201643401	201643503	ENST00000409883.7	TMEM237
chr2	218782147	218782182	ENST00000258415.9	CYP27A1
chr2	232771363	232771403	ENST00000233826.4	KCNJ13
chr2	232776420	232776565	ENST00000233826.4	KCNJ13
chr2	233307816	233308047	ENST00000409110.6	SAG
chr2	233309137	233309189	ENST00000409110.6	SAG
chr2	234050702	234050786	ENST00000168148.8	SPP2
chr2	238320441	238320662	ENST00000391993.7	TRAF3IP1
chr2	238320518	238320662	ENST00000373327.5	TRAF3IP1
chr3	3126940	3127015	ENST00000251607.11	TRNT1
chr3	3126954	3127015	ENST00000465998.2	TRNT1
chr3	3128989	3129040	ENST00000251607.11	TRNT1
chr3	3128989	3129040	ENST00000465998.2	TRNT1
chr3	14402606	14402872	ENST00000622186.5	SLC6A6
chr3	14416387	14416478	ENST00000622186.5	SLC6A6
chr3	14443599	14443634	ENST00000622186.5	SLC6A6
chr3	41199505	41199695	ENST00000349496.11	CTNNB1
chr3	41223996	41224068	ENST00000349496.11	CTNNB1
chr3	45841992	45842119	ENST00000296135.11	LZTFL1
chr3	48466230	48466334	ENST00000625293.3	TREX1
chr3	48466262	48466334	ENST00000456089.1	TREX1
chr3	48466605	48466655	ENST00000625293.3	TREX1
chr3	48467040	48467072	ENST00000456089.1	TREX1
chr3	50191610	50191725	ENST00000232461.8	GNAT1
chr3	50617151	50617266	ENST00000621469.5	MAPKAPK3
chr3	50617170	50617251	ENST00000357955.6	MAPKAPK3
chr3	50617489	50617565	ENST00000357955.6	MAPKAPK3
chr3	50617489	50617565	ENST00000621469.5	MAPKAPK3
chr3	63863867	63864183	ENST00000674280.1	ATXN7
chr3	63898374	63898522	ENST00000674280.1	ATXN7
chr3	63912563	63912598	ENST00000674280.1	ATXN7
chr3	93973750	93973896	ENST00000394236.9	PROS1
chr3	93980155	93980423	ENST00000394222.8	ARL13B
chr3	93980329	93980423	ENST00000679587.1	ARL13B
chr3	97764758	97765002	ENST00000463745.6	ARL6
chr3	97764763	97765002	ENST00000631834.2	ARL6
chr3	97768056	97768107	ENST00000463745.6	ARL6
chr3	97768056	97768107	ENST00000631834.2	ARL6
chr3	101320373	101320575	ENST00000193391.8	IMPG2
chr3	121828961	121828997	ENST00000310864.11	IQCB1
chr3	121834366	121834504	ENST00000310864.11	IQCB1
chr3	121834941	121835060	ENST00000310864.11	IQCB1
chr3	129528639	129528733	ENST00000296271.4	RHO
chr3	132722356	132722409	ENST00000337331.10	NPHP3
chr3	150972709	150972727	ENST00000327047.6	CLRN1
chr3	170526937	170527113	ENST00000231706.6	SLC7A14
chr3	170585886	170586075	ENST00000231706.6	SLC7A14
chr3	181711925	181712360	ENST00000325404.3	SOX2
chr3	189995380	189995467	ENST00000427335.6	P3H2
chr3	190120732	190120897	ENST00000319332.10	P3H2
chr3	190122178	190122437	ENST00000427335.6	P3H2
chr3	193593208	193593377	ENST00000361510.8	OPA1
chr3	196270532	196270566	ENST00000431016.6	PCYT1A
chr3	196287590	196287726	ENST00000431016.6	PCYT1A
chr3	196708658	196708752	ENST00000409690.5	CEP19
chr3	196711904	196712250	ENST00000409690.5	CEP19
chr4	625573	625626	ENST00000496514.6	PDE6B
chr4	6269850	6270039	ENST00000226760.5	WFS1
chr4	6277426	6277455	ENST00000226760.5	WFS1
chr4	8871615	8871622	ENST00000506970.2	HMX1
chr4	8871615	8871839	ENST00000400677.5	HMX1
chr4	13484151	13484340	ENST00000288723.9	RAB28
chr4	13484151	13484340	ENST00000330852.10	RAB28
chr4	15469882	15470082	ENST00000424120.6	CC2D2A
chr4	15475890	15475932	ENST00000424120.6	CC2D2A
chr4	16075907	16076143	ENST00000447510.7	PROM1
chr4	16083953	16084023	ENST00000447510.7	PROM1
chr4	22515785	22516066	ENST00000334304.10	ADGRA3
chr4	36281616	36281758	ENST00000639862.2	DTHD1
chr4	39182529	39182557	ENST00000399820.8	WDR19
chr4	47952690	47952728	ENST00000420489.7	CNGA1
chr4	47952690	47952728	ENST00000514170.7	CNGA1
chr4	47981368	47981525	ENST00000420489.7	CNGA1
chr4	47981368	47981525	ENST00000514170.7	CNGA1
chr4	48010769	48010918	ENST00000420489.7	CNGA1
chr4	48010769	48010918	ENST00000514170.7	CNGA1
chr4	48012864	48012944	ENST00000420489.7	CNGA1
chr4	48016458	48016681	ENST00000514170.7	CNGA1
chr4	55346242	55346336	ENST00000264228.9	SRD5A3
chr4	78057323	78058009	ENST00000512123.4	FRAS1
chr4	99574824	99574909	ENST00000265517.10	MTTP
chr4	109848107	109848201	ENST00000594814.6	LRIT3
chr4	110622461	110623077	ENST00000644743.1	PITX2
chr4	112297343	112297494	ENST00000504176.6	ALPK1
chr4	112297369	112297494	ENST00000650871.1	ALPK1
chr4	112315776	112315877	ENST00000504176.6	ALPK1
chr4	112315776	112315877	ENST00000650871.1	ALPK1
chr4	112377653	112377777	ENST00000650871.1	ALPK1
chr4	112377705	112377856	ENST00000504176.6	ALPK1
chr4	121870314	121870474	ENST00000264499.9	BBS7
chr4	122732704	122732909	ENST00000314218.8	BBS12
chr4	122741858	122741892	ENST00000314218.8	BBS12
chr4	127880893	127881134	ENST00000270861.10	PLK4
chr4	127881232	127881395	ENST00000514379.5	PLK4
chr4	127881806	127881923	ENST00000514379.5	PLK4
chr4	127965134	127965173	ENST00000641686.2	MFSD8
chr4	154744000	154744247	ENST00000336356.4	LRAT
chr4	154744301	154744326	ENST00000336356.4	LRAT
chr4	186191567	186191823	ENST00000378802.5	CYP4V2
chr5	33984584	33984693	ENST00000296589.9	SLC45A2
chr5	34008020	34008028	ENST00000382085.7	AMACR
chr5	34008020	34008050	ENST00000335606.11	AMACR
chr5	60945009	60945070	ENST00000676185.1	ERCC8
chr5	64768930	64769146	ENST00000381070.8	CWC27
chr5	75712938	75712976	ENST00000428202.7	POC5
chr5	75717281	75717437	ENST00000428202.7	POC5
chr5	83471674	83472048	ENST00000343200.9	VCAN
chr5	83471744	83472048	ENST00000265077.8	VCAN
chr5	83483488	83483518	ENST00000265077.8	VCAN
chr5	83483488	83483518	ENST00000343200.9	VCAN
chr5	90558797	90558895	ENST00000405460.9	ADGRV1
chr5	93583222	93585023	ENST00000327111.8	NR2F1
chr5	110739007	110739119	ENST00000355943.8	SLC25A46
chr5	138753425	138753535	ENST00000302763.12	CTNNA1
chr5	138781898	138781924	ENST00000302763.12	CTNNA1
chr5	149944674	149944793	ENST00000255266.10	PDE6A
chr5	178994945	178994985	ENST00000517717.3	GRM6
chr5	178995251	178995320	ENST00000517717.3	GRM6
chr6	1609915	1610445	ENST00000645831.2	FOXC1
chr6	10830649	10830902	ENST00000354489.7	MAK
chr6	10838478	10838539	ENST00000354489.7	MAK
chr6	31927717	31927752	ENST00000299367.10	C2
chr6	31946095	31946221	ENST00000425368.7	CFB
chr6	33192241	33192467	ENST00000341947.7	COL11A2
chr6	35512859	35512876	ENST00000322263.8	TULP1
chr6	35512859	35512896	ENST00000229771.11	TULP1
chr6	42173364	42173613	ENST00000372958.2	GUCA1A
chr6	42194821	42194956	ENST00000230361.4	GUCA1B
chr6	42722335	42722597	ENST00000230381.7	PRPH2
chr6	42979151	42979181	ENST00000304611.13	PEX6
chr6	65495411	65495632	ENST00000342421.9	EYS
chr6	65495411	65495632	ENST00000503581.6	EYS
chr6	65495834	65495993	ENST00000342421.9	EYS
chr6	65495834	65496018	ENST00000503581.6	EYS
chr6	65639753	65639917	ENST00000503581.6	EYS
chr6	65707110	65707226	ENST00000503581.6	EYS
chr6	70302925	70303084	ENST00000357250.11	COL9A1
chr6	71886550	71887023	ENST00000521978.6	RIMS1
chr6	72366730	72366891	ENST00000414192.2	RIMS1
chr6	72390573	72390650	ENST00000414192.2	RIMS1
chr6	76072489	76072662	ENST00000369950.8	IMPG1
chr6	79518895	79519110	ENST00000369846.9	LCA5
chr6	79537140	79537430	ENST00000369846.9	LCA5
chr6	79947280	79947553	ENST00000369816.5	ELOVL4
chr6	99510221	99510255	ENST00000500704.7	USP45
chr6	99515367	99515423	ENST00000500704.7	USP45
chr6	99606833	99607034	ENST00000369215.5	PRDM13
chr6	106629022	106629498	ENST00000369063.8	RTN4IP1
chr6	135492238	135492316	ENST00000265602.11	AHI1
chr6	135495789	135495923	ENST00000265602.11	AHI1
chr6	135497163	135497274	ENST00000265602.11	AHI1
chr6	135497558	135497740	ENST00000265602.11	AHI1
chr6	136822592	136822665	ENST00000318471.5	PEX7
chr7	6826198	6826275	ENST00000316731.13	CCZ1B
chr7	17298652	17299264	ENST00000242057.9	AHR
chr7	23105785	23106026	ENST00000339077.10	KLHL7
chr7	33109373	33109404	ENST00000297157.8	RP9
chr7	33129564	33130066	ENST00000242067.11	BBS9
chr7	33146217	33146252	ENST00000242067.11	BBS9
chr7	66628881	66629064	ENST00000639828.2	KCTD7
chr7	76626065	76626240	ENST00000310842.9	POMZP3
chr7	76626683	76627279	ENST00000310842.9	POMZP3
chr7	92528436	92528520	ENST00000248633.9	PEX1
chr7	99408549	99408597	ENST00000350498.8	PDAP1
chr7	120856764	120856858	ENST00000222747.8	TSPAN12
chr7	120857795	120858144	ENST00000222747.8	TSPAN12
chr7	128409902	128409982	ENST00000338791.11	IMPDH1
chr7	128775782	128775794	ENST00000249389.3	OPN1SW
chr7	130440967	130441016	ENST00000223208.10	CEP41
chr7	138981270	138981389	ENST00000422774.2	KIAA1549
chr7	140382527	140382621	ENST00000326232.14	SLC37A3
chr7	140398391	140398530	ENST00000326232.14	SLC37A3
chr7	141738358	141738435	ENST00000265304.11	SSBP1
chr7	141739099	141739166	ENST00000265304.11	SSBP1
chr8	1763789	1763910	ENST00000331222.6	CLN8
chr8	1770907	1771054	ENST00000331222.6	CLN8
chr8	10623202	10623245	ENST00000382483.4	RP1L1
chr8	10654873	10655143	ENST00000382483.4	RP1L1
chr8	38996973	38997063	ENST00000487273.7	ADAM9
chr8	43140464	43140496	ENST00000379644.9	HGSNAT
chr8	54616096	54616227	ENST00000220676.2	RP1
chr8	54620930	54620966	ENST00000220676.2	RP1
chr8	63086022	63086053	ENST00000260116.5	TTPA
chr8	67064392	67064563	ENST00000678616.1	CSPP1
chr8	67074218	67074252	ENST00000678616.1	CSPP1
chr8	76984179	76984220	ENST00000357039.9	PEX2
chr8	76984179	76984220	ENST00000518986.5	PEX2
chr8	76986162	76986321	ENST00000357039.9	PEX2
chr8	76986162	76986321	ENST00000518986.5	PEX2
chr8	76986469	76986527	ENST00000518986.5	PEX2
chr8	76988282	76988363	ENST00000357039.9	PEX2
chr8	76999965	77000078	ENST00000357039.9	PEX2
chr8	86743628	86743634	ENST00000320005.6	CNGB3
chr8	93754894	93754914	ENST00000453321.8	TMEM67
chr8	96160693	96160806	ENST00000287020.7	GDF6
chr8	99013274	99013372	ENST00000357162.7	VPS13B
chr8	99013274	99013372	ENST00000358544.7	VPS13B
chr8	99013735	99013788	ENST00000357162.7	VPS13B
chr8	99013735	99013788	ENST00000358544.7	VPS13B
chr8	103500610	103500886	ENST00000696799.1	RIMS2
chr8	103880417	103880657	ENST00000436393.6	RIMS2
chr9	2717510	2717739	ENST00000382082.4	KCNV2
chr9	12693385	12693503	ENST00000388918.10	TYRP1
chr9	12693887	12693996	ENST00000388918.10	TYRP1
chr9	14776254	14776281	ENST00000380894.5	FREM1
chr9	14779423	14779533	ENST00000380894.5	FREM1
chr9	14868978	14869269	ENST00000380880.4	FREM1
chr9	14909889	14910428	ENST00000380880.4	FREM1
chr9	26947039	26947171	ENST00000433700.5	IFT74
chr9	26956412	26956541	ENST00000380062.10	IFT74
chr9	26961924	26961967	ENST00000380062.10	IFT74
chr9	26961924	26961967	ENST00000433700.5	IFT74
chr9	32552437	32552553	ENST00000379858.1	TOPORS
chr9	32552437	32552586	ENST00000360538.7	TOPORS
chr9	78236075	78236350	ENST00000643273.2	CEP78
chr9	100099243	100099441	ENST00000262457.7	INVS
chr9	100104473	100104521	ENST00000262457.7	INVS
chr9	113275658	113275743	ENST00000374198.5	PRPF4
chr9	114504802	114505473	ENST00000362057.4	WHRN
chr9	116687305	116687406	ENST00000450136.2	TRIM32
chr9	116687330	116687406	ENST00000373983.2	TRIM32
chr9	116697637	116697742	ENST00000450136.2	TRIM32
chr9	116697640	116697742	ENST00000373983.2	TRIM32
chr9	130693780	130693791	ENST00000372358.10	EXOSC2
chr9	136439420	136439845	ENST00000371712.4	INPP5E
chr9	137241287	137241360	ENST00000340384.5	TUBB4B
chr10	7703316	7703434	ENST00000358415.9	ITIH2
chr10	13300043	13300064	ENST00000263038.9	PHYH
chr10	17129766	17129811	ENST00000377833.10	CUBN
chr10	24952576	24952606	ENST00000320152.11	PRTFDC1
chr10	27240395	27240509	ENST00000677509.1	ACBD5
chr10	27240689	27240797	ENST00000396271.8	ACBD5
chr10	27241802	27241868	ENST00000677509.1	ACBD5
chr10	47348363	47348484	ENST00000584701.2	RBP3
chr10	49532965	49533003	ENST00000355832.10	ERCC6
chr10	49532965	49533003	ENST00000447839.7	ERCC6
chr10	49538937	49539121	ENST00000355832.10	ERCC6
chr10	49538937	49539121	ENST00000447839.7	ERCC6
chr10	54664263	54664315	ENST00000644397.2	PCDH15
chr10	54800900	54801231	ENST00000644397.2	PCDH15
chr10	68231678	68232113	ENST00000373673.5	ATOH7
chr10	69318847	69318947	ENST00000359426.7	HK1
chr10	71396920	71397343	ENST00000224721.12	CDH23
chr10	71439802	71439831	ENST00000224721.12	CDH23
chr10	75431624	75431724	ENST00000611255.5	LRMDA
chr10	84194537	84194760	ENST00000623527.4	CDHR1
chr10	84245053	84245090	ENST00000652092.2	RGR
chr10	92574105	92574218	ENST00000676757.1	KIF11
chr10	92593130	92593375	ENST00000260731.5	KIF11
chr10	92606240	92606394	ENST00000676757.1	KIF11
chr10	93601029	93601071	ENST00000371464.8	RBP4
chr10	93601146	93601235	ENST00000371464.8	RBP4
chr10	93601717	93601744	ENST00000371469.2	RBP4
chr10	93612537	93612725	ENST00000371447.4	PDE6C
chr10	95693900	95693927	ENST00000371217.10	TCTN3
chr10	100745582	100746260	ENST00000355243.8	PAX2
chr10	100746220	100746260	ENST00000361791.7	PAX2
chr10	101030220	101030409	ENST00000619208.6	PDZD7
chr10	101031048	101031129	ENST00000619208.6	PDZD7
chr10	102232081	102232083	ENST00000539804.1	PITX3
chr10	102232081	102232117	ENST00000370002.8	PITX3
chr10	102241308	102241512	ENST00000370002.8	PITX3
chr10	102714276	102714397	ENST00000260746.6	ARL3
chr10	110918158	110918238	ENST00000448814.7	BBIP1
chr10	110918158	110918238	ENST00000605742.5	BBIP1
chr10	110918820	110918936	ENST00000605742.5	BBIP1
chr10	110919096	110919180	ENST00000448814.7	BBIP1
chr10	117138057	117138270	ENST00000369206.6	VAX1
chr10	122454653	122454727	ENST00000528446.1	ARMS2
chr10	122461553	122461652	ENST00000368984.8	HTRA1
chr10	124412172	124412225	ENST00000368845.6	OAT
chr10	124418848	124418923	ENST00000368845.6	OAT
chr10	127737185	127737273	ENST00000388920.5	FOXI2
chr11	1761432	1761493	ENST00000429746.2	CTSD
chr11	1763860	1763927	ENST00000236671.7	CTSD
chr11	1764495	1764573	ENST00000429746.2	CTSD
chr11	6619401	6619422	ENST00000299427.12	TPP1
chr11	8081211	8081510	ENST00000299506.3	TUB
chr11	12674421	12674859	ENST00000527636.7	TEAD1
chr11	12675384	12675586	ENST00000527636.7	TEAD1
chr11	12764154	12764232	ENST00000527636.7	TEAD1
chr11	12879443	12879665	ENST00000526600.1	TEAD1
chr11	14892206	14892231	ENST00000334636.10	CYP2R1
chr11	17544308	17544416	ENST00000005226.12	USH1C
chr11	17544308	17544416	ENST00000318024.9	USH1C
chr11	31806412	31806487	ENST00000639916.1	PAX6
chr11	31806412	31806487	ENST00000640368.2	PAX6
chr11	31806824	31806950	ENST00000639916.1	PAX6
chr11	31806824	31806950	ENST00000640368.2	PAX6
chr11	31810803	31811040	ENST00000640368.2	PAX6
chr11	31810803	31811144	ENST00000639916.1	PAX6
chr11	31811090	31811322	ENST00000640368.2	PAX6
chr11	32435361	32435539	ENST00000452863.10	WT1
chr11	46701031	46701047	ENST00000311764.3	ZNF408
chr11	61392587	61392631	ENST00000334888.10	TMEM216
chr11	61392587	61392631	ENST00000515837.7	TMEM216
chr11	61950351	61950452	ENST00000378043.9	BEST1
chr11	61950370	61950452	ENST00000449131.6	BEST1
chr11	61951746	61951806	ENST00000378043.9	BEST1
chr11	61955082	61955134	ENST00000449131.6	BEST1
chr11	62337448	62337599	ENST00000415229.6	ASRGL1
chr11	62337453	62337599	ENST00000301776.9	ASRGL1
chr11	62337865	62337977	ENST00000415229.6	ASRGL1
chr11	62337942	62337977	ENST00000301776.9	ASRGL1
chr11	62613257	62613281	ENST00000278833.4	ROM1
chr11	65058522	65058553	ENST00000358658.8	NAALADL1
chr11	66510635	66510659	ENST00000318312.12	BBS1
chr11	66568020	66568107	ENST00000526010.2	CTSF
chr11	66568487	66568606	ENST00000310325.10	CTSF
chr11	66568693	66568879	ENST00000526010.2	CTSF
chr11	67455354	67455423	ENST00000325656.7	CABP4
chr11	68312591	68312714	ENST00000294304.12	LRP5
chr11	77066971	77067119	ENST00000648180.1	CAPN5
chr11	77084827	77084886	ENST00000648180.1	CAPN5
chr11	77128246	77128514	ENST00000409709.9	MYO7A
chr11	77130564	77130634	ENST00000409709.9	MYO7A
chr11	85647967	85648114	ENST00000304511.7	TMEM126A
chr11	85650224	85650255	ENST00000304511.7	TMEM126A
chr11	86955086	86955395	ENST00000531380.2	FZD4
chr11	89177875	89177953	ENST00000263321.6	TYR
chr11	103109426	103109574	ENST00000375735.7	DYNC2H1
chr11	103109426	103109574	ENST00000650373.2	DYNC2H1
chr11	116787991	116788023	ENST00000227322.8	ZPR1
chr11	117327854	117327929	ENST00000278935.8	CEP164
chr11	117335580	117335705	ENST00000278935.8	CEP164
chr11	117338541	117338586	ENST00000278935.8	CEP164
chr11	119340398	119340465	ENST00000528368.3	C1QTNF5
chr11	119340670	119340883	ENST00000528368.3	C1QTNF5
chr11	119346514	119346705	ENST00000619721.6	MFRP
chr12	1918474	1918652	ENST00000382722.10	CACNA2D4
chr12	6840925	6841058	ENST00000229264.8	GNB3
chr12	6841233	6841287	ENST00000229264.8	GNB3
chr12	14973042	14973111	ENST00000266395.3	PDE6H
chr12	14977947	14978012	ENST00000266395.3	PDE6H
chr12	48004322	48004476	ENST00000380518.8	COL2A1
chr12	55720393	55720542	ENST00000257895.10	RDH5
chr12	55721128	55721184	ENST00000257895.10	RDH5
chr12	66678905	66678973	ENST00000398016.7	GRIP1
chr12	66678905	66679076	ENST00000359742.9	GRIP1
chr12	69585459	69585521	ENST00000299300.11	CCT2
chr12	76348359	76348415	ENST00000650064.2	BBS10
chr12	88141308	88141359	ENST00000552810.6	CEP290
chr12	88141875	88142088	ENST00000552810.6	CEP290
chr12	89525896	89526047	ENST00000313546.8	POC1B
chr12	109573794	109573898	ENST00000228510.8	MVK
chr12	109574784	109574822	ENST00000228510.8	MVK
chr12	110124335	110124468	ENST00000552912.5	IFT81
chr12	110124357	110124886	ENST00000242591.10	IFT81
chr12	110127335	110127380	ENST00000242591.10	IFT81
chr12	110127335	110127380	ENST00000552912.5	IFT81
chr12	110614129	110614182	ENST00000397659.9	TCTN1
chr12	123671113	123671240	ENST00000303372.7	TCTN2
chr13	26557683	26557844	ENST00000335327.6	WASF3
chr13	26612936	26613083	ENST00000335327.6	WASF3
chr13	26642236	26642270	ENST00000335327.6	WASF3
chr13	31199975	31200084	ENST00000343307.5	B3GLCT
chr13	38687077	38687344	ENST00000280481.9	FREM2
chr13	48233206	48233360	ENST00000647800.2	ITM2B
chr13	48303751	48303912	ENST00000267163.6	RB1
chr13	49567280	49567323	ENST00000258646.3	RCBTB1
chr13	49567280	49567345	ENST00000378302.7	RCBTB1
chr13	49580480	49580609	ENST00000378302.7	RCBTB1
chr13	49585419	49585558	ENST00000378302.7	RCBTB1
chr13	76992081	76992098	ENST00000377453.9	CLN5
chr13	110307028	110307157	ENST00000375820.10	COL4A1
chr13	113667219	113667386	ENST00000335678.7	GRK1
chr14	21280083	21280184	ENST00000400017.7	RPGRIP1
chr14	21287914	21287976	ENST00000400017.7	RPGRIP1
chr14	24082849	24082900	ENST00000397002.6	NRL
chr14	24082849	24082900	ENST00000561028.6	NRL
chr14	24084495	24084625	ENST00000397002.6	NRL
chr14	24114697	24114949	ENST00000561028.6	NRL
chr14	24242333	24242359	ENST00000699686.1	TINF2
chr14	24242333	24242623	ENST00000267415.12	TINF2
chr14	53952223	53952254	ENST00000245451.9	BMP4
chr14	53952223	53952254	ENST00000558984.1	BMP4
chr14	53953251	53953425	ENST00000245451.9	BMP4
chr14	53953251	53953455	ENST00000558984.1	BMP4
chr14	53956525	53956825	ENST00000245451.9	BMP4
chr14	56805457	56805600	ENST00000672264.2	OTX2
chr14	56805457	56805667	ENST00000408990.8	OTX2
chr14	56810134	56810247	ENST00000672264.2	OTX2
chr14	56810351	56810479	ENST00000672264.2	OTX2
chr14	67695704	67695764	ENST00000381346.9	RDH11
chr14	67701886	67701960	ENST00000551171.6	RDH12
chr14	67720823	67720927	ENST00000551171.6	RDH12
chr14	67720842	67720927	ENST00000267502.3	RDH12
chr14	67722399	67722642	ENST00000267502.3	RDH12
chr14	67722399	67722642	ENST00000551171.6	RDH12
chr14	67815964	67816071	ENST00000347230.9	ZFYVE26
chr14	67816509	67816590	ENST00000347230.9	ZFYVE26
chr14	69879416	69879678	ENST00000361956.8	SMOC1
chr14	69879426	69879678	ENST00000381280.4	SMOC1
chr14	73355752	73355791	ENST00000554546.5	NUMB
chr14	73355752	73355791	ENST00000555238.6	NUMB
chr14	73366872	73367006	ENST00000554546.5	NUMB
chr14	73366872	73367006	ENST00000555238.6	NUMB
chr14	73409912	73410093	ENST00000554546.5	NUMB
chr14	73409912	73410093	ENST00000555238.6	NUMB
chr14	73458468	73458546	ENST00000555238.6	NUMB
chr14	73458468	73458617	ENST00000554546.5	NUMB
chr14	74239449	74239561	ENST00000261980.3	VSX2
chr14	75661246	75661412	ENST00000298832.14	TTLL5
chr14	75663030	75663149	ENST00000298832.14	TTLL5
chr14	88385657	88385818	ENST00000393545.9	SPATA7
chr14	88385668	88385818	ENST00000356583.9	SPATA7
chr14	88824651	88824707	ENST00000380656.7	TTC8
chr14	91947230	91947694	ENST00000342058.9	FBLN5
chr14	102922663	102922688	ENST00000299155.10	AMN
chr14	104924713	104924990	ENST00000649344.1	PLD4
chr14	104924879	104924990	ENST00000392593.9	PLD4
chr15	28081875	28081920	ENST00000353809.9	OCA2
chr15	28081875	28081920	ENST00000354638.8	OCA2
chr15	28099199	28099312	ENST00000353809.9	OCA2
chr15	28099199	28099315	ENST00000354638.8	OCA2
chr15	31081356	31081463	ENST00000256552.11	TRPM1
chr15	31101632	31101725	ENST00000256552.11	TRPM1
chr15	43371101	43371354	ENST00000564079.6	TUBGCP4
chr15	48120990	48121044	ENST00000341459.8	SLC24A5
chr15	48121024	48121044	ENST00000449382.2	SLC24A5
chr15	65106216	65106413	ENST00000559089.6	UBAP1L
chr15	65115125	65115200	ENST00000559089.6	UBAP1L
chr15	65621938	65622117	ENST00000261892.11	SLC24A1
chr15	65623930	65624080	ENST00000261892.11	SLC24A1
chr15	68229585	68229728	ENST00000249806.11	CLN6
chr15	71810554	71810743	ENST00000617575.5	NR2E3
chr15	72686207	72686227	ENST00000268057.9	BBS4
chr15	74202268	74202307	ENST00000395105.9	STRA6
chr15	74202688	74202787	ENST00000395105.9	STRA6
chr15	76883818	76883876	ENST00000324767.11	SCAPER
chr15	76883818	76883901	ENST00000563290.6	SCAPER
chr15	76905274	76905340	ENST00000563290.6	SCAPER
chr15	78131216	78131445	ENST00000258930.8	CIB2
chr15	78149362	78149403	ENST00000299518.7	IDH3A
chr15	82680193	82680407	ENST00000660624.1	AP3B2
chr15	82709707	82709875	ENST00000535359.6	AP3B2
chr15	89218976	89219100	ENST00000268125.10	RLBP1
chr15	89219712	89219884	ENST00000268125.10	RLBP1
chr15	89221510	89221579	ENST00000268125.10	RLBP1
chr15	89652931	89652979	ENST00000394412.8	KIF7
chr15	89655374	89655467	ENST00000394412.8	KIF7
chr16	1351931	1351965	ENST00000204679.9	GNPTG
chr16	1607267	1607322	ENST00000426508.7	IFT140
chr16	1610639	1610878	ENST00000426508.7	IFT140
chr16	1611943	1612072	ENST00000426508.7	IFT140
chr16	3501004	3501067	ENST00000576634.6	CLUAP1
chr16	3501012	3501067	ENST00000341633.9	CLUAP1
chr16	16223435	16223467	ENST00000575728.1	ABCC6
chr16	16223435	16223494	ENST00000205557.12	ABCC6
chr16	28491760	28491860	ENST00000636147.2	CLN3
chr16	28491995	28492074	ENST00000636147.2	CLN3
chr16	49730868	49730996	ENST00000562871.5	ZNF423
chr16	49780520	49780609	ENST00000562871.5	ZNF423
chr16	49855775	49856112	ENST00000563137.7	ZNF423
chr16	53700724	53700755	ENST00000647211.2	RPGRIP1L
chr16	53703778	53703859	ENST00000647211.2	RPGRIP1L
chr16	54930865	54931198	ENST00000394636.9	IRX5
chr16	55324203	55325091	ENST00000290552.8	IRX6
chr16	56519863	56520024	ENST00000245157.11	BBS2
chr16	57245259	57245367	ENST00000219204.8	ARL2BP
chr16	57967287	57967319	ENST00000251102.13	CNGB1
chr16	57967287	57967319	ENST00000311183.8	CNGB1
chr16	57971035	57971116	ENST00000311183.8	CNGB1
chr16	57971035	57971128	ENST00000251102.13	CNGB1
chr16	68645310	68645379	ENST00000264012.9	CDH3
chr16	72093847	72094076	ENST00000268482.8	DHX38
chr16	72096114	72096157	ENST00000268482.8	DHX38
chr16	75556210	75556252	ENST00000258173.11	TMEM231
chr16	77434696	77435034	ENST00000282849.10	ADAMTS18
chr16	84042158	84042184	ENST00000299709.8	SLC38A8
chr16	84042526	84042795	ENST00000299709.8	SLC38A8
chr16	89508403	89508417	ENST00000645818.2	SPG7
chr17	1684572	1684607	ENST00000304992.11	PRPF8
chr17	1684755	1684867	ENST00000304992.11	PRPF8
chr17	4932277	4932390	ENST00000329125.6	GP1BA
chr17	4932574	4932604	ENST00000329125.6	GP1BA
chr17	6435105	6435121	ENST00000381129.8	AIPL1
chr17	6556407	6556555	ENST00000262483.13	PITPNM3
chr17	8002615	8002759	ENST00000254854.5	GUCY2D
chr17	8003014	8003047	ENST00000254854.5	GUCY2D
chr17	8248037	8248056	ENST00000651323.1	CTC1
chr17	28552558	28552624	ENST00000335765.9	UNC119
chr17	34980512	34980647	ENST00000378526.9	LIG3
chr17	34982977	34983005	ENST00000378526.9	LIG3
chr17	38343790	38343956	ENST00000616987.5	GPR179
chr17	44345302	44345359	ENST00000053867.8	GRN
chr17	44349133	44349164	ENST00000053867.8	GRN
chr17	58219231	58219255	ENST00000393119.7	MKS1
chr17	60149973	60150034	ENST00000300900.9	CA4
chr17	65137370	65137540	ENST00000262406.10	RGS9
chr17	68291495	68291593	ENST00000621439.5	ARSG
chr17	68306918	68307493	ENST00000621439.5	ARSG
chr17	74923074	74923255	ENST00000614341.5	USH1G
chr17	76540044	76540141	ENST00000592014.6	PRCD
chr17	81528377	81528531	ENST00000417245.7	FSCN2
chr17	81653306	81653389	ENST00000331056.10	PDE6G
chr17	81656468	81656542	ENST00000331056.10	PDE6G
chr18	7117721	7117797	ENST00000389658.4	LAMA1
chr18	12377083	12377227	ENST00000269143.8	AFG3L2
chr19	1491181	1491269	ENST00000233596.8	REEP6
chr19	3771743	3772035	ENST00000555633.3	RAX2
chr19	3772138	3772228	ENST00000555633.3	RAX2
chr19	5867726	5867741	ENST00000252675.6	FUT5
chr19	5867726	5867762	ENST00000588525.1	FUT5
chr19	5870440	5870540	ENST00000588525.1	FUT5
chr19	6707230	6707383	ENST00000695653.1	C3
chr19	6720590	6720650	ENST00000245907.11	C3
chr19	7348937	7349266	ENST00000668164.2	ARHGEF18
chr19	7362756	7362890	ENST00000668164.2	ARHGEF18
chr19	7395155	7395272	ENST00000319670.14	ARHGEF18
chr19	7440319	7440414	ENST00000319670.14	ARHGEF18
chr19	7535717	7535788	ENST00000600737.6	PNPLA6
chr19	13938182	13938417	ENST00000588872.3	PODNL1
chr19	32675848	32676263	ENST00000334176.4	RGS9BP
chr19	45584765	45584802	ENST00000263275.5	OPA3
chr19	47821937	47822035	ENST00000221996.12	CRX
chr19	47834384	47834443	ENST00000221996.12	CRX
chr19	54115754	54115822	ENST00000321030.9	PRPF31
chr19	54118246	54118278	ENST00000321030.9	PRPF31
chr20	2664189	2664216	ENST00000380843.9	IDH3B
chr20	3889387	3889430	ENST00000610179.7	PANK2
chr20	10413515	10413956	ENST00000347364.7	MKKS
chr20	10420503	10420783	ENST00000347364.7	MKKS
chr20	10434083	10434222	ENST00000347364.7	MKKS
chr20	10673531	10673999	ENST00000254958.10	JAG1
chr20	21126082	21126115	ENST00000619189.5	KIZ
chr20	25320270	25320343	ENST00000491682.5	ABHD12
chr20	25323300	25323455	ENST00000491682.5	ABHD12
chr20	25339202	25339376	ENST00000491682.5	ABHD12
chr20	25339670	25339749	ENST00000491682.5	ABHD12
chr20	25390704	25390835	ENST00000339157.10	ABHD12
chr20	32277651	32277790	ENST00000375712.4	KIF3B
chr20	32309688	32309777	ENST00000375712.4	KIF3B
chr20	35455598	35455776	ENST00000397527.6	CEP250
chr20	35458279	35458399	ENST00000397527.6	CEP250
chr20	35459958	35460130	ENST00000397527.6	CEP250
chr20	35462240	35462367	ENST00000397527.6	CEP250
chr20	63981132	63981245	ENST00000266079.5	PRPF6
chr21	44285876	44286006	ENST00000291582.6	AIRE
chr21	45405165	45405230	ENST00000651438.1	COL18A1
chr22	32801705	32802001	ENST00000266085.7	TIMP3
chr22	36775708	36776119	ENST00000433985.7	IFT27
chr22	39502290	39502462	ENST00000325301.7	MIEF1
chr22	39504178	39504559	ENST00000325301.7	MIEF1
chr22	39511263	39511294	ENST00000325301.7	MIEF1
chr22	41469117	41469146	ENST00000216254.9	ACO2
chr22	50244460	50245023	ENST00000248846.10	TUBGCP6
chrX	9765818	9765847	ENST00000467482.6	GPR143
chrX	11111332	11111543	ENST00000380762.5	HCCS
chrX	11111994	11112060	ENST00000380762.5	HCCS
chrX	13734748	13735071	ENST00000340096.11	OFD1
chrX	18672069	18672108	ENST00000379984.4	RS1
chrX	33211313	33211549	ENST00000357033.9	DMD
chrX	38327368	38327509	ENST00000645032.1	RPGR
chrX	40077930	40077994	ENST00000378444.9	BCOR
chrX	40097190	40097958	ENST00000378444.9	BCOR
chrX	41447343	41447541	ENST00000378220.3	NYX
chrX	41447824	41447904	ENST00000378220.3	NYX
chrX	43958646	43958877	ENST00000642620.1	NDP
chrX	43973279	43973390	ENST00000642620.1	NDP
chrX	46837043	46837100	ENST00000218340.4	RP2
chrX	49233310	49233340	ENST00000323022.10	CACNA1F
chrX	77910739	77910860	ENST00000644362.1	PGK1
chrX	78104248	78104340	ENST00000373316.5	PGK1
chrX	78109842	78109885	ENST00000644362.1	PGK1
chrX	86047533	86047558	ENST00000357749.7	CHM
chrX	101348665	101348742	ENST00000372902.4	TIMM8A
chrX	107628510	107628628	ENST00000372435.10	PRPS1
chrX	154144243	154144283	ENST00000369951.9	OPN1LW
chrX	154182596	154182677	ENST00000595290.6	OPN1MW
chrX	154292118	154292230	ENST00000617225.5	TEX28
chrX	154295005	154295124	ENST00000617225.5	TEX28
chrX	154547620	154547770	ENST00000594239.6	IKBKG
chrX	154551963	154552002	ENST00000594239.6	IKBKG

## Sheet: Table S7
Table S7. Overview of the structure of 5'UTRs of the transcripts included in this study.
Transcript stable ID (Ensembl)	Gene symbol	Number of 5'UTR exons	5'UTR type
ENST00000370225.4	ABCA4	1	Non-spliced 5UTR
ENST00000205557.12	ABCC6	1	Non-spliced 5UTR
ENST00000575728.1	ABCC6	1	Non-spliced 5UTR
ENST00000339157.10	ABHD12	1	Non-spliced 5UTR
ENST00000491682.5	ABHD12	4	Spliced 5UTR
ENST00000396271.8	ACBD5	1	Non-spliced 5UTR
ENST00000677509.1	ACBD5	2	Spliced 5UTR
ENST00000216254.9	ACO2	1	Non-spliced 5UTR
ENST00000487273.7	ADAM9	1	Non-spliced 5UTR
ENST00000282849.10	ADAMTS18	1	Non-spliced 5UTR
ENST00000334304.10	ADGRA3	1	Non-spliced 5UTR
ENST00000405460.9	ADGRV1	1	Non-spliced 5UTR
ENST00000340990.10	ADIPOR1	2	Spliced 5UTR
ENST00000269143.8	AFG3L2	1	Non-spliced 5UTR
ENST00000323064.12	AGBL5	2	Spliced 5UTR
ENST00000360131.5	AGBL5	2	Spliced 5UTR
ENST00000265602.11	AHI1	4	Spliced 5UTR
ENST00000242057.9	AHR	1	Non-spliced 5UTR
ENST00000381129.8	AIPL1	1	Non-spliced 5UTR
ENST00000291582.6	AIRE	1	Non-spliced 5UTR
ENST00000613296.6	ALMS1	1	Non-spliced 5UTR
ENST00000504176.6	ALPK1	3	Spliced 5UTR
ENST00000650871.1	ALPK1	3	Spliced 5UTR
ENST00000335606.11	AMACR	1	Non-spliced 5UTR
ENST00000382085.7	AMACR	1	Non-spliced 5UTR
ENST00000299155.10	AMN	1	Non-spliced 5UTR
ENST00000535359.6	AP3B2	1	Non-spliced 5UTR
ENST00000660624.1	AP3B2	1	Non-spliced 5UTR
ENST00000319670.14	ARHGEF18	2	Spliced 5UTR
ENST00000668164.2	ARHGEF18	2	Spliced 5UTR
ENST00000394222.8	ARL13B	1	Non-spliced 5UTR
ENST00000679587.1	ARL13B	1	Non-spliced 5UTR
ENST00000219204.8	ARL2BP	1	Non-spliced 5UTR
ENST00000260746.6	ARL3	1	Non-spliced 5UTR
ENST00000463745.6	ARL6	2	Spliced 5UTR
ENST00000631834.2	ARL6	2	Spliced 5UTR
ENST00000528446.1	ARMS2	1	Non-spliced 5UTR
ENST00000621439.5	ARSG	2	Spliced 5UTR
ENST00000301776.9	ASRGL1	2	Spliced 5UTR
ENST00000415229.6	ASRGL1	2	Spliced 5UTR
ENST00000367942.4	ATF6	1	Non-spliced 5UTR
ENST00000373673.5	ATOH7	1	Non-spliced 5UTR
ENST00000326735.13	ATP13A2	1	Non-spliced 5UTR
ENST00000674280.1	ATXN7	3	Spliced 5UTR
ENST00000343307.5	B3GLCT	1	Non-spliced 5UTR
ENST00000448814.7	BBIP1	2	Spliced 5UTR
ENST00000605742.5	BBIP1	2	Spliced 5UTR
ENST00000318312.12	BBS1	1	Non-spliced 5UTR
ENST00000650064.2	BBS10	1	Non-spliced 5UTR
ENST00000314218.8	BBS12	2	Spliced 5UTR
ENST00000245157.11	BBS2	1	Non-spliced 5UTR
ENST00000268057.9	BBS4	1	Non-spliced 5UTR
ENST00000295240.8	BBS5	1	Non-spliced 5UTR
ENST00000264499.9	BBS7	1	Non-spliced 5UTR
ENST00000242067.11	BBS9	2	Spliced 5UTR
ENST00000378444.9	BCOR	2	Spliced 5UTR
ENST00000378043.9	BEST1	2	Spliced 5UTR
ENST00000449131.6	BEST1	2	Spliced 5UTR
ENST00000558984.1	BMP4	2	Spliced 5UTR
ENST00000245451.9	BMP4	3	Spliced 5UTR
ENST00000528368.3	C1QTNF5	2	Spliced 5UTR
ENST00000299367.10	C2	1	Non-spliced 5UTR
ENST00000245907.11	C3	1	Non-spliced 5UTR
ENST00000695653.1	C3	1	Non-spliced 5UTR
ENST00000300900.9	CA4	1	Non-spliced 5UTR
ENST00000325656.7	CABP4	1	Non-spliced 5UTR
ENST00000323022.10	CACNA1F	1	Non-spliced 5UTR
ENST00000382722.10	CACNA2D4	1	Non-spliced 5UTR
ENST00000648180.1	CAPN5	2	Spliced 5UTR
ENST00000424120.6	CC2D2A	2	Spliced 5UTR
ENST00000299300.11	CCT2	1	Non-spliced 5UTR
ENST00000316731.13	CCZ1B	1	Non-spliced 5UTR
ENST00000224721.12	CDH23	2	Spliced 5UTR
ENST00000264012.9	CDH3	1	Non-spliced 5UTR
ENST00000623527.4	CDHR1	1	Non-spliced 5UTR
ENST00000278935.8	CEP164	3	Spliced 5UTR
ENST00000409690.5	CEP19	2	Spliced 5UTR
ENST00000397527.6	CEP250	4	Spliced 5UTR
ENST00000552810.6	CEP290	2	Spliced 5UTR
ENST00000223208.10	CEP41	1	Non-spliced 5UTR
ENST00000643273.2	CEP78	1	Non-spliced 5UTR
ENST00000410087.8	CERKL	1	Non-spliced 5UTR
ENST00000684145.1	CERKL	4	Spliced 5UTR
ENST00000425368.7	CFB	1	Non-spliced 5UTR
ENST00000367429.9	CFH	1	Non-spliced 5UTR
ENST00000357749.7	CHM	1	Non-spliced 5UTR
ENST00000258930.8	CIB2	1	Non-spliced 5UTR
ENST00000369969.7	CLCC1	3	Spliced 5UTR
ENST00000636147.2	CLN3	2	Spliced 5UTR
ENST00000377453.9	CLN5	1	Non-spliced 5UTR
ENST00000249806.11	CLN6	1	Non-spliced 5UTR
ENST00000331222.6	CLN8	2	Spliced 5UTR
ENST00000327047.6	CLRN1	1	Non-spliced 5UTR
ENST00000341633.9	CLUAP1	1	Non-spliced 5UTR
ENST00000576634.6	CLUAP1	1	Non-spliced 5UTR
ENST00000420489.7	CNGA1	4	Spliced 5UTR
ENST00000514170.7	CNGA1	4	Spliced 5UTR
ENST00000272602.7	CNGA3	2	Spliced 5UTR
ENST00000251102.13	CNGB1	2	Spliced 5UTR
ENST00000311183.8	CNGB1	2	Spliced 5UTR
ENST00000320005.6	CNGB3	1	Non-spliced 5UTR
ENST00000377075.3	CNNM4	1	Non-spliced 5UTR
ENST00000370096.9	COL11A1	1	Non-spliced 5UTR
ENST00000341947.7	COL11A2	1	Non-spliced 5UTR
ENST00000651438.1	COL18A1	1	Non-spliced 5UTR
ENST00000380518.8	COL2A1	1	Non-spliced 5UTR
ENST00000375820.10	COL4A1	1	Non-spliced 5UTR
ENST00000357250.11	COL9A1	1	Non-spliced 5UTR
ENST00000372748.8	COL9A2	1	Non-spliced 5UTR
ENST00000367400.8	CRB1	1	Non-spliced 5UTR
ENST00000681519.1	CRB1	1	Non-spliced 5UTR
ENST00000375541.10	CROCC	1	Non-spliced 5UTR
ENST00000221996.12	CRX	2	Spliced 5UTR
ENST00000678616.1	CSPP1	2	Spliced 5UTR
ENST00000651323.1	CTC1	1	Non-spliced 5UTR
ENST00000302763.12	CTNNA1	2	Spliced 5UTR
ENST00000349496.11	CTNNB1	2	Spliced 5UTR
ENST00000236671.7	CTSD	1	Non-spliced 5UTR
ENST00000429746.2	CTSD	2	Spliced 5UTR
ENST00000310325.10	CTSF	1	Non-spliced 5UTR
ENST00000526010.2	CTSF	2	Spliced 5UTR
ENST00000377833.10	CUBN	1	Non-spliced 5UTR
ENST00000381070.8	CWC27	1	Non-spliced 5UTR
ENST00000610745.5	CYP1B1	2	Spliced 5UTR
ENST00000258415.9	CYP27A1	1	Non-spliced 5UTR
ENST00000334636.10	CYP2R1	1	Non-spliced 5UTR
ENST00000378802.5	CYP4V2	1	Non-spliced 5UTR
ENST00000236342.12	DHDDS	2	Spliced 5UTR
ENST00000268482.8	DHX38	2	Spliced 5UTR
ENST00000357033.9	DMD	1	Non-spliced 5UTR
ENST00000539140.6	DRAM2	3	Spliced 5UTR
ENST00000484310.6	DRAM2	4	Spliced 5UTR
ENST00000639862.2	DTHD1	1	Non-spliced 5UTR
ENST00000375735.7	DYNC2H1	1	Non-spliced 5UTR
ENST00000650373.2	DYNC2H1	1	Non-spliced 5UTR
ENST00000355426.8	EFEMP1	3	Spliced 5UTR
ENST00000372458.8	ELOVL1	2	Spliced 5UTR
ENST00000369816.5	ELOVL4	1	Non-spliced 5UTR
ENST00000477853.6	EMC1	1	Non-spliced 5UTR
ENST00000271690.12	ENSA	1	Non-spliced 5UTR
ENST00000369014.10	ENSA	1	Non-spliced 5UTR
ENST00000355832.10	ERCC6	2	Spliced 5UTR
ENST00000447839.7	ERCC6	2	Spliced 5UTR
ENST00000676185.1	ERCC8	1	Non-spliced 5UTR
ENST00000645284.1	ESPN	1	Non-spliced 5UTR
ENST00000372358.10	EXOSC2	1	Non-spliced 5UTR
ENST00000342421.9	EYS	2	Spliced 5UTR
ENST00000503581.6	EYS	4	Spliced 5UTR
ENST00000404929.6	FAM161A	1	Non-spliced 5UTR
ENST00000342058.9	FBLN5	1	Non-spliced 5UTR
ENST00000366971.9	FLVCR1	1	Non-spliced 5UTR
ENST00000645831.2	FOXC1	1	Non-spliced 5UTR
ENST00000335071.4	FOXE3	1	Non-spliced 5UTR
ENST00000388920.5	FOXI2	1	Non-spliced 5UTR
ENST00000512123.4	FRAS1	1	Non-spliced 5UTR
ENST00000380880.4	FREM1	2	Spliced 5UTR
ENST00000380894.5	FREM1	2	Spliced 5UTR
ENST00000280481.9	FREM2	1	Non-spliced 5UTR
ENST00000417245.7	FSCN2	1	Non-spliced 5UTR
ENST00000252675.6	FUT5	1	Non-spliced 5UTR
ENST00000588525.1	FUT5	2	Spliced 5UTR
ENST00000531380.2	FZD4	1	Non-spliced 5UTR
ENST00000287020.7	GDF6	1	Non-spliced 5UTR
ENST00000232461.8	GNAT1	1	Non-spliced 5UTR
ENST00000351050.8	GNAT2	1	Non-spliced 5UTR
ENST00000679935.1	GNAT2	2	Spliced 5UTR
ENST00000229264.8	GNB3	2	Spliced 5UTR
ENST00000204679.9	GNPTG	1	Non-spliced 5UTR
ENST00000329125.6	GP1BA	2	Spliced 5UTR
ENST00000467482.6	GPR143	1	Non-spliced 5UTR
ENST00000616987.5	GPR179	1	Non-spliced 5UTR
ENST00000359742.9	GRIP1	1	Non-spliced 5UTR
ENST00000398016.7	GRIP1	1	Non-spliced 5UTR
ENST00000335678.7	GRK1	1	Non-spliced 5UTR
ENST00000517717.3	GRM6	2	Spliced 5UTR
ENST00000053867.8	GRN	2	Spliced 5UTR
ENST00000372958.2	GUCA1A	1	Non-spliced 5UTR
ENST00000230361.4	GUCA1B	1	Non-spliced 5UTR
ENST00000254854.5	GUCY2D	2	Spliced 5UTR
ENST00000380762.5	HCCS	2	Spliced 5UTR
ENST00000379644.9	HGSNAT	1	Non-spliced 5UTR
ENST00000359426.7	HK1	1	Non-spliced 5UTR
ENST00000271588.9	HMCN1	1	Non-spliced 5UTR
ENST00000400677.5	HMX1	1	Non-spliced 5UTR
ENST00000506970.2	HMX1	1	Non-spliced 5UTR
ENST00000368984.8	HTRA1	1	Non-spliced 5UTR
ENST00000299518.7	IDH3A	1	Non-spliced 5UTR
ENST00000380843.9	IDH3B	1	Non-spliced 5UTR
ENST00000426508.7	IFT140	3	Spliced 5UTR
ENST00000260570.8	IFT172	1	Non-spliced 5UTR
ENST00000433985.7	IFT27	1	Non-spliced 5UTR
ENST00000380062.10	IFT74	2	Spliced 5UTR
ENST00000433700.5	IFT74	2	Spliced 5UTR
ENST00000242591.10	IFT81	2	Spliced 5UTR
ENST00000552912.5	IFT81	2	Spliced 5UTR
ENST00000594239.6	IKBKG	2	Spliced 5UTR
ENST00000338791.11	IMPDH1	1	Non-spliced 5UTR
ENST00000369950.8	IMPG1	1	Non-spliced 5UTR
ENST00000193391.8	IMPG2	1	Non-spliced 5UTR
ENST00000371712.4	INPP5E	1	Non-spliced 5UTR
ENST00000262457.7	INVS	2	Spliced 5UTR
ENST00000310864.11	IQCB1	3	Spliced 5UTR
ENST00000394636.9	IRX5	1	Non-spliced 5UTR
ENST00000290552.8	IRX6	1	Non-spliced 5UTR
ENST00000358415.9	ITIH2	1	Non-spliced 5UTR
ENST00000647800.2	ITM2B	1	Non-spliced 5UTR
ENST00000254958.10	JAG1	1	Non-spliced 5UTR
ENST00000233826.4	KCNJ13	2	Spliced 5UTR
ENST00000382082.4	KCNV2	1	Non-spliced 5UTR
ENST00000639828.2	KCTD7	1	Non-spliced 5UTR
ENST00000422774.2	KIAA1549	1	Non-spliced 5UTR
ENST00000260731.5	KIF11	1	Non-spliced 5UTR
ENST00000676757.1	KIF11	2	Spliced 5UTR
ENST00000375712.4	KIF3B	2	Spliced 5UTR
ENST00000394412.8	KIF7	2	Spliced 5UTR
ENST00000619189.5	KIZ	1	Non-spliced 5UTR
ENST00000339077.10	KLHL7	1	Non-spliced 5UTR
ENST00000389658.4	LAMA1	1	Non-spliced 5UTR
ENST00000369846.9	LCA5	2	Spliced 5UTR
ENST00000378526.9	LIG3	2	Spliced 5UTR
ENST00000336356.4	LRAT	2	Spliced 5UTR
ENST00000594814.6	LRIT3	1	Non-spliced 5UTR
ENST00000611255.5	LRMDA	1	Non-spliced 5UTR
ENST00000649046.1	LRP2	1	Non-spliced 5UTR
ENST00000294304.12	LRP5	1	Non-spliced 5UTR
ENST00000296135.11	LZTFL1	1	Non-spliced 5UTR
ENST00000354489.7	MAK	2	Spliced 5UTR
ENST00000357955.6	MAPKAPK3	2	Spliced 5UTR
ENST00000621469.5	MAPKAPK3	2	Spliced 5UTR
ENST00000295408.9	MERTK	1	Non-spliced 5UTR
ENST00000421804.6	MERTK	1	Non-spliced 5UTR
ENST00000235329.10	MFN2	3	Spliced 5UTR
ENST00000619721.6	MFRP	1	Non-spliced 5UTR
ENST00000641686.2	MFSD8	1	Non-spliced 5UTR
ENST00000325301.7	MIEF1	3	Spliced 5UTR
ENST00000347364.7	MKKS	3	Spliced 5UTR
ENST00000393119.7	MKS1	1	Non-spliced 5UTR
ENST00000401061.9	MMACHC	1	Non-spliced 5UTR
ENST00000245564.8	MSTO1	1	Non-spliced 5UTR
ENST00000265517.10	MTTP	1	Non-spliced 5UTR
ENST00000228510.8	MVK	2	Spliced 5UTR
ENST00000409709.9	MYO7A	2	Spliced 5UTR
ENST00000037502.11	MYOC	1	Non-spliced 5UTR
ENST00000358658.8	NAALADL1	1	Non-spliced 5UTR
ENST00000281513.10	NBAS	1	Non-spliced 5UTR
ENST00000642620.1	NDP	2	Spliced 5UTR
ENST00000366999.9	NEK2	1	Non-spliced 5UTR
ENST00000295108.4	NEUROD1	2	Spliced 5UTR
ENST00000377205.6	NMNAT1	2	Spliced 5UTR
ENST00000355301.8	NPHP1	1	Non-spliced 5UTR
ENST00000445609.7	NPHP1	1	Non-spliced 5UTR
ENST00000337331.10	NPHP3	1	Non-spliced 5UTR
ENST00000378156.9	NPHP4	2	Spliced 5UTR
ENST00000617575.5	NR2E3	1	Non-spliced 5UTR
ENST00000327111.8	NR2F1	1	Non-spliced 5UTR
ENST00000397002.6	NRL	2	Spliced 5UTR
ENST00000561028.6	NRL	2	Spliced 5UTR
ENST00000554546.5	NUMB	4	Spliced 5UTR
ENST00000555238.6	NUMB	4	Spliced 5UTR
ENST00000378220.3	NYX	2	Spliced 5UTR
ENST00000368845.6	OAT	2	Spliced 5UTR
ENST00000353809.9	OCA2	2	Spliced 5UTR
ENST00000354638.8	OCA2	2	Spliced 5UTR
ENST00000340096.11	OFD1	1	Non-spliced 5UTR
ENST00000361510.8	OPA1	1	Non-spliced 5UTR
ENST00000263275.5	OPA3	1	Non-spliced 5UTR
ENST00000369951.9	OPN1LW	1	Non-spliced 5UTR
ENST00000595290.6	OPN1MW	1	Non-spliced 5UTR
ENST00000249389.3	OPN1SW	1	Non-spliced 5UTR
ENST00000408990.8	OTX2	1	Non-spliced 5UTR
ENST00000672264.2	OTX2	3	Spliced 5UTR
ENST00000319332.10	P3H2	1	Non-spliced 5UTR
ENST00000427335.6	P3H2	2	Spliced 5UTR
ENST00000610179.7	PANK2	1	Non-spliced 5UTR
ENST00000355243.8	PAX2	1	Non-spliced 5UTR
ENST00000361791.7	PAX2	1	Non-spliced 5UTR
ENST00000639916.1	PAX6	3	Spliced 5UTR
ENST00000640368.2	PAX6	4	Spliced 5UTR
ENST00000331664.6	PCARE	1	Non-spliced 5UTR
ENST00000644397.2	PCDH15	2	Spliced 5UTR
ENST00000431016.6	PCYT1A	2	Spliced 5UTR
ENST00000350498.8	PDAP1	1	Non-spliced 5UTR
ENST00000255266.10	PDE6A	1	Non-spliced 5UTR
ENST00000496514.6	PDE6B	1	Non-spliced 5UTR
ENST00000371447.4	PDE6C	1	Non-spliced 5UTR
ENST00000331056.10	PDE6G	2	Spliced 5UTR
ENST00000266395.3	PDE6H	2	Spliced 5UTR
ENST00000619208.6	PDZD7	2	Spliced 5UTR
ENST00000248633.9	PEX1	1	Non-spliced 5UTR
ENST00000518986.5	PEX2	3	Spliced 5UTR
ENST00000357039.9	PEX2	4	Spliced 5UTR
ENST00000304611.13	PEX6	1	Non-spliced 5UTR
ENST00000318471.5	PEX7	1	Non-spliced 5UTR
ENST00000373316.5	PGK1	1	Non-spliced 5UTR
ENST00000644362.1	PGK1	2	Spliced 5UTR
ENST00000263038.9	PHYH	1	Non-spliced 5UTR
ENST00000262483.13	PITPNM3	1	Non-spliced 5UTR
ENST00000644743.1	PITX2	1	Non-spliced 5UTR
ENST00000539804.1	PITX3	1	Non-spliced 5UTR
ENST00000370002.8	PITX3	2	Spliced 5UTR
ENST00000375108.4	PLA2G5	2	Spliced 5UTR
ENST00000392593.9	PLD4	1	Non-spliced 5UTR
ENST00000649344.1	PLD4	1	Non-spliced 5UTR
ENST00000270861.10	PLK4	1	Non-spliced 5UTR
ENST00000514379.5	PLK4	2	Spliced 5UTR
ENST00000600737.6	PNPLA6	1	Non-spliced 5UTR
ENST00000313546.8	POC1B	1	Non-spliced 5UTR
ENST00000428202.7	POC5	2	Spliced 5UTR
ENST00000588872.3	PODNL1	1	Non-spliced 5UTR
ENST00000371984.8	POMGNT1	2	Spliced 5UTR
ENST00000310842.9	POMZP3	2	Spliced 5UTR
ENST00000642050.2	PPT1	1	Non-spliced 5UTR
ENST00000592014.6	PRCD	1	Non-spliced 5UTR
ENST00000369215.5	PRDM13	1	Non-spliced 5UTR
ENST00000447510.7	PROM1	2	Spliced 5UTR
ENST00000394236.9	PROS1	1	Non-spliced 5UTR
ENST00000324862.7	PRPF3	2	Spliced 5UTR
ENST00000321030.9	PRPF31	2	Spliced 5UTR
ENST00000374198.5	PRPF4	1	Non-spliced 5UTR
ENST00000266079.5	PRPF6	1	Non-spliced 5UTR
ENST00000304992.11	PRPF8	2	Spliced 5UTR
ENST00000230381.7	PRPH2	1	Non-spliced 5UTR
ENST00000372435.10	PRPS1	1	Non-spliced 5UTR
ENST00000320152.11	PRTFDC1	1	Non-spliced 5UTR
ENST00000288723.9	RAB28	1	Non-spliced 5UTR
ENST00000330852.10	RAB28	1	Non-spliced 5UTR
ENST00000555633.3	RAX2	2	Spliced 5UTR
ENST00000267163.6	RB1	1	Non-spliced 5UTR
ENST00000584701.2	RBP3	1	Non-spliced 5UTR
ENST00000371469.2	RBP4	1	Non-spliced 5UTR
ENST00000371464.8	RBP4	2	Spliced 5UTR
ENST00000258646.3	RCBTB1	1	Non-spliced 5UTR
ENST00000378302.7	RCBTB1	3	Spliced 5UTR
ENST00000680073.1	RD3	2	Spliced 5UTR
ENST00000381346.9	RDH11	1	Non-spliced 5UTR
ENST00000267502.3	RDH12	2	Spliced 5UTR
ENST00000551171.6	RDH12	3	Spliced 5UTR
ENST00000257895.10	RDH5	2	Spliced 5UTR
ENST00000233596.8	REEP6	1	Non-spliced 5UTR
ENST00000652092.2	RGR	1	Non-spliced 5UTR
ENST00000262406.10	RGS9	1	Non-spliced 5UTR
ENST00000334176.4	RGS9BP	1	Non-spliced 5UTR
ENST00000296271.4	RHO	1	Non-spliced 5UTR
ENST00000521978.6	RIMS1	1	Non-spliced 5UTR
ENST00000414192.2	RIMS1	2	Spliced 5UTR
ENST00000436393.6	RIMS2	1	Non-spliced 5UTR
ENST00000696799.1	RIMS2	1	Non-spliced 5UTR
ENST00000268125.10	RLBP1	3	Spliced 5UTR
ENST00000278833.4	ROM1	1	Non-spliced 5UTR
ENST00000220676.2	RP1	2	Spliced 5UTR
ENST00000382483.4	RP1L1	2	Spliced 5UTR
ENST00000218340.4	RP2	1	Non-spliced 5UTR
ENST00000297157.8	RP9	1	Non-spliced 5UTR
ENST00000262340.6	RPE65	1	Non-spliced 5UTR
ENST00000645032.1	RPGR	1	Non-spliced 5UTR
ENST00000400017.7	RPGRIP1	2	Spliced 5UTR
ENST00000647211.2	RPGRIP1L	2	Spliced 5UTR
ENST00000379984.4	RS1	1	Non-spliced 5UTR
ENST00000369063.8	RTN4IP1	1	Non-spliced 5UTR
ENST00000409110.6	SAG	2	Spliced 5UTR
ENST00000616016.5	SAMD11	1	Non-spliced 5UTR
ENST00000324767.11	SCAPER	1	Non-spliced 5UTR
ENST00000563290.6	SCAPER	2	Spliced 5UTR
ENST00000366541.8	SDCCAG8	1	Non-spliced 5UTR
ENST00000355014.6	SEMA4A	2	Spliced 5UTR
ENST00000368285.8	SEMA4A	2	Spliced 5UTR
ENST00000261892.11	SLC24A1	2	Spliced 5UTR
ENST00000341459.8	SLC24A5	1	Non-spliced 5UTR
ENST00000449382.2	SLC24A5	1	Non-spliced 5UTR
ENST00000355943.8	SLC25A46	1	Non-spliced 5UTR
ENST00000326232.14	SLC37A3	2	Spliced 5UTR
ENST00000299709.8	SLC38A8	2	Spliced 5UTR
ENST00000296589.9	SLC45A2	1	Non-spliced 5UTR
ENST00000622186.5	SLC6A6	3	Spliced 5UTR
ENST00000231706.6	SLC7A14	2	Spliced 5UTR
ENST00000361956.8	SMOC1	1	Non-spliced 5UTR
ENST00000381280.4	SMOC1	1	Non-spliced 5UTR
ENST00000323853.10	SNRNP200	1	Non-spliced 5UTR
ENST00000325404.3	SOX2	1	Non-spliced 5UTR
ENST00000356583.9	SPATA7	1	Non-spliced 5UTR
ENST00000393545.9	SPATA7	1	Non-spliced 5UTR
ENST00000645818.2	SPG7	1	Non-spliced 5UTR
ENST00000168148.8	SPP2	1	Non-spliced 5UTR
ENST00000264228.9	SRD5A3	1	Non-spliced 5UTR
ENST00000265304.11	SSBP1	2	Spliced 5UTR
ENST00000395105.9	STRA6	2	Spliced 5UTR
ENST00000397659.9	TCTN1	1	Non-spliced 5UTR
ENST00000303372.7	TCTN2	1	Non-spliced 5UTR
ENST00000371217.10	TCTN3	1	Non-spliced 5UTR
ENST00000526600.1	TEAD1	1	Non-spliced 5UTR
ENST00000527636.7	TEAD1	3	Spliced 5UTR
ENST00000617225.5	TEX28	2	Spliced 5UTR
ENST00000372902.4	TIMM8A	1	Non-spliced 5UTR
ENST00000266085.7	TIMP3	1	Non-spliced 5UTR
ENST00000267415.12	TINF2	1	Non-spliced 5UTR
ENST00000699686.1	TINF2	1	Non-spliced 5UTR
ENST00000304511.7	TMEM126A	2	Spliced 5UTR
ENST00000334888.10	TMEM216	1	Non-spliced 5UTR
ENST00000515837.7	TMEM216	1	Non-spliced 5UTR
ENST00000258173.11	TMEM231	1	Non-spliced 5UTR
ENST00000409444.6	TMEM237	1	Non-spliced 5UTR
ENST00000409883.7	TMEM237	1	Non-spliced 5UTR
ENST00000453321.8	TMEM67	1	Non-spliced 5UTR
ENST00000360538.7	TOPORS	1	Non-spliced 5UTR
ENST00000379858.1	TOPORS	1	Non-spliced 5UTR
ENST00000299427.12	TPP1	1	Non-spliced 5UTR
ENST00000373327.5	TRAF3IP1	1	Non-spliced 5UTR
ENST00000391993.7	TRAF3IP1	1	Non-spliced 5UTR
ENST00000456089.1	TREX1	2	Spliced 5UTR
ENST00000625293.3	TREX1	2	Spliced 5UTR
ENST00000373983.2	TRIM32	2	Spliced 5UTR
ENST00000450136.2	TRIM32	2	Spliced 5UTR
ENST00000251607.11	TRNT1	2	Spliced 5UTR
ENST00000465998.2	TRNT1	2	Spliced 5UTR
ENST00000256552.11	TRPM1	2	Spliced 5UTR
ENST00000222747.8	TSPAN12	2	Spliced 5UTR
ENST00000243344.8	TTC21B	1	Non-spliced 5UTR
ENST00000380656.7	TTC8	1	Non-spliced 5UTR
ENST00000298832.14	TTLL5	2	Spliced 5UTR
ENST00000260116.5	TTPA	1	Non-spliced 5UTR
ENST00000299506.3	TUB	1	Non-spliced 5UTR
ENST00000340384.5	TUBB4B	1	Non-spliced 5UTR
ENST00000564079.6	TUBGCP4	1	Non-spliced 5UTR
ENST00000248846.10	TUBGCP6	1	Non-spliced 5UTR
ENST00000229771.11	TULP1	1	Non-spliced 5UTR
ENST00000322263.8	TULP1	1	Non-spliced 5UTR
ENST00000263321.6	TYR	1	Non-spliced 5UTR
ENST00000388918.10	TYRP1	2	Spliced 5UTR
ENST00000559089.6	UBAP1L	2	Spliced 5UTR
ENST00000335765.9	UNC119	1	Non-spliced 5UTR
ENST00000005226.12	USH1C	1	Non-spliced 5UTR
ENST00000318024.9	USH1C	1	Non-spliced 5UTR
ENST00000614341.5	USH1G	1	Non-spliced 5UTR
ENST00000307340.8	USH2A	2	Spliced 5UTR
ENST00000500704.7	USP45	2	Spliced 5UTR
ENST00000369206.6	VAX1	1	Non-spliced 5UTR
ENST00000265077.8	VCAN	2	Spliced 5UTR
ENST00000343200.9	VCAN	2	Spliced 5UTR
ENST00000357162.7	VPS13B	2	Spliced 5UTR
ENST00000358544.7	VPS13B	2	Spliced 5UTR
ENST00000261980.3	VSX2	1	Non-spliced 5UTR
ENST00000335327.6	WASF3	3	Spliced 5UTR
ENST00000272321.12	WDPCP	1	Non-spliced 5UTR
ENST00000409562.7	WDPCP	1	Non-spliced 5UTR
ENST00000399820.8	WDR19	1	Non-spliced 5UTR
ENST00000226760.5	WFS1	2	Spliced 5UTR
ENST00000362057.4	WHRN	1	Non-spliced 5UTR
ENST00000452863.10	WT1	1	Non-spliced 5UTR
ENST00000347230.9	ZFYVE26	2	Spliced 5UTR
ENST00000311764.3	ZNF408	1	Non-spliced 5UTR
ENST00000563137.7	ZNF423	1	Non-spliced 5UTR
ENST00000562871.5	ZNF423	2	Spliced 5UTR
ENST00000323703.11	ZNF513	1	Non-spliced 5UTR
ENST00000227322.8	ZPR1	1	Non-spliced 5UTR

## Sheet: Table S8
Table S8. Comparison of 5'UTRs of non-canonical transcripts with respect to their corresponding canonical isoforms.
Transcript stable ID (Ensembl)	Gene symbol	% Overlap (non-canonical/canonical)	Type
ENST00000575728.1	ABCC6	53.33	Partly overlapping 5'UTRs
ENST00000491682.5	ABHD12	0	Distinct 5'UTRs
ENST00000677509.1	ACBD5	0	Distinct 5'UTRs
ENST00000323064.12	AGBL5	93.02	Partly overlapping 5'UTRs
ENST00000504176.6	ALPK1	78.26	Partly overlapping 5'UTRs
ENST00000382085.7	AMACR	25.81	Partly overlapping 5'UTRs
ENST00000660624.1	AP3B2	0	Distinct 5'UTRs
ENST00000319670.14	ARHGEF18	0	Distinct 5'UTRs
ENST00000679587.1	ARL13B	34.94	Partly overlapping 5'UTRs
ENST00000631834.2	ARL6	97.17	Partly overlapping 5'UTRs
ENST00000301776.9	ASRGL1	60.93	Partly overlapping 5'UTRs
ENST00000605742.5	BBIP1	47.41	Partly overlapping 5'UTRs
ENST00000449131.6	BEST1	50.44	Partly overlapping 5'UTRs
ENST00000558984.1	BMP4	31.86	Partly overlapping 5'UTRs
ENST00000695653.1	C3	0	Distinct 5'UTRs
ENST00000684145.1	CERKL	0	Distinct 5'UTRs
ENST00000341633.9	CLUAP1	85.94	Partly overlapping 5'UTRs
ENST00000420489.7	CNGA1	52.02	Partly overlapping 5'UTRs
ENST00000311183.8	CNGB1	81.82	Partly overlapping 5'UTRs
ENST00000681519.1	CRB1	0	Distinct 5'UTRs
ENST00000429746.2	CTSD	0	Distinct 5'UTRs
ENST00000526010.2	CTSF	0	Distinct 5'UTRs
ENST00000539140.6	DRAM2	43.67	Partly overlapping 5'UTRs
ENST00000650373.2	DYNC2H1	100	Fully overlapping 5'UTRs
ENST00000271690.12	ENSA	74.65	Partly overlapping 5'UTRs
ENST00000447839.7	ERCC6	100	Fully overlapping 5'UTRs
ENST00000342421.9	EYS	61.22	Partly overlapping 5'UTRs
ENST00000380894.5	FREM1	0	Distinct 5'UTRs
ENST00000252675.6	FUT5	12.5	Partly overlapping 5'UTRs
ENST00000351050.8	GNAT2	27.81	Partly overlapping 5'UTRs
ENST00000398016.7	GRIP1	39.53	Partly overlapping 5'UTRs
ENST00000506970.2	HMX1	3.11	Partly overlapping 5'UTRs
ENST00000433700.5	IFT74	14.52	Partly overlapping 5'UTRs
ENST00000552912.5	IFT81	20.15	Partly overlapping 5'UTRs
ENST00000676757.1	KIF11	0	Distinct 5'UTRs
ENST00000357955.6	MAPKAPK3	74.83	Partly overlapping 5'UTRs
ENST00000421804.6	MERTK	100	Fully overlapping 5'UTRs
ENST00000355301.8	NPHP1	6.67	Partly overlapping 5'UTRs
ENST00000397002.6	NRL	10.2	Partly overlapping 5'UTRs
ENST00000554546.5	NUMB	98.6	Partly overlapping 5'UTRs
ENST00000353809.9	OCA2	95.58	Partly overlapping 5'UTRs
ENST00000408990.8	OTX2	41.11	Partly overlapping 5'UTRs
ENST00000427335.6	P3H2	0	Distinct 5'UTRs
ENST00000361791.7	PAX2	5.89	Partly overlapping 5'UTRs
ENST00000639916.1	PAX6	65.27	Partly overlapping 5'UTRs
ENST00000518986.5	PEX2	50.4	Partly overlapping 5'UTRs
ENST00000644362.1	PGK1	0	Distinct 5'UTRs
ENST00000539804.1	PITX3	1.04	Partly overlapping 5'UTRs
ENST00000649344.1	PLD4	100	Fully overlapping 5'UTRs
ENST00000514379.5	PLK4	0	Distinct 5'UTRs
ENST00000288723.9	RAB28	100	Fully overlapping 5'UTRs
ENST00000371469.2	RBP4	0	Distinct 5'UTRs
ENST00000258646.3	RCBTB1	16.95	Partly overlapping 5'UTRs
ENST00000267502.3	RDH12	83.95	Partly overlapping 5'UTRs
ENST00000414192.2	RIMS1	0	Distinct 5'UTRs
ENST00000436393.6	RIMS2	0	Distinct 5'UTRs
ENST00000324767.11	SCAPER	57.43	Partly overlapping 5'UTRs
ENST00000355014.6	SEMA4A	13.4	Partly overlapping 5'UTRs
ENST00000449382.2	SLC24A5	36.36	Partly overlapping 5'UTRs
ENST00000381280.4	SMOC1	95.82	Partly overlapping 5'UTRs
ENST00000356583.9	SPATA7	92.59	Partly overlapping 5'UTRs
ENST00000526600.1	TEAD1	0	Distinct 5'UTRs
ENST00000699686.1	TINF2	8.93	Partly overlapping 5'UTRs
ENST00000334888.10	TMEM216	100	Fully overlapping 5'UTRs
ENST00000409444.6	TMEM237	0	Distinct 5'UTRs
ENST00000379858.1	TOPORS	77.33	Partly overlapping 5'UTRs
ENST00000391993.7	TRAF3IP1	100	Fully overlapping 5'UTRs
ENST00000456089.1	TREX1	44.34	Partly overlapping 5'UTRs
ENST00000373983.2	TRIM32	81.01	Partly overlapping 5'UTRs
ENST00000465998.2	TRNT1	79.49	Partly overlapping 5'UTRs
ENST00000322263.8	TULP1	44.74	Partly overlapping 5'UTRs
ENST00000318024.9	USH1C	100	Fully overlapping 5'UTRs
ENST00000343200.9	VCAN	100	Fully overlapping 5'UTRs
ENST00000358544.7	VPS13B	100	Fully overlapping 5'UTRs
ENST00000409562.7	WDPCP	100	Fully overlapping 5'UTRs
ENST00000562871.5	ZNF423	0	Distinct 5'UTRs

## Sheet: Table S9
Table S9. Overview of the performance of commercial exome capture designs on the 5’UTRs screened in this study.
			WES-covered (%)
Gene	# Screened 5'UTR exons	Screened length (bp)	SureSelect Human All Exon V6 (Agilent)	SureSelect Human All Exon V7 (Agilent)	SureSelectXT Human All Exon V8 (Agilent)	KAPA HyperExome V2 (Roche)	Twist Exome 2.0 (Twist)	Illumina Exome Panel v1.2 (CEX) (Illumina)
ABCA4	1	102	73.53	27.45	19.61	24.51	0	49.02
ABCC6	2	91	0	100	84.62	80.22	0	90.11
ABHD12	5	612	68.46	62.58	57.19	69.93	47.39	78.59
ACBD5	3	288	54.86	44.1	53.82	60.42	44.44	61.81
ACO2	1	29	82.76	100	100	100	0	100
ADAM9	1	90	86.67	60	30	13.33	1.11	100
ADAMTS18	1	338	0	21.6	1.78	2.07	0	14.79
ADGRA3	1	281	18.51	6.05	1.42	6.41	0	3.2
ADGRV1	1	98	100	53.06	60.2	72.45	3.06	100
ADIPOR1	2	270	36.67	0	0	2.96	0	0.37
AFG3L2	1	144	100	100	13.89	43.75	3.47	100
AGBL5	3	360	19.44	0	0	2.78	0	0.56
AHI1	4	505	15.45	15.45	13.66	46.14	1.19	10.69
AHR	1	612	4.58	4.9	4.74	4.41	0	2.78
AIPL1	1	16	100	25	100	100	6.25	100
AIRE	1	130	0	45.38	3.08	23.08	0	85.38
ALMS1	1	32	0	100	100	100	25	100
ALPK1	5	652	42.18	26.53	19.48	11.96	12.12	12.73
AMACR	2	38	100	76.32	100	100	2.63	100
AMN	1	25	100	100	100	100	100	100
AP3B2	2	382	46.86	70.68	16.23	17.8	9.42	15.18
ARHGEF18	4	675	32.15	22.22	19.7	30.07	30.37	14.07
ARL13B	2	362	56.35	29.28	8.84	53.87	0	100
ARL2BP	1	108	46.3	46.3	46.3	37.96	0	28.7
ARL3	1	121	54.55	82.64	47.11	47.93	0	39.67
ARL6	3	534	5.99	0.19	1.87	0	1.5	9.55
ARMS2	1	74	0	100	14.86	100	1.35	1.35
ARSG	2	673	4.31	0	0	1.34	0	0.3
ASRGL1	4	444	0	3.6	6.76	4.05	0	5.86
ATF6	1	40	100	55	27.5	42.5	0	100
ATOH7	1	435	37.47	30.57	0.92	1.84	0	0.23
ATP13A2	1	189	18.52	28.57	22.75	33.33	11.11	38.1
ATXN7	3	499	7.01	7.01	7.01	2	0	7.01
B3GLCT	1	109	38.53	38.53	28.44	23.85	0.92	100
BBIP1	3	280	8.57	15.36	13.93	14.64	0	10.71
BBS1	1	24	100	100	91.67	100	4.17	100
BBS10	1	56	100	0	5.36	100	3.57	89.29
BBS12	2	239	9.62	0	10.46	4.18	1.67	14.23
BBS2	1	161	26.71	26.71	16.15	6.83	4.35	31.06
BBS4	1	20	100	0	100	100	10	100
BBS5	1	59	100	89.83	32.2	52.54	0	86.44
BBS7	1	160	40	39.38	27.5	25	1.88	31.25
BBS9	2	537	0	6.52	0.37	21.42	1.68	6.52
BCOR	2	832	7.69	6.97	3.61	1.8	0	6.01
BEST1	4	295	17.63	20	8.81	72.54	10.85	34.92
BMP4	4	709	4.37	65.59	59.52	48.52	44.29	4.37
C1QTNF5	2	280	23.93	23.93	2.86	34.29	2.14	17.86
C2	1	35	100	100	97.14	100	2.86	100
C3	2	213	42.72	42.72	38.03	34.27	20.66	67.61
CA4	1	61	100	100	45.9	44.26	0	100
CABP4	1	69	0	100	1.45	52.17	0	73.91
CACNA1F	1	30	100	100	100	86.67	0	100
CACNA2D4	1	178	0	54.49	0	88.76	2.25	34.27
CAPN5	2	207	28.5	0	0	4.35	16.91	17.39
CC2D2A	2	242	11.98	17.36	14.88	66.12	1.24	17.36
CCT2	1	62	100	100	100	95.16	0	77.42
CCZ1B	1	77	100	53.25	62.34	0	0	1.3
CDH23	2	452	36.28	6.42	6.42	31.42	31.42	38.05
CDH3	1	69	100	100	44.93	100	2.9	73.91
CDHR1	1	223	8.07	33.63	10.31	21.52	0.45	49.78
CEP164	3	245	11.43	9.8	13.47	7.76	0	3.67
CEP19	2	440	22.73	22.95	28.86	22.05	8.18	22.05
CEP250	4	597	17.76	17.76	2.51	1.68	0	0.34
CEP290	2	264	19.32	11.36	10.23	39.77	3.03	6.82
CEP41	1	49	100	100	100	100	2.04	100
CEP78	1	275	0	0	6.55	3.27	0	5.82
CERKL	5	759	83	63.77	67.59	71.41	60.74	88.8
CFB	1	126	18.25	11.9	11.9	7.14	0.79	40.48
CFH	1	74	100	45.95	58.11	41.89	0	82.43
CHM	1	25	100	100	100	100	0	100
CIB2	1	229	26.2	15.72	20.96	14.85	0	10.48
CLCC1	3	393	35.37	37.66	4.33	30.53	29.01	29.52
CLN3	2	179	0	2.79	27.37	71.51	2.79	28.49
CLN5	1	17	100	100	100	100	100	100
CLN6	1	143	100	59.44	22.38	80.42	3.5	34.97
CLN8	2	268	0	0	5.6	3.36	1.49	19.03
CLRN1	1	18	0	0	94.44	44.44	0	100
CLUAP1	2	118	100	100	66.1	83.05	0	66.1
CNGA1	5	647	5.87	5.87	1.55	12.52	33.38	2.01
CNGA3	2	164	37.2	7.32	13.41	72.56	1.22	31.1
CNGB1	3	206	15.53	0.97	0	85.44	2.43	15.53
CNGB3	1	6	0	100	0	0	0	100
CNNM4	1	97	0	0	35.05	24.74	2.06	52.58
COL11A1	1	343	0	8.16	0.58	16.91	2.62	14.58
COL11A2	1	226	7.08	8.85	8.41	62.39	2.21	22.12
COL18A1	1	65	100	100	100	83.08	4.62	100
COL2A1	1	154	15.58	12.34	3.25	7.79	0.65	32.47
COL4A1	1	129	2.33	27.91	2.33	81.4	3.88	39.53
COL9A1	1	159	42.14	46.54	32.08	32.7	0	32.7
COL9A2	1	88	39.77	28.41	39.77	23.86	1.14	56.82
CRB1	2	259	60.62	10.81	10.81	23.17	0.77	45.56
CROCC	1	87	47.13	37.93	32.18	34.48	0	91.95
CRX	2	157	100	33.76	0	4.46	1.27	32.48
CSPP1	2	205	100	85.37	72.2	63.41	55.61	55.61
CTC1	1	19	100	100	100	100	5.26	100
CTNNA1	2	136	19.12	19.12	6.62	5.88	0	1.47
CTNNB1	2	262	13.74	27.48	18.7	20.23	0	19.47
CTSD	3	206	58.25	47.09	21.84	47.09	26.21	53.88
CTSF	3	392	45.15	22.19	14.8	20.15	16.07	38.27
CUBN	1	45	100	0	44.44	100	4.44	100
CWC27	1	216	11.11	19.44	14.35	18.52	0	13.43
CYP1B1	2	421	4.75	0	0	30.17	1.9	5.94
CYP27A1	1	35	77.14	100	17.14	42.86	2.86	100
CYP2R1	1	25	0	100	8	28	0	100
CYP4V2	1	256	0	27.73	0	3.91	1.95	19.92
DHDDS	2	159	47.8	44.65	14.47	66.67	0.63	32.08
DHX38	2	272	15.81	9.56	9.56	3.68	0	0.74
DMD	1	236	37.71	19.49	11.86	67.37	2.97	22.46
DRAM2	5	636	5.97	0	0.63	0	0	0.16
DTHD1	1	142	97.18	0	13.38	6.34	0	0
DYNC2H1	1	148	16.89	5.41	0	6.08	1.35	0.68
EFEMP1	3	217	14.29	9.68	1.38	8.76	54.84	14.29
ELOVL1	2	159	16.98	23.9	22.01	22.01	0	16.35
ELOVL4	1	273	15.02	4.03	0	100	61.17	18.32
EMC1	1	14	0	100	7.14	85.71	0	14.29
ENSA	2	247	0	10.53	10.53	12.96	0	17
ERCC6	2	222	9.46	8.11	10.36	42.34	4.05	17.12
ERCC8	1	61	37.7	37.7	8.2	52.46	4.92	100
ESPN	1	179	0	52.51	6.7	5.59	0	28.49
EXOSC2	1	11	27.27	27.27	36.36	0	0	18.18
EYS	5	844	1.18	3.79	3.55	56.52	2.49	5.92
FAM161A	1	18	0	0	55.56	44.44	0	100
FBLN5	1	464	26.51	11.42	9.48	10.78	1.29	10.78
FLVCR1	1	177	0	33.9	0	25.99	3.95	28.81
FOXC1	1	530	7.55	7.55	0.19	58.3	0.57	9.62
FOXE3	1	30	100	100	13.33	100	0	100
FOXI2	1	88	88.64	25	26.14	89.77	0	80.68
FRAS1	1	686	7.29	6.27	4.52	3.06	0.87	1.75
FREM1	4	967	2.79	18.51	3.1	39.92	5.17	0
FREM2	1	267	18.73	1.5	14.23	3.37	1.87	19.1
FSCN2	1	154	7.14	6.49	28.57	5.84	0	0.65
FUT5	3	151	27.81	90.07	22.52	23.18	14.57	1.32
FZD4	1	309	0	0	0	2.27	0.97	16.18
GDF6	1	113	0	0	18.58	6.19	0.88	44.25
GNAT1	1	115	100	100	4.35	6.96	0	44.35
GNAT2	3	448	39.96	10.27	11.61	38.62	0.45	22.32
GNB3	2	187	23.53	28.88	24.06	16.58	0	11.23
GNPTG	1	34	0	0	100	100	2.94	100
GP1BA	2	143	11.19	0	12.59	6.99	0	0.7
GPR143	1	29	100	100	96.55	24.14	0	100
GPR179	1	166	0	0	0	4.22	0	0.6
GRIP1	2	239	61.51	45.19	25.94	26.78	1.26	41.84
GRK1	1	167	0.6	0	7.19	5.39	0	0.6
GRM6	2	109	36.7	36.7	31.19	7.34	0	36.7
GRN	2	88	35.23	35.23	7.95	64.77	3.41	35.23
GUCA1A	1	249	0	0	3.21	30.92	6.02	20.48
GUCA1B	1	135	0	0	0	45.93	1.48	37.04
GUCY2D	2	177	18.64	18.64	16.95	29.38	0	18.64
HCCS	2	277	23.83	19.13	8.66	3.61	0	18.41
HGSNAT	1	32	3.12	6.25	0	100	3.12	100
HK1	1	682	16.13	15.98	11	28.59	0.29	18.77
HMCN1	1	388	11.86	0	2.32	12.63	1.55	13.14
HMX1	2	231	0	45.45	0	6.49	0	2.6
HTRA1	1	99	100	20.2	0	10.1	0	100
IDH3A	1	41	100	100	100	100	0	100
IDH3B	1	27	92.59	100	100	100	0	100
IFT140	3	423	55.56	6.62	2.6	48.7	0.95	0.24
IFT172	1	89	28.09	47.19	35.96	44.94	0	33.71
IFT27	1	411	6.33	10.71	9.25	9.98	0	7.79
IFT74	3	304	20.39	25.66	11.51	4.93	1.97	3.29
IFT81	3	707	0	4.67	0	1.41	0	0.28
IKBKG	2	189	20.63	11.11	2.65	13.23	7.94	8.47
IMPDH1	1	80	11.25	11.25	11.25	8.75	6.25	62.5
IMPG1	1	173	28.9	16.18	23.12	15.03	0	9.25
IMPG2	1	202	39.6	9.41	15.35	18.32	0.5	24.75
INPP5E	1	425	8.94	8.94	0	9.18	1.65	11.76
INVS	2	246	19.51	4.07	4.47	48.37	1.63	19.51
IQCB1	3	293	12.29	8.53	11.26	39.25	2.05	12.29
IRX5	1	333	18.32	0.3	6.01	3	0	0.6
IRX6	1	888	4.73	4.5	5.52	4.17	0	3.04
ITIH2	1	118	100	17.8	23.73	15.25	0	6.78
ITM2B	1	154	16.23	2.6	1.3	1.3	0	33.12
JAG1	1	468	0	4.06	0.85	29.91	2.56	10.68
KCNJ13	2	185	70.81	46.49	47.57	49.19	32.43	72.43
KCNV2	1	229	48.03	0	8.3	20.09	4.37	22.27
KCTD7	1	183	21.31	17.49	7.65	4.92	5.46	60.66
KIAA1549	1	119	0	0	64.71	6.72	0	0
KIF11	3	512	34.77	34.57	30.66	27.73	25.59	27.93
KIF3B	2	228	3.95	24.56	0	3.95	0	0.88
KIF7	2	141	0	34.04	24.82	61.7	17.73	0
KIZ	1	33	100	100	100	100	100	100
KLHL7	1	241	7.47	28.63	0	3.73	0.83	100
LAMA1	1	76	100	93.42	36.84	36.84	0	65.79
LCA5	2	505	0	1.19	3.17	13.86	2.18	9.9
LIG3	2	163	91.41	98.16	0	82.21	16.56	78.53
LRAT	2	272	0	0	0	3.31	1.84	9.19
LRIT3	1	94	43.62	47.87	19.15	2.13	0	0
LRMDA	1	100	3	53	34	45	0	95
LRP2	1	134	83.58	16.42	9.7	14.18	0	37.31
LRP5	1	123	0	58.54	58.54	21.14	1.63	36.59
LZTFL1	1	127	100	47.24	54.33	45.67	0	37.8
MAK	2	314	13.38	16.24	5.41	21.97	11.78	15.92
MAPKAPK3	3	272	0	23.9	0	3.31	0	0.74
MERTK	2	255	100	56.47	32.94	22.75	0.78	47.06
MFN2	3	287	9.76	5.23	5.92	26.13	0.35	9.76
MFRP	1	191	15.71	18.85	14.66	29.84	2.09	26.18
MFSD8	1	39	100	100	48.72	100	2.56	100
MIEF1	3	584	4.62	5.31	38.01	41.27	36.47	5.31
MKKS	3	1191	2.6	14.11	29.64	33.17	30.23	4.2
MKS1	1	24	100	87.5	100	100	12.5	100
MMACHC	1	32	100	68.75	100	90.62	3.12	100
MSTO1	1	30	0	100	0	30	0	100
MTTP	1	85	100	97.65	50.59	100	30.59	100
MVK	2	142	26.76	26.76	4.23	14.79	11.97	26.76
MYO7A	2	338	20.71	20.71	10.65	50.59	2.07	12.13
MYOC	1	76	0	0	14.47	9.21	0	65.79
NAALADL1	1	31	100	100	45.16	25.81	0	3.23
NBAS	1	29	0	10.34	13.79	0	0	100
NDP	2	342	27.78	0	2.63	24.85	0.29	14.62
NEK2	1	141	0	43.26	0	3.55	0	0.71
NEUROD1	2	147	23.81	12.24	0	4.76	0.68	23.81
NMNAT1	2	145	17.24	31.03	0.69	46.21	4.14	1.38
NPHP1	2	47	100	100	85.11	57.45	0	100
NPHP3	1	53	77.36	100	0	13.21	0	94.34
NPHP4	2	268	0	0	0	47.76	1.87	0
NR2E3	1	189	12.7	13.23	12.7	1.06	1.59	16.4
NR2F1	1	1801	2.67	2.67	0.5	0.56	0	0.11
NRL	3	433	11.78	6	0	7.62	6.47	11.55
NUMB	5	581	3.44	3.1	1.03	0	0	0.17
NYX	2	278	28.42	28.42	25.54	20.14	5.4	23.74
OAT	2	128	0	0	35.16	100	4.69	39.06
OCA2	3	274	2.92	16.42	0	49.27	8.03	16.42
OFD1	1	323	11.46	17.65	12.07	17.03	0	15.79
OPA1	1	169	20.12	27.81	21.3	28.99	2.96	30.18
OPA3	1	37	8.11	0	0	18.92	2.7	100
OPN1LW	1	40	100	100	17.5	10	0	100
OPN1MW	1	81	100	16.05	8.64	43.21	0	62.96
OPN1SW	1	12	100	100	100	100	66.67	100
OTX2	4	594	32.66	17.85	8.42	3.37	0.51	16.84
P3H2	3	511	17.03	34.83	8.41	15.26	12.13	26.81
PANK2	1	43	100	100	100	100	100	100
PAX2	2	718	17.55	21.59	17.83	15.46	15.04	12.67
PAX6	5	1011	7.42	7.42	6.63	71.91	14.54	5.34
PCARE	1	261	8.43	18.77	5.75	2.68	0	19.16
PCDH15	2	383	6.79	4.18	4.7	3.39	1.04	13.05
PCYT1A	2	170	20	16.47	20	0	2.35	20
PDAP1	1	48	100	100	100	100	0	89.58
PDE6A	1	119	100	0	0	100	2.52	42.02
PDE6B	1	53	45.28	0	20.75	16.98	100	96.23
PDE6C	1	188	19.68	72.34	25.53	4.79	0.53	27.13
PDE6G	2	157	47.13	95.54	7.01	83.44	68.79	66.24
PDE6H	2	134	48.51	2.99	5.97	32.09	0.75	38.06
PDZD7	2	270	47.78	47.78	0	2.96	0	49.63
PEX1	1	84	28.57	44.05	16.67	32.14	7.14	59.52
PEX2	5	452	15.04	0	6.64	5.75	3.54	25.44
PEX6	1	30	100	100	0	100	3.33	100
PEX7	1	73	100	100	1.37	75.34	9.59	100
PGK1	3	256	18.75	52.73	23.44	65.62	7.81	36.72
PHYH	1	21	100	100	100	100	4.76	100
PITPNM3	1	148	21.62	32.43	22.3	27.03	2.03	39.19
PITX2	1	616	6.01	9.74	0.65	1.14	0	8.12
PITX3	3	242	15.7	2.07	11.57	0	0	15.7
PLA2G5	2	330	0	0	10.3	10.3	3.03	10.3
PLD4	1	277	10.3	10.3	0	0	0	0
PLK4	3	521	41.65	39.35	25.72	28.79	17.85	24.95
PNPLA6	1	71	67.61	67.61	43.66	12.68	0	1.41
POC1B	1	151	100	100	100	100	100	100
POC5	2	194	14.95	19.59	15.46	8.25	0	3.61
PODNL1	1	235	66.38	46.81	33.19	24.68	8.51	24.68
POMGNT1	2	197	0	11.68	12.69	9.64	2.03	25.38
POMZP3	2	771	67.7	81.06	53.96	3.5	0	2.2
PPT1	1	13	0	0	0	0	7.69	100
PRCD	1	97	100	47.42	24.74	17.53	2.06	52.58
PRDM13	1	201	0	0	1.49	4.98	0	1
PROM1	2	306	0	0	0	10.46	1.63	0
PROS1	1	146	2.05	15.75	4.79	12.33	2.05	34.25
PRPF3	2	156	32.05	19.23	5.13	37.18	1.28	32.69
PRPF31	2	100	0	32	23	78	3	32
PRPF4	1	85	72.94	100	68.24	100	0	42.35
PRPF6	1	113	77.88	59.29	35.4	100	7.08	48.67
PRPF8	2	147	23.81	23.81	2.04	82.31	6.8	23.81
PRPH2	1	262	5.34	1.53	14.5	2.67	1.53	19.08
PRPS1	1	118	0	0	0	0	0	43.22
PRTFDC1	1	30	100	100	100	100	0	83.33
RAB28	1	189	31.22	33.86	6.88	11.11	0	6.35
RAX2	2	382	98.43	28.27	40.31	72.25	36.91	59.42
RB1	1	161	0	100	0	68.94	4.97	68.94
RBP3	1	121	0.83	10.74	29.75	8.26	1.65	42.15
RBP4	3	158	17.09	17.09	24.68	18.99	0	42.41
RCBTB1	4	376	28.72	0	0	0	0	0.53
RD3	2	454	0	0	1.98	20.48	9.25	7.71
RDH11	1	60	6.67	40	11.67	35	0	20
RDH12	4	506	3.36	5.93	5.14	42.69	1.38	10.08
RDH5	2	205	0	0	0	45.85	1.46	24.88
REEP6	1	88	100	98.86	2.27	3.41	0	100
RGR	1	37	100	100	64.86	54.05	2.7	100
RGS9	1	170	22.35	43.53	16.47	18.24	0	30
RGS9BP	1	415	2.89	2.89	0	2.41	0	12.29
RHO	1	94	7.45	7.45	17.02	9.57	0	54.26
RIMS1	3	711	10.83	10.97	9.56	9.28	7.74	7.74
RIMS2	2	516	23.84	12.98	10.85	10.47	0	6.78
RLBP1	3	365	14.52	26.03	14.52	14.25	1.64	17.26
ROM1	1	24	0	0	100	100	0	100
RP1	2	167	19.16	21.56	9.58	65.27	9.58	21.56
RP1L1	2	313	0	0	0	2.24	1.92	13.74
RP2	1	57	100	91.23	8.77	100	3.51	89.47
RP9	1	31	100	16.13	0	25.81	0	100
RPE65	1	48	100	100	100	100	0	100
RPGR	1	141	100	61.7	42.55	30.5	0.71	39.01
RPGRIP1	2	163	38.04	36.81	7.36	10.43	0	0.61
RPGRIP1L	2	112	27.68	16.96	9.82	14.29	4.46	27.68
RS1	1	39	100	89.74	89.74	84.62	0	100
RTN4IP1	1	476	33.4	0	0	1.47	0	0.21
SAG	2	283	18.37	8.83	2.83	75.62	1.41	0.35
SAMD11	1	508	0	0	0	1.77	100	0
SCAPER	3	207	92.75	68.12	56.52	54.11	56.04	96.14
SDCCAG8	1	132	52.27	52.27	25	20.45	3.79	38.64
SEMA4A	3	356	0	9.27	0	0	0.56	14.33
SLC24A1	2	329	45.59	0	0	74.77	1.22	0.3
SLC24A5	2	74	100	56.76	13.51	0	0	5.41
SLC25A46	1	112	0	4.46	5.36	8.93	0.89	10.71
SLC37A3	2	233	36.91	24.89	0	6.01	0	2.15
SLC38A8	2	295	8.81	2.37	2.37	2.37	0	0.34
SLC45A2	1	109	0	69.72	0	7.34	1.83	45.87
SLC6A6	3	392	56.63	100	94.39	95.92	75	0.51
SLC7A14	2	365	26.03	0	1.92	2.19	0	0.27
SMOC1	2	514	4.67	5.06	6.23	4.28	0	19.84
SNRNP200	1	108	26.85	36.11	26.85	34.26	2.78	46.3
SOX2	1	435	42.3	2.53	2.99	4.37	0	11.72
SPATA7	2	311	100	20.58	34.73	59.81	3.22	71.38
SPG7	1	14	92.86	92.86	92.86	71.43	0	100
SPP2	1	84	0	0	7.14	11.9	0	8.33
SRD5A3	1	94	0	0	54.26	42.55	3.19	100
SSBP1	2	144	22.22	46.53	31.25	33.33	0	26.39
STRA6	2	138	28.26	28.26	22.46	5.8	29.71	10.14
TCTN1	1	53	0	0	13.21	45.28	1.89	96.23
TCTN2	1	127	58.27	38.58	10.24	16.54	1.57	40.16
TCTN3	1	27	0	100	100	100	100	100
TEAD1	4	940	5.96	27.87	0.96	27.02	0	3.19
TEX28	2	231	12.55	41.13	24.68	22.51	0	0
TIMM8A	1	77	10.39	0	22.08	0	1.3	64.94
TIMP3	1	296	0	0.68	3.04	0	1.35	23.99
TINF2	2	316	0	0	0	4.43	1.9	24.05
TMEM126A	2	178	13.48	17.42	12.92	61.8	1.12	17.42
TMEM216	1	44	61.36	100	70.45	100	6.82	29.55
TMEM231	1	42	100	100	100	100	100	0
TMEM237	2	419	23.63	21.96	13.84	20.53	0.72	37.23
TMEM67	1	20	0	0	0	100	0	100
TOPORS	2	265	100	75.47	100	100	100	52.83
TPP1	1	21	100	4.76	100	100	4.76	100
TRAF3IP1	2	365	1.64	3.84	1.64	0	0	17.53
TREX1	4	258	31.78	31.78	17.44	100	32.95	31.78
TRIM32	4	384	0	0	7.29	5.21	1.82	26.56
TRNT1	3	187	27.27	0	0	5.35	0	1.07
TRPM1	2	200	53.5	50	33	28.5	1	23.5
TSPAN12	2	443	9.03	10.84	8.13	32.05	2.26	11.29
TTC21B	1	70	100	100	62.86	87.14	8.57	68.57
TTC8	1	56	10.71	100	3.57	28.57	5.36	91.07
TTLL5	2	285	41.75	41.05	41.75	36.49	11.93	36.49
TTPA	1	31	0	0	0	22.58	0	100
TUB	1	299	26.42	14.72	11.71	14.05	0	30.43
TUBB4B	1	73	100	73.97	64.38	43.84	0	100
TUBGCP4	1	253	35.97	25.3	13.04	8.3	0	4.35
TUBGCP6	1	563	0	0	4.09	1.24	0	0.18
TULP1	2	54	0	0	100	98.15	0	100
TYR	1	78	100	100	5.13	65.38	3.85	65.38
TYRP1	2	227	24.23	0	4.41	63	3.08	22.47
UBAP1L	2	272	0	7.72	0	0	0	0
UNC119	1	66	9.09	0	0	69.7	4.55	75.76
USH1C	1	108	70.37	76.85	36.11	36.11	3.7	47.22
USH1G	1	181	0.55	51.93	0	3.87	2.21	27.62
USH2A	2	487	37.99	0	4.72	1.64	1.44	10.27
USP45	2	90	28.89	12.22	18.89	8.89	0	1.11
VAX1	1	213	22.54	1.41	8.45	3.29	0	21.6
VCAN	3	708	3.11	4.24	2.97	3.67	1.55	4.24
VPS13B	2	151	35.1	19.21	1.32	63.58	1.32	33.77
VSX2	1	112	46.43	0	2.68	8.04	2.68	45.54
WASF3	3	342	9.94	0	0	0	0	0.58
WDPCP	2	451	36.36	19.51	2.66	8.87	2	22.17
WDR19	1	28	100	100	100	100	0	100
WFS1	2	218	13.3	9.63	13.3	46.79	7.8	13.3
WHRN	1	671	0.3	14.75	0.3	18.93	2.09	7.45
WT1	1	178	2.25	77.53	8.99	71.35	7.3	19.66
ZFYVE26	2	188	56.91	0	8.51	84.04	0.53	26.6
ZNF408	1	16	100	100	100	87.5	0	100
ZNF423	3	554	17.69	15.16	18.05	27.08	18.59	18.95
ZNF513	1	207	15.46	16.43	15.46	14.98	4.83	24.15
ZPR1	1	32	100	100	65.62	25	0	3.12

## Sheet: Table S10
Table S10. Overview of the performance of commercial exome capture kits mostly used for the generation of our in-house WES data considering strict and padded designs.
			SureSelect Human All Exon V6		SureSelect Human All Exon V7
Gene	# Screened 5'UTR exons	Screened length (bp)	WES-covered (%): strict	WES-covered (%): padded	WES-covered (%): strict	WES-covered (%): padded
ABCA4	1	102	73.53	100	27.45	100
ABCC6	2	91	0	0	100	100
ABHD12	5	612	68.46	100	62.58	94.77
ACBD5	3	288	54.86	90.28	44.1	87.85
ACO2	1	29	82.76	100	100	100
ADAM9	1	90	86.67	100	60	100
ADAMTS18	1	338	0	29.59	21.6	51.18
ADGRA3	1	281	18.51	54.09	6.05	41.64
ADGRV1	1	98	100	100	53.06	100
ADIPOR1	2	270	36.67	70	0	33.7
AFG3L2	1	144	100	100	100	100
AGBL5	3	360	19.44	19.44	0	19.44
AHI1	4	505	15.45	24.95	15.45	15.45
AHR	1	612	4.58	20.92	4.9	21.24
AIPL1	1	16	100	100	25	100
AIRE	1	130	0	64.62	45.38	100
ALMS1	1	32	0	96.88	100	100
ALPK1	5	652	42.18	42.18	26.53	42.18
AMACR	2	38	100	100	76.32	100
AMN	1	25	100	100	100	100
AP3B2	2	382	46.86	100	70.68	100
ARHGEF18	4	675	32.15	33.93	22.22	33.93
ARL13B	2	362	56.35	83.98	29.28	68.23
ARL2BP	1	108	46.3	100	46.3	100
ARL3	1	121	54.55	100	82.64	100
ARL6	3	534	5.99	9.55	0.19	9.55
ARMS2	1	74	0	60.81	100	100
ARSG	2	673	4.31	19.17	0	13.97
ASRGL1	4	444	0	22.07	3.6	32.21
ATF6	1	40	100	100	55	100
ATOH7	1	435	37.47	60.46	30.57	53.56
ATP13A2	1	189	18.52	71.43	28.57	81.48
ATXN7	3	499	7.01	7.01	7.01	13.23
B3GLCT	1	109	38.53	100	38.53	100
BBIP1	3	280	8.57	28.57	15.36	28.57
BBS1	1	24	100	100	100	100
BBS10	1	56	100	100	0	100
BBS12	2	239	9.62	14.23	0	14.23
BBS2	1	161	26.71	88.82	26.71	88.82
BBS4	1	20	100	100	0	100
BBS5	1	59	100	100	89.83	100
BBS7	1	160	40	100	39.38	100
BBS9	2	537	0	6.52	6.52	6.52
BCOR	2	832	7.69	7.69	6.97	7.69
BEST1	4	295	17.63	37.97	20	37.97
BMP4	4	709	4.37	4.37	65.59	88.58
C1QTNF5	2	280	23.93	23.93	23.93	23.93
C2	1	35	100	100	100	100
C3	2	213	42.72	100	42.72	100
CA4	1	61	100	100	100	100
CABP4	1	69	0	95.65	100	100
CACNA1F	1	30	100	100	100	100
CACNA2D4	1	178	0	23.03	54.49	100
CAPN5	2	207	28.5	28.5	0	28.5
CC2D2A	2	242	11.98	17.36	17.36	17.36
CCT2	1	62	100	100	100	100
CCZ1B	1	77	100	100	53.25	100
CDH23	2	452	36.28	58.41	6.42	6.42
CDH3	1	69	100	100	100	100
CDHR1	1	223	8.07	52.91	33.63	78.48
CEP164	3	245	11.43	18.37	9.8	18.37
CEP19	2	440	22.73	62.95	22.95	66.59
CEP250	4	597	17.76	21.27	17.76	21.27
CEP290	2	264	19.32	19.32	11.36	19.32
CEP41	1	49	100	100	100	100
CEP78	1	275	0	22.18	0	22.18
CERKL	5	759	83	88.8	63.77	88.8
CFB	1	126	18.25	97.62	11.9	91.27
CFH	1	74	100	100	45.95	100
CHM	1	25	100	100	100	100
CIB2	1	229	26.2	69.87	15.72	59.39
CLCC1	3	393	35.37	46.56	37.66	46.56
CLN3	2	179	0	40.78	2.79	55.87
CLN5	1	17	100	100	100	100
CLN6	1	143	100	100	59.44	100
CLN8	2	268	0	28.73	0	28.73
CLRN1	1	18	0	100	0	100
CLUAP1	2	118	100	100	100	100
CNGA1	5	647	5.87	6.8	5.87	5.87
CNGA3	2	164	37.2	74.39	7.32	37.2
CNGB1	3	206	15.53	15.53	0.97	15.53
CNGB3	1	6	0	100	100	100
CNNM4	1	97	0	58.76	0	76.29
COL11A1	1	343	0	25.95	8.16	37.32
COL11A2	1	226	7.08	51.33	8.85	53.1
COL18A1	1	65	100	100	100	100
COL2A1	1	154	15.58	80.52	12.34	77.27
COL4A1	1	129	2.33	79.84	27.91	100
COL9A1	1	159	42.14	100	46.54	100
COL9A2	1	88	39.77	100	28.41	100
CRB1	2	259	60.62	99.23	10.81	49.42
CROCC	1	87	47.13	100	37.93	100
CRX	2	157	100	100	33.76	37.58
CSPP1	2	205	100	100	85.37	100
CTC1	1	19	100	100	100	100
CTNNA1	2	136	19.12	38.24	19.12	19.12
CTNNB1	2	262	13.74	27.48	27.48	27.48
CTSD	3	206	58.25	62.62	47.09	62.14
CTSF	3	392	45.15	67.09	22.19	59.18
CUBN	1	45	100	100	0	100
CWC27	1	216	11.11	57.41	19.44	65.74
CYP1B1	2	421	4.75	5.94	0	5.94
CYP27A1	1	35	77.14	100	100	100
CYP2R1	1	25	0	100	100	100
CYP4V2	1	256	0	30.86	27.73	66.8
DHDDS	2	159	47.8	49.69	44.65	49.69
DHX38	2	272	15.81	15.81	9.56	15.81
DMD	1	236	37.71	80.08	19.49	61.86
DRAM2	5	636	5.97	5.97	0	5.97
DTHD1	1	142	97.18	100	0	0
DYNC2H1	1	148	16.89	84.46	5.41	72.97
EFEMP1	3	217	14.29	14.29	9.68	14.29
ELOVL1	2	159	16.98	23.9	23.9	23.9
ELOVL4	1	273	15.02	51.65	4.03	40.66
EMC1	1	14	0	100	100	100
ENSA	2	247	0	42.11	10.53	88.66
ERCC6	2	222	9.46	17.12	8.11	17.12
ERCC8	1	61	37.7	100	37.7	100
ESPN	1	179	0	27.37	52.51	100
EXOSC2	1	11	27.27	100	27.27	100
EYS	5	844	1.18	13.03	3.79	15.64
FAM161A	1	18	0	100	0	100
FBLN5	1	464	26.51	48.06	11.42	32.97
FLVCR1	1	177	0	50.85	33.9	90.4
FOXC1	1	530	7.55	26.42	7.55	26.42
FOXE3	1	30	100	100	100	100
FOXI2	1	88	88.64	100	25	100
FRAS1	1	686	7.29	21.87	6.27	20.85
FREM1	4	967	2.79	9.62	18.51	28.85
FREM2	1	267	18.73	56.18	1.5	38.95
FSCN2	1	154	7.14	72.08	6.49	71.43
FUT5	3	151	27.81	35.1	90.07	100
FZD4	1	309	0	16.5	0	19.74
GDF6	1	113	0	88.5	0	58.41
GNAT1	1	115	100	100	100	100
GNAT2	3	448	39.96	97.32	10.27	44.64
GNB3	2	187	23.53	28.88	28.88	28.88
GNPTG	1	34	0	100	0	100
GP1BA	2	143	11.19	20.98	0	20.98
GPR143	1	29	100	100	100	100
GPR179	1	166	0	43.37	0	40.96
GRIP1	2	239	61.51	100	45.19	92.89
GRK1	1	167	0.6	60.48	0	57.49
GRM6	2	109	36.7	36.7	36.7	36.7
GRN	2	88	35.23	54.55	35.23	35.23
GUCA1A	1	249	0	36.55	0	32.93
GUCA1B	1	135	0	31.11	0	57.78
GUCY2D	2	177	18.64	18.64	18.64	18.64
HCCS	2	277	23.83	23.83	19.13	23.83
HGSNAT	1	32	3.12	100	6.25	100
HK1	1	682	16.13	28.89	15.98	28.89
HMCN1	1	388	11.86	37.63	0	18.56
HMX1	2	231	0	32.9	45.45	88.74
HTRA1	1	99	100	100	20.2	100
IDH3A	1	41	100	100	100	100
IDH3B	1	27	92.59	100	100	100
IFT140	3	423	55.56	69.5	6.62	13
IFT172	1	89	28.09	100	47.19	100
IFT27	1	411	6.33	30.66	10.71	35.04
IFT74	3	304	20.39	53.29	25.66	57.57
IFT81	3	707	0	6.36	4.67	6.36
IKBKG	2	189	20.63	20.63	11.11	20.63
IMPDH1	1	80	11.25	100	11.25	100
IMPG1	1	173	28.9	86.71	16.18	73.99
IMPG2	1	202	39.6	89.11	9.41	58.91
INPP5E	1	425	8.94	32.47	8.94	32.47
INVS	2	246	19.51	19.51	4.07	19.51
IQCB1	3	293	12.29	12.29	8.53	12.29
IRX5	1	333	18.32	48.35	0.3	30.33
IRX6	1	888	4.73	15.99	4.5	15.77
ITIH2	1	118	100	100	17.8	100
ITM2B	1	154	16.23	81.17	2.6	67.53
JAG1	1	468	0	20.73	4.06	25.43
KCNJ13	2	185	70.81	100	46.49	100
KCNV2	1	229	48.03	91.7	0	43.67
KCTD7	1	183	21.31	75.96	17.49	72.13
KIAA1549	1	119	0	0	0	0
KIF11	3	512	34.77	72.85	34.57	68.75
KIF3B	2	228	3.95	39.04	24.56	53.07
KIF7	2	141	0	34.04	34.04	34.04
KIZ	1	33	100	100	100	100
KLHL7	1	241	7.47	48.96	28.63	70.12
LAMA1	1	76	100	100	93.42	100
LCA5	2	505	0	14.26	1.19	20.99
LIG3	2	163	91.41	100	98.16	100
LRAT	2	272	0	10.29	0	9.19
LRIT3	1	94	43.62	100	47.87	100
LRMDA	1	100	3	100	53	100
LRP2	1	134	83.58	100	16.42	91.04
LRP5	1	123	0	16.26	58.54	100
LZTFL1	1	127	100	100	47.24	100
MAK	2	314	13.38	45.22	16.24	48.09
MAPKAPK3	3	272	0	12.13	23.9	47.79
MERTK	2	255	100	100	56.47	100
MFN2	3	287	9.76	9.76	5.23	9.76
MFRP	1	191	15.71	68.06	18.85	71.2
MFSD8	1	39	100	100	100	100
MIEF1	3	584	4.62	6.34	5.31	5.31
MKKS	3	1191	2.6	11	14.11	31.74
MKS1	1	24	100	100	87.5	100
MMACHC	1	32	100	100	68.75	100
MSTO1	1	30	0	100	100	100
MTTP	1	85	100	100	97.65	100
MVK	2	142	26.76	26.76	26.76	26.76
MYO7A	2	338	20.71	20.71	20.71	20.71
MYOC	1	76	0	78.95	0	78.95
NAALADL1	1	31	100	100	100	100
NBAS	1	29	0	100	10.34	100
NDP	2	342	27.78	57.02	0	28.36
NEK2	1	141	0	5.67	43.26	100
NEUROD1	2	147	23.81	47.62	12.24	23.81
NMNAT1	2	145	17.24	55.17	31.03	55.17
NPHP1	2	47	100	100	100	100
NPHP3	1	53	77.36	100	100	100
NPHP4	2	268	0	23.13	0	23.13
NR2E3	1	189	12.7	66.14	13.23	66.14
NR2F1	1	1801	2.67	8.22	2.67	8.22
NRL	3	433	11.78	11.78	6	11.78
NUMB	5	581	3.44	6.71	3.1	6.71
NYX	2	278	28.42	48.56	28.42	28.78
OAT	2	128	0	24.22	0	41.41
OCA2	3	274	2.92	16.42	16.42	16.42
OFD1	1	323	11.46	42.41	17.65	48.61
OPA1	1	169	20.12	79.29	27.81	86.98
OPA3	1	37	8.11	100	0	100
OPN1LW	1	40	100	100	100	100
OPN1MW	1	81	100	100	16.05	100
OPN1SW	1	12	100	100	100	100
OTX2	4	594	32.66	57.24	17.85	49.83
P3H2	3	511	17.03	24.07	34.83	49.32
PANK2	1	43	100	100	100	100
PAX2	2	718	17.55	31.48	21.59	35.52
PAX6	5	1011	7.42	7.42	7.42	7.42
PCARE	1	261	8.43	46.74	18.77	57.09
PCDH15	2	383	6.79	13.58	4.18	13.58
PCYT1A	2	170	20	32.94	16.47	20
PDAP1	1	48	100	100	100	100
PDE6A	1	119	100	100	0	60.5
PDE6B	1	53	45.28	100	0	100
PDE6C	1	188	19.68	72.87	72.34	100
PDE6G	2	157	47.13	100	95.54	100
PDE6H	2	134	48.51	86.57	2.99	48.51
PDZD7	2	270	47.78	70	47.78	70
PEX1	1	84	28.57	100	44.05	100
PEX2	5	452	15.04	34.07	0	9.07
PEX6	1	30	100	100	100	100
PEX7	1	73	100	100	100	100
PGK1	3	256	18.75	69.53	52.73	52.73
PHYH	1	21	100	100	100	100
PITPNM3	1	148	21.62	89.19	32.43	100
PITX2	1	616	6.01	22.24	9.74	25.97
PITX3	3	242	15.7	15.7	2.07	15.7
PLD4	1	277	0	0	0	0
PLA2G5	2	330	10.3	10.3	10.3	10.3
PLK4	3	521	41.65	100	39.35	73.7
PNPLA6	1	71	67.61	100	67.61	100
POC1B	1	151	100	100	100	100
POC5	2	194	14.95	19.59	19.59	19.59
PODNL1	1	235	66.38	100	46.81	96.6
POMGNT1	2	197	0	37.56	11.68	37.56
POMZP3	2	771	67.7	100	81.06	100
PPT1	1	13	0	100	0	100
PRCD	1	97	100	100	47.42	100
PRDM13	1	201	0	29.35	0	38.81
PROM1	2	306	0	11.11	0	16.67
PROS1	1	146	2.05	70.55	15.75	84.25
PRPF3	2	156	32.05	62.82	19.23	46.15
PRPF31	2	100	0	32	32	32
PRPF4	1	85	72.94	100	100	100
PRPF6	1	113	77.88	100	59.29	100
PRPF8	2	147	23.81	23.81	23.81	23.81
PRPH2	1	262	5.34	43.51	1.53	39.69
PRPS1	1	118	0	7.63	0	63.56
PRTFDC1	1	30	100	100	100	100
RAB28	1	189	31.22	84.13	33.86	86.77
RAX2	2	382	98.43	100	28.27	54.45
RB1	1	161	0	50.31	100	100
RBP3	1	121	0.83	83.47	10.74	93.39
RBP4	3	158	17.09	43.67	17.09	43.67
RCBTB1	4	376	28.72	54.26	0	28.72
RD3	2	454	0	7.71	0	7.71
RDH11	1	60	6.67	100	40	100
RDH12	4	506	3.36	23.12	5.93	25.69
RDH5	2	205	0	27.32	0	27.32
REEP6	1	88	100	100	98.86	100
RGR	1	37	100	100	100	100
RGS9	1	170	22.35	81.18	43.53	100
RGS9BP	1	415	2.89	26.99	2.89	26.99
RHO	1	94	7.45	100	7.45	100
RIMS1	3	711	10.83	28.69	10.97	25.04
RIMS2	2	516	23.84	53.88	12.98	46.12
RLBP1	3	365	14.52	33.97	26.03	33.97
ROM1	1	24	0	100	0	100
RP1	2	167	19.16	21.56	21.56	21.56
RP1L1	2	313	0	13.74	0	13.74
RP2	1	57	100	100	91.23	100
RP9	1	31	100	100	16.13	100
RPE65	1	48	100	100	100	100
RPGR	1	141	100	100	61.7	100
RPGRIP1	2	163	38.04	38.04	36.81	38.04
RPGRIP1L	2	112	27.68	27.68	16.96	27.68
RS1	1	39	100	100	89.74	100
RTN4IP1	1	476	33.4	85.71	0	18.91
SAG	2	283	18.37	18.37	8.83	18.37
SAMD11	1	508	0	0	0	0
SCAPER	3	207	92.75	100	68.12	68.12
SDCCAG8	1	132	52.27	100	52.27	100
SEMA4A	3	356	0	14.89	9.27	14.89
SLC24A1	2	329	45.59	45.59	0	28.88
SLC24A5	2	74	100	100	56.76	100
SLC25A46	1	112	0	65.18	4.46	93.75
SLC37A3	2	233	36.91	40.34	24.89	40.34
SLC38A8	2	295	8.81	8.81	2.37	8.81
SLC45A2	1	109	0	91.74	69.72	100
SLC6A6	3	392	56.63	91.07	100	100
SLC7A14	2	365	26.03	62.74	0	14.52
SMOC1	2	514	4.67	43.58	5.06	43.97
SNRNP200	1	108	26.85	100	36.11	100
SOX2	1	435	42.3	100	2.53	25.52
SPATA7	2	311	100	100	20.58	84.89
SPG7	1	14	92.86	100	92.86	100
SPP2	1	84	0	100	0	84.52
SRD5A3	1	94	0	45.74	0	55.32
SSBP1	2	144	22.22	100	46.53	46.53
STRA6	2	138	28.26	56.52	28.26	47.1
TCTN1	1	53	0	100	0	100
TCTN2	1	127	58.27	100	38.58	100
TCTN3	1	27	0	100	100	100
TEAD1	4	940	5.96	23.09	27.87	52.45
TEX28	2	231	12.55	48.48	41.13	48.48
TIMM8A	1	77	10.39	100	0	100
TIMP3	1	296	0	31.76	0.68	34.46
TINF2	2	316	0	23.1	0	29.11
TMEM126A	2	178	13.48	17.42	17.42	17.42
TMEM216	1	44	61.36	100	100	100
TMEM231	1	42	100	100	100	100
TMEM237	2	419	23.63	67.06	21.96	60.62
TMEM67	1	20	0	100	0	100
TOPORS	2	265	100	100	75.47	100
TPP1	1	21	100	100	4.76	100
TRAF3IP1	2	365	1.64	56.44	3.84	58.63
TREX1	4	258	31.78	31.78	31.78	31.78
TRIM32	4	384	0	46.88	0	45.31
TRNT1	3	187	27.27	54.55	0	27.27
TRPM1	2	200	53.5	53.5	50	53.5
TSPAN12	2	443	9.03	21.22	10.84	21.22
TTC21B	1	70	100	100	100	100
TTC8	1	56	10.71	100	100	100
TTLL5	2	285	41.75	41.75	41.05	41.75
TTPA	1	31	0	100	0	100
TUB	1	299	26.42	59.87	14.72	48.16
TUBB4B	1	73	100	100	73.97	100
TUBGCP4	1	253	35.97	75.49	25.3	64.82
TUBGCP6	1	563	0	13.14	0	12.26
TULP1	2	54	0	92.59	0	100
TYR	1	78	100	100	100	100
TYRP1	2	227	24.23	48.02	0	41.85
UBAP1L	2	272	0	30.51	7.72	44.49
UNC119	1	66	9.09	100	0	100
USH1C	1	108	70.37	100	76.85	100
USH1G	1	181	0.55	55.8	51.93	100
USH2A	2	487	37.99	46.82	0	14.58
USP45	2	90	28.89	37.78	12.22	37.78
VAX1	1	213	22.54	69.48	1.41	48.36
VCAN	3	708	3.11	4.24	4.24	4.24
VPS13B	2	151	35.1	35.1	19.21	35.1
VSX2	1	112	46.43	100	0	63.39
WASF3	3	342	9.94	19.88	0	9.94
WDPCP	2	451	36.36	80.71	19.51	63.86
WDR19	1	28	100	100	100	100
WFS1	2	218	13.3	13.3	9.63	13.3
WHRN	1	671	0.3	15.2	14.75	29.66
WT1	1	178	2.25	58.43	77.53	100
ZFYVE26	2	188	56.91	56.91	0	34.04
ZNF408	1	16	100	100	100	100
ZNF423	3	554	17.69	23.1	15.16	25.81
ZNF513	1	207	15.46	63.77	16.43	64.73
ZPR1	1	32	100	100	100	100

[truncated: 6 more sheets: Table S11, Table S12, Table S13, Table S14, Table S15, Table S16]
