# Supplementary material for: Combining a prioritization strategy and functional studies nominates 5’UTR variants underlying inherited retinal disease
Source: Genome Med. 2024 Jan 6;16:7. doi: 10.1186/s13073-023-01277-1 (PMC10771650; doi:10.1186/s13073-023-01277-1)
Supplement: Supplementary file 3 — Additional file 3: Dataset S1. Annotation of the 1,450 5’UTRs variants that remained after functional classification and filtering. For each cohort (GE or CMGG) there is one tab per functional category. [file 13073_2023_1277_MOESM3_ESM.xlsx]

## Sheet: GE_uAUG_gained
Variant	REF	ALT	Location	Feature	Gene	SYMBOL	IMPACT	Consequence	cDNA_position	CDS_position	Protein_position	Amino_acids	Codons	Existing_variation	HGNC_ID	CANONICAL	MANE_SELECT	MANE_PLUS_CLINICAL	TSL	APPRIS	REFSEQ_MATCH	gnomADg_AF	gnomADg_AFR_AF	gnomADg_AMI_AF	gnomADg_AMR_AF	gnomADg_ASJ_AF	gnomADg_EAS_AF	gnomADg_FIN_AF	gnomADg_MID_AF	gnomADg_NFE_AF	gnomADg_OTH_AF	gnomADg_SAS_AF	CLIN_SIG	ada_score	rf_score	SpliceAI_pred_DP_AG	SpliceAI_pred_DP_AL	SpliceAI_pred_DP_DG	SpliceAI_pred_DP_DL	SpliceAI_pred_DS_AG	SpliceAI_pred_DS_AL	SpliceAI_pred_DS_DG	SpliceAI_pred_DS_DL	SpliceAI_pred_SYMBOL	CADD_PHRED	CADD_RAW	MaxEntScan_alt	MaxEntScan_diff	MaxEntScan_ref
chr1:20070370C>T	C	T	1:20070370-20070370	ENST00000375108.4	ENSG00000127472	PLA2G5	MODIFIER	5_prime_UTR_variant	177	-	-	-	-	rs978989385	HGNC:9038	YES	NM_000929.3	-	1	P1	-	0.0004073	0.0001206	0	0.001701	0.0002884	0.0001925	0.0002825	0	0.0003674	0.0004776	0	-	-	-	-1	29	-31	20	0	0	0	0	PLA2G5	1.564	0.034164	-	-	-
chr1:211491994A>T	A	T	1:211491994-211491994	ENST00000680073.1	ENSG00000198570	RD3	MODIFIER	5_prime_UTR_variant	169	-	-	-	-	-	HGNC:19689	YES	NM_001164688.2	-	-	P1	-	-	-	-	-	-	-	-	-	-	-	-	-	-	-	32	-17	-2	-42	0	0	0	0	RD3	4.224	0.294429	-	-	-
chr1:216423420G>A	G	A	1:216423420-216423420	ENST00000307340.8	ENSG00000042781	USH2A	MODIFIER	5_prime_UTR_variant	29	-	-	-	-	rs576265929	HGNC:12601	YES	NM_206933.4	-	1	P1	-	0.0003418	0.001158	0	0.0001309	0	0	0	0	1.47e-05	0.0004785	0	-	-	-	-	-	-	-	-	-	-	-	-	12.68	1.09049	-	-	-
chr1:5986310G>A	G	A	1:5986310-5986310	ENST00000378156.9	ENSG00000131697	NPHP4	MODIFIER	5_prime_UTR_variant	200	-	-	-	-	rs776965509	HGNC:19104	YES	NM_015102.5	-	1	P2	-	1.97e-05	2.42e-05	0	0	0	0	0	0	0	0	0.0004146	-	-	-	-12	17	17	22	0	0.07	0	0	NPHP4	0.302	-0.306718	-	-	-
chr1:94121115G>A	G	A	1:94121115-94121115	ENST00000370225.4	ENSG00000198691	ABCA4	MODIFIER	5_prime_UTR_variant	34	-	-	-	-	rs1177500400,COSV64673054	HGNC:34	YES	NM_000350.3	-	1	P1	-	2.63e-05	2.41e-05	0	0	0	0	0	0	2.94e-05	0	0.0002072	-	-	-	-27	-36	-5	-1	0	0	0	0	ABCA4	0.039	-0.721707	-	-	-
chr10:101030290G>A	G	A	10:101030290-101030290	ENST00000619208.6	ENSG00000186862	PDZD7	MODIFIER	5_prime_UTR_variant	152	-	-	-	-	rs534410310	HGNC:26257	YES	NM_001195263.2	-	5	P1	-	0.0001708	0	0	0	0	0	0	0	2.94e-05	0	0.004965	-	-	-	-48	21	-48	-20	0.02	0	0	0	PDZD7	5.887	0.442013	-	-	-
chr10:101030290G>A	G	A	10:101030290-101030290	ENST00000619208.6	ENSG00000186862	PDZD7	MODIFIER	5_prime_UTR_variant	152	-	-	-	-	rs534410310	HGNC:26257	YES	NM_001195263.2	-	5	P1	-	0.0001708	0	0	0	0	0	0	0	2.94e-05	0	0.004965	-	-	-	-48	21	-48	-20	0.02	0	0	0	PDZD7	5.887	0.442013	-	-	-
chr10:101030290G>A	G	A	10:101030290-101030290	ENST00000619208.6	ENSG00000186862	PDZD7	MODIFIER	5_prime_UTR_variant	152	-	-	-	-	rs534410310	HGNC:26257	YES	NM_001195263.2	-	5	P1	-	0.0001708	0	0	0	0	0	0	0	2.94e-05	0	0.004965	-	-	-	-48	21	-48	-20	0.02	0	0	0	PDZD7	5.887	0.442013	-	-	-
chr10:54801140A>T	A	T	10:54801140-54801140	ENST00000320301.11	ENSG00000150275	PCDH15	MODIFIER	5_prime_UTR_variant	92	-	-	-	-	rs147175457	HGNC:14674	-	-	NM_033056.4	1	-	-	0.001433	0.004899	0	0.0006554	0	0	0	0	0	0.002392	0	-	-	-	-49	-24	33	-24	0	0	0.01	0	PCDH15	3.781	0.256572	-	-	-
chr10:54801140A>T	A	T	10:54801140-54801140	ENST00000644397.2	ENSG00000150275	PCDH15	MODIFIER	5_prime_UTR_variant	92	-	-	-	-	rs147175457	HGNC:14674	YES	NM_001384140.1	-	-	-	-	0.001433	0.004899	0	0.0006554	0	0	0	0	0	0.002392	0	-	-	-	-49	-24	33	-24	0	0	0.01	0	PCDH15	3.781	0.256572	-	-	-
chr11:12879459C>A	C	A	11:12879459-12879459	ENST00000526600.1	ENSG00000187079	TEAD1	MODIFIER	5_prime_UTR_variant	17	-	-	-	-	-	HGNC:11714	-	-	-	1	-	-	-	-	-	-	-	-	-	-	-	-	-	-	-	-	2	-10	1	-11	0	0	0	0	TEAD1	6.168	0.468127	-	-	-
chr11:12879564G>A	G	A	11:12879564-12879564	ENST00000526600.1	ENSG00000187079	TEAD1	MODIFIER	5_prime_UTR_variant	122	-	-	-	-	rs184999858	HGNC:11714	-	-	-	1	-	-	6.57e-06	0	0	0	0	0.000193	0	0	0	0	0	-	-	-	33	-48	-31	-50	0	0	0	0	TEAD1	19.31	2.0073	-	-	-
chr11:68312615G>T	G	T	11:68312615-68312615	ENST00000294304.12	ENSG00000162337	LRP5	MODIFIER	5_prime_UTR_variant	25	-	-	-	-	-	HGNC:6697	YES	NM_002335.4	-	1	P1	-	-	-	-	-	-	-	-	-	-	-	-	-	-	-	8	1	-2	-5	0	0	0	0	LRP5	12.2	1.04672	-	-	-
chr11:77128382G>A	G	A	11:77128382-77128382	ENST00000409709.9	ENSG00000137474	MYO7A	MODIFIER	5_prime_UTR_variant	137	-	-	-	-	rs545774605	HGNC:7606	YES	NM_000260.4	-	1	-	-	0.0006241	0.002244	0	6.54e-05	0	0	0	0	1.47e-05	0	0	likely_benign,uncertain_significance	-	-	0	12	4	-1	0	0	0	0	MYO7A	7.398	0.588287	-	-	-
chr11:86955347G>A	G	A	11:86955347-86955347	ENST00000531380.2	ENSG00000174804	FZD4	MODIFIER	5_prime_UTR_variant	49	-	-	-	-	rs568903306	HGNC:4042	YES	NM_012193.4	-	1	P1	-	0.001461	0.005044	0	0.000459	0	0	0	0	1.47e-05	0.00239	0	benign	-	-	35	-41	-7	-21	0	0	0	0	FZD4	7.566	0.605529	-	-	-
chr12:14973055C>A	C	A	12:14973055-14973055	ENST00000266395.3	ENSG00000139053	PDE6H	MODIFIER	5_prime_UTR_variant	14	-	-	-	-	rs188351941	HGNC:8790	YES	NM_006205.3	-	1	P1	-	0.005125	0.01793	0	0.001571	0	0	0	0	5.88e-05	0.003824	0.000207	benign	-	-	-7	-4	35	31	0	0	0	0	PDE6H	6.745	0.523161	-	-	-
chr12:1918624C>A	C	A	12:1918624-1918624	ENST00000382722.10	ENSG00000151062	CACNA2D4	MODIFIER	5_prime_UTR_variant	29	-	-	-	-	rs749175092,COSV54961248	HGNC:20202	YES	NM_172364.5	-	1	P2	-	3.94e-05	2.41e-05	0	0	0	0	0	0	7.35e-05	0	0	uncertain_significance	-	-	38	-1	-16	0	0	0	0	0	CACNA2D4	5.45	0.402107	-	-	-
chr14:67722520C>T	C	T	14:67722520-67722520	ENST00000551171.6	ENSG00000139988	RDH12	MODIFIER	5_prime_UTR_variant	202	-	-	-	-	rs960563752	HGNC:19977	YES	NM_152443.3	-	1	P1	-	8.54e-05	0	0	0.0005234	0	0	0	0	2.94e-05	0.00144	0	uncertain_significance	-	-	-25	-46	-27	21	0	0	0	0	RDH12	7.905	0.640996	-	-	-
chr14:67722520C>T	C	T	14:67722520-67722520	ENST00000267502.3	ENSG00000139988	RDH12	MODIFIER	5_prime_UTR_variant	158	-	-	-	-	rs960563752	HGNC:19977	-	-	-	5	P1	-	8.54e-05	0	0	0.0005234	0	0	0	0	2.94e-05	0.00144	0	uncertain_significance	-	-	-25	-46	-27	21	0	0	0	0	RDH12	7.905	0.640996	-	-	-
chr14:67722520C>T	C	T	14:67722520-67722520	ENST00000267502.3	ENSG00000139988	RDH12	MODIFIER	5_prime_UTR_variant	158	-	-	-	-	rs960563752	HGNC:19977	-	-	-	5	P1	-	8.54e-05	0	0	0.0005234	0	0	0	0	2.94e-05	0.00144	0	uncertain_significance	-	-	-25	-46	-27	21	0	0	0	0	RDH12	7.905	0.640996	-	-	-
chr14:67722520C>T	C	T	14:67722520-67722520	ENST00000551171.6	ENSG00000139988	RDH12	MODIFIER	5_prime_UTR_variant	202	-	-	-	-	rs960563752	HGNC:19977	YES	NM_152443.3	-	1	P1	-	8.54e-05	0	0	0.0005234	0	0	0	0	2.94e-05	0.00144	0	uncertain_significance	-	-	-25	-46	-27	21	0	0	0	0	RDH12	7.905	0.640996	-	-	-
chr14:73458565C>T	C	T	14:73458565-73458565	ENST00000554546.5	ENSG00000133961	NUMB	MODIFIER	5_prime_UTR_variant	53	-	-	-	-	rs139485945	HGNC:8060	-	-	-	1	-	-	0.002405	0.0006757	0	0.004711	0.00173	0	0	0.02229	0.003484	0.002395	0.002276	-	-	-	-	-	-	-	-	-	-	-	-	21.4	2.27302	-	-	-
chr14:73458565C>T	C	T	14:73458565-73458565	ENST00000555238.6	ENSG00000133961	NUMB	MODIFIER	upstream_gene_variant	-	-	-	-	-	rs139485945	HGNC:8060	YES	NM_001005743.2	-	1	P3	-	0.002405	0.0006757	0	0.004711	0.00173	0	0	0.02229	0.003484	0.002395	0.002276	-	-	-	-	-	-	-	-	-	-	-	-	21.4	2.27302	-	-	-
chr15:28099237G>C	G	C	15:28099237-28099237	ENST00000353809.9	ENSG00000104044	OCA2	MODIFIER	5_prime_UTR_variant	76	-	-	-	-	-	HGNC:8101	-	-	-	1	-	-	-	-	-	-	-	-	-	-	-	-	-	-	-	-	40	-3	34	-13	0	0	0.07	0	OCA2	11.39	0.98148	-	-	-
chr15:28099237G>C	G	C	15:28099237-28099237	ENST00000354638.8	ENSG00000104044	OCA2	MODIFIER	5_prime_UTR_variant	79	-	-	-	-	-	HGNC:8101	YES	NM_000275.3	-	1	P1	-	-	-	-	-	-	-	-	-	-	-	-	-	-	-	40	-3	34	-13	0	0	0.07	0	OCA2	11.39	0.98148	-	-	-
chr15:28099237G>C	G	C	15:28099237-28099237	ENST00000354638.8	ENSG00000104044	OCA2	MODIFIER	5_prime_UTR_variant	79	-	-	-	-	-	HGNC:8101	YES	NM_000275.3	-	1	P1	-	-	-	-	-	-	-	-	-	-	-	-	-	-	-	40	-3	34	-13	0	0	0.07	0	OCA2	11.39	0.98148	-	-	-
chr15:28099237G>C	G	C	15:28099237-28099237	ENST00000353809.9	ENSG00000104044	OCA2	MODIFIER	5_prime_UTR_variant	76	-	-	-	-	-	HGNC:8101	-	-	-	1	-	-	-	-	-	-	-	-	-	-	-	-	-	-	-	-	40	-3	34	-13	0	0	0.07	0	OCA2	11.39	0.98148	-	-	-
chr16:1612063A>T	A	T	16:1612063-1612063	ENST00000426508.7	ENSG00000187535	IFT140	MODIFIER	5_prime_UTR_variant	10	-	-	-	-	rs866146909	HGNC:29077	YES	NM_014714.4	-	5	P1	-	0.0002957	2.41e-05	0	0.0003273	0	0.0003855	0	0.003165	0.0002352	0.0009569	0.003728	uncertain_significance	-	-	5	-34	-10	2	0	0	0	0	IFT140	16.94	1.68712	-	-	-
chr16:53703804G>A	G	A	16:53703804-53703804	ENST00000647211.2	ENSG00000103494	RPGRIP1L	LOW	splice_region_variant,5_prime_UTR_variant	56	-	-	-	-	rs779839225	HGNC:29168	YES	NM_015272.5	-	-	-	-	0.001314	9.65e-05	0	0.0001309	0	0	0.004431	0	0.002161	0	0	uncertain_significance	0.000221	0.012	-44	-1	26	-1	0	0	0.01	0	RPGRIP1L	6.572	0.506456	10.126	1.328	11.453
chr17:38343893G>A	G	A	17:38343893-38343893	ENST00000616987.5	ENSG00000277399	GPR179	MODIFIER	5_prime_UTR_variant	64	-	-	-	-	rs149349253	HGNC:31371	YES	NM_001004334.4	-	1	P1	-	0.008622	0.02869	0	0.005368	0	0	9.42e-05	0	0.0003528	0.007641	0	-	-	-	-	-	-	-	-	-	-	-	-	0.295	-0.311608	-	-	-
chr17:38343912G>A	G	A	17:38343912-38343912	ENST00000616987.5	ENSG00000277399	GPR179	MODIFIER	5_prime_UTR_variant	45	-	-	-	-	rs61706454	HGNC:31371	YES	NM_001004334.4	-	1	P1	-	3.29e-05	0	0	0	0	0	0	0	0	0	0.001036	-	-	-	-	-	-	-	-	-	-	-	-	0.204	-0.387798	-	-	-
chr17:4932332C>T	C	T	17:4932332-4932332	ENST00000329125.6	ENSG00000185245	GP1BA	MODIFIER	5_prime_UTR_variant	56	-	-	-	-	rs56337033	HGNC:4439	YES	NM_000173.7	-	1	P1	-	0.002425	0.000507	0	0.00275	0.0002882	0.0001925	0.008476	0	0.003131	0.0004776	0	-	-	-	33	18	43	17	0	0	0	0	GP1BA	6.522	0.501651	-	-	-
chr19:3772182G>A	G	A	19:3772182-3772182	ENST00000555633.3	ENSG00000173976	RAX2	MODIFIER	5_prime_UTR_variant	47	-	-	-	-	rs1464980540	HGNC:18286	YES	NM_001319074.4	-	1	P1	-	1.97e-05	2.41e-05	0	0	0	0	0	0	1.47e-05	0	0.000207	-	-	-	-19	18	-30	-19	0	0	0	0.02	RAX2	2.75	0.16641	-	-	-
chr2:181604005G>A	G	A	2:181604005-181604005	ENST00000684145.1	ENSG00000188452	CERKL	MODIFIER	5_prime_UTR_variant	136	-	-	-	-	rs149078111,COSV59209645	HGNC:21699	-	-	-	-	-	-	0.003586	0.01073	0	0.0007209	0	0.01502	0	0.003165	5.89e-05	0.001435	0.0008292	benign,uncertain_significance,likely_benign	-	-	-21	23	-21	-42	0.02	0	0	0	CERKL	23.3	2.95778	-	-	-
chr2:238320503G>A	G	A	2:238320503-238320503	ENST00000391993.7	ENSG00000204104	TRAF3IP1	MODIFIER	5_prime_UTR_variant	63	-	-	-	-	rs980969011	HGNC:17861	-	-	-	1	P4	-	1.97e-05	4.83e-05	0	6.56e-05	0	0	0	0	0	0	0	-	-	-	-49	-5	2	-6	0	0	0.01	0	TRAF3IP1	15.64	1.48572	-	-	-
chr2:238320503G>A	G	A	2:238320503-238320503	ENST00000373327.5	ENSG00000204104	TRAF3IP1	MODIFIER	upstream_gene_variant	-	-	-	-	-	rs980969011	HGNC:17861	YES	NM_015650.4	-	1	A2	-	1.97e-05	4.83e-05	0	6.56e-05	0	0	0	0	0	0	0	-	-	-	-49	-5	2	-6	0	0	0.01	0	TRAF3IP1	15.64	1.48572	-	-	-
chr2:55922928C>T	C	T	2:55922928-55922928	ENST00000355426.8	ENSG00000115380	EFEMP1	MODIFIER	5_prime_UTR_variant	84	-	-	-	-	-	HGNC:3218	YES	NM_001039348.3	-	1	P1	-	-	-	-	-	-	-	-	-	-	-	-	-	-	-	-2	11	12	-29	0	0	0	0	EFEMP1	8.36	0.689737	-	-	-
chr2:55923775G>A	G	A	2:55923775-55923775	ENST00000355426.8	ENSG00000115380	EFEMP1	MODIFIER	5_prime_UTR_variant	8	-	-	-	-	rs1319680817	HGNC:3218	YES	NM_001039348.3	-	1	P1	-	1.97e-05	2.41e-05	0	0	0	0	0	0	1.47e-05	0	0.0002072	-	-	-	10	5	10	5	0	0	0	0	EFEMP1	22.7	2.61095	-	-	-
chr2:63588465G>A	G	A	2:63588465-63588465	ENST00000409562.7	ENSG00000143951	WDPCP	MODIFIER	5_prime_UTR_variant	54	-	-	-	-	-	HGNC:28027	-	-	-	1	-	-	-	-	-	-	-	-	-	-	-	-	-	-	-	-	-11	25	-19	-18	0	0	0	0	WDPCP	7.976	0.648437	-	-	-
chr2:63588465G>A	G	A	2:63588465-63588465	ENST00000272321.12	ENSG00000143951	WDPCP	MODIFIER	5_prime_UTR_variant	13	-	-	-	-	-	HGNC:28027	YES	NM_015910.7	-	1	P1	-	-	-	-	-	-	-	-	-	-	-	-	-	-	-	-11	25	-19	-18	0	0	0	0	WDPCP	7.976	0.648437	-	-	-
chr2:63588465G>A	G	A	2:63588465-63588465	ENST00000409562.7	ENSG00000143951	WDPCP	MODIFIER	5_prime_UTR_variant	54	-	-	-	-	-	HGNC:28027	-	-	-	1	-	-	-	-	-	-	-	-	-	-	-	-	-	-	-	-	-11	25	-19	-18	0	0	0	0	WDPCP	7.976	0.648437	-	-	-
chr2:63588465G>A	G	A	2:63588465-63588465	ENST00000272321.12	ENSG00000143951	WDPCP	MODIFIER	5_prime_UTR_variant	13	-	-	-	-	-	HGNC:28027	YES	NM_015910.7	-	1	P1	-	-	-	-	-	-	-	-	-	-	-	-	-	-	-	-11	25	-19	-18	0	0	0	0	WDPCP	7.976	0.648437	-	-	-
chr20:10413588C>T	C	T	20:10413588-10413588	ENST00000347364.7	ENSG00000125863	MKKS	MODIFIER	5_prime_UTR_variant	690	-	-	-	-	rs113994194	HGNC:7108	YES	NM_170784.3	-	1	P1	-	0.0007954	0.002511	0	0.0004582	0	0.0001924	0	0	8.82e-05	0.0009569	0.0002072	benign	-	-	-19	-45	9	1	0	0	0	0	MKKS	1.766	0.06119	-	-	-
chr20:10413588C>T	C	T	20:10413588-10413588	ENST00000347364.7	ENSG00000125863	MKKS	MODIFIER	5_prime_UTR_variant	690	-	-	-	-	rs113994194	HGNC:7108	YES	NM_170784.3	-	1	P1	-	0.0007954	0.002511	0	0.0004582	0	0.0001924	0	0	8.82e-05	0.0009569	0.0002072	benign	-	-	-19	-45	9	1	0	0	0	0	MKKS	1.766	0.06119	-	-	-
chr20:10431741C>T	C	T	20:10431741-10431741	ENST00000609375.1	ENSG00000285508	MKKS	MODIFIER	5_prime_UTR_variant	182	-	-	-	-	rs983886569,COSV104639150	HGNC:7108	YES	-	-	2	P1	-	-	-	-	-	-	-	-	-	-	-	-	-	-	-	-18	42	-3	1	0	0	0	0	MKKS	9.37	0.797863	-	-	-
chr20:10431779T>C	T	C	20:10431779-10431779	ENST00000609375.1	ENSG00000285508	MKKS	MODIFIER	5_prime_UTR_variant	144	-	-	-	-	rs1017121214	HGNC:7108	YES	-	-	2	P1	-	6.57e-05	0.0001206	0	6.54e-05	0	0	0	0	1.47e-05	0.0004776	0.0004139	-	-	-	4	7	1	-41	0	0	0	0	MKKS	4.856	0.349259	-	-	-
chr20:10431791G>A	G	A	20:10431791-10431791	ENST00000609375.1	ENSG00000285508	MKKS	MODIFIER	5_prime_UTR_variant	132	-	-	-	-	rs746290080	HGNC:7108	YES	-	-	2	P1	-	4.6e-05	7.24e-05	0	0	0	0	0	0	5.88e-05	0	0	-	-	-	-8	27	-8	-49	0	0	0	0	MKKS	0.574	-0.17645	-	-	-
chr20:10673958G>A	G	A	20:10673958-10673958	ENST00000254958.10	ENSG00000101384	JAG1	MODIFIER	5_prime_UTR_variant	42	-	-	-	-	rs777336101	HGNC:6188	YES	NM_000214.3	-	1	P1	-	6.59e-06	0	0	0	0	0	0	0	1.47e-05	0	0	-	-	-	-38	-41	-38	-37	0	0	0	0	JAG1	20.4	2.14289	-	-	-
chr20:25339341C>T	C	T	20:25339341-25339341	ENST00000491682.5	ENSG00000100997	ABHD12	MODIFIER	5_prime_UTR_variant	66	-	-	-	-	rs11904930	HGNC:15868	-	-	-	3	-	-	0.006986	0.02433	0	0.002815	0	0	0	0	4.41e-05	0.003824	0.0002073	benign	-	-	10	3	3	1	0	0	0	0	ABHD12	14.29	1.28694	-	-	-
chr20:35458370G>T	G	T	20:35458370-35458370	ENST00000397527.6	ENSG00000126001	CEP250	MODIFIER	5_prime_UTR_variant	221	-	-	-	-	rs186777281	HGNC:1859	YES	NM_007186.6	-	5	P1	-	0.001419	0.0004342	0	0.003402	0.001442	0.0001922	0	0.006329	0.001911	0.002868	0.0004139	-	-	-	-8	4	4	0	0	0	0	0	CEP250	12.2	1.04658	-	-	-
chr20:35462315G>A	G	A	20:35462315-35462315	ENST00000397527.6	ENSG00000126001	CEP250	MODIFIER	5_prime_UTR_variant	399	-	-	-	-	rs1024060283	HGNC:1859	YES	NM_007186.6	-	5	P1	-	3.29e-05	9.65e-05	0	0	0	0	0	0	1.47e-05	0	0	-	-	-	23	-50	23	-20	0.19	0.04	0	0	CEP250	6.874	0.53575	-	-	-
chr22:39504419C>T	C	T	22:39504419-39504419	ENST00000325301.7	ENSG00000100335	MIEF1	MODIFIER	5_prime_UTR_variant	365	-	-	-	-	rs777964139	HGNC:25979	YES	NM_019008.6	-	1	P1	-	0.0001577	0.0001932	0	0	0.000288	0	0	0	0.0002205	0	0	-	-	-	25	50	-12	50	0	0	0	0	MIEF1	4.102	0.283923	-	-	-
chr3:121834473C>T	C	T	3:121834473-121834473	ENST00000310864.11	ENSG00000173226	IQCB1	MODIFIER	5_prime_UTR_variant	102	-	-	-	-	rs554033261	HGNC:28949	YES	NM_001023570.4	-	1	P1	-	-	-	-	-	-	-	-	-	-	-	-	-	-	-	-16	6	-5	1	0	0.01	0	0	IQCB1	7.475	0.596152	-	-	-
chr3:190120784C>T	C	T	3:190120784-190120784	ENST00000319332.10	ENSG00000090530	P3H2	MODIFIER	5_prime_UTR_variant	114	-	-	-	-	-	HGNC:19317	YES	NM_018192.4	-	1	P1	-	-	-	-	-	-	-	-	-	-	-	-	-	-	-	-11	-46	26	1	0	0	0.01	0	P3H2	11.21	0.967575	-	-	-
chr3:63898417C>T	C	T	3:63898417-63898417	ENST00000674280.1	ENSG00000163635	ATXN7	MODIFIER	5_prime_UTR_variant	311	-	-	-	-	rs1265346219	HGNC:10560	YES	NM_001377405.1	-	-	P3	-	1.31e-05	0	0	0	0	0.0001921	0	0	1.47e-05	0	0	-	-	-	23	-8	39	-8	0	0	0	0	ATXN7	13.65	1.20134	-	-	-
chr4:110622968C>T	C	T	4:110622968-110622968	ENST00000644743.1	ENSG00000164093	PITX2	MODIFIER	5_prime_UTR_variant	110	-	-	-	-	rs1252331954	HGNC:9005	YES	NM_000325.6	-	-	A1	-	2.63e-05	2.42e-05	0	0	0	0	0	0	4.41e-05	0	0	-	-	-	-31	1	-49	23	0	0	0	0	PITX2	17.93	1.82717	-	-	-
chr4:112297385G>A	G	A	4:112297385-112297385	ENST00000504176.6	ENSG00000073331	ALPK1	MODIFIER	5_prime_UTR_variant	43	-	-	-	-	rs183448888	HGNC:20917	-	-	-	2	-	-	0.004117	0.001023	0	0.006256	0.01617	0	0.00115	0.02532	0.005654	0.005294	0.003116	-	-	-	39	-1	-3	39	0	0	0.04	0	ALPK1	1.587	0.037401	-	-	-
chr4:112297385G>A	G	A	4:112297385-112297385	ENST00000504176.6	ENSG00000073331	ALPK1	MODIFIER	5_prime_UTR_variant	43	-	-	-	-	rs183448888	HGNC:20917	-	-	-	2	-	-	0.004117	0.001023	0	0.006256	0.01617	0	0.00115	0.02532	0.005654	0.005294	0.003116	-	-	-	39	-1	-3	39	0	0	0.04	0	ALPK1	1.587	0.037401	-	-	-
chr4:112297385G>A	G	A	4:112297385-112297385	ENST00000650871.1	ENSG00000073331	ALPK1	MODIFIER	5_prime_UTR_variant	17	-	-	-	-	rs183448888	HGNC:20917	YES	NM_025144.4	-	-	P1	-	0.004117	0.001023	0	0.006256	0.01617	0	0.00115	0.02532	0.005654	0.005294	0.003116	-	-	-	39	-1	-3	39	0	0	0.04	0	ALPK1	1.587	0.037401	-	-	-
chr4:112297385G>A	G	A	4:112297385-112297385	ENST00000650871.1	ENSG00000073331	ALPK1	MODIFIER	5_prime_UTR_variant	17	-	-	-	-	rs183448888	HGNC:20917	YES	NM_025144.4	-	-	P1	-	0.004117	0.001023	0	0.006256	0.01617	0	0.00115	0.02532	0.005654	0.005294	0.003116	-	-	-	39	-1	-3	39	0	0	0.04	0	ALPK1	1.587	0.037401	-	-	-
chr4:112297385G>A	G	A	4:112297385-112297385	ENST00000504176.6	ENSG00000073331	ALPK1	MODIFIER	5_prime_UTR_variant	43	-	-	-	-	rs183448888	HGNC:20917	-	-	-	2	-	-	0.004117	0.001023	0	0.006256	0.01617	0	0.00115	0.02532	0.005654	0.005294	0.003116	-	-	-	39	-1	-3	39	0	0	0.04	0	ALPK1	1.587	0.037401	-	-	-
chr4:112297385G>A	G	A	4:112297385-112297385	ENST00000650871.1	ENSG00000073331	ALPK1	MODIFIER	5_prime_UTR_variant	17	-	-	-	-	rs183448888	HGNC:20917	YES	NM_025144.4	-	-	P1	-	0.004117	0.001023	0	0.006256	0.01617	0	0.00115	0.02532	0.005654	0.005294	0.003116	-	-	-	39	-1	-3	39	0	0	0.04	0	ALPK1	1.587	0.037401	-	-	-
chr4:112297385G>A	G	A	4:112297385-112297385	ENST00000650871.1	ENSG00000073331	ALPK1	MODIFIER	5_prime_UTR_variant	17	-	-	-	-	rs183448888	HGNC:20917	YES	NM_025144.4	-	-	P1	-	0.004117	0.001023	0	0.006256	0.01617	0	0.00115	0.02532	0.005654	0.005294	0.003116	-	-	-	39	-1	-3	39	0	0	0.04	0	ALPK1	1.587	0.037401	-	-	-
chr4:112297385G>A	G	A	4:112297385-112297385	ENST00000504176.6	ENSG00000073331	ALPK1	MODIFIER	5_prime_UTR_variant	43	-	-	-	-	rs183448888	HGNC:20917	-	-	-	2	-	-	0.004117	0.001023	0	0.006256	0.01617	0	0.00115	0.02532	0.005654	0.005294	0.003116	-	-	-	39	-1	-3	39	0	0	0.04	0	ALPK1	1.587	0.037401	-	-	-
chr4:47981437G>A	G	A	4:47981437-47981437	ENST00000420489.7	ENSG00000198515	CNGA1	MODIFIER	5_prime_UTR_variant	220	-	-	-	-	rs752798829	HGNC:2148	-	-	-	2	P1	-	0.0006967	0.0001689	0	0.0006551	0	0.0001925	0.003584	0	0.0007203	0.000478	0	uncertain_significance	-	-	-44	3	3	-44	0	0	0	0.1	CNGA1	8.461	0.700608	-	-	-
chr4:47981437G>A	G	A	4:47981437-47981437	ENST00000420489.7	ENSG00000198515	CNGA1	MODIFIER	5_prime_UTR_variant	220	-	-	-	-	rs752798829	HGNC:2148	-	-	-	2	P1	-	0.0006967	0.0001689	0	0.0006551	0	0.0001925	0.003584	0	0.0007203	0.000478	0	uncertain_significance	-	-	-44	3	3	-44	0	0	0	0.1	CNGA1	8.461	0.700608	-	-	-
chr4:47981437G>A	G	A	4:47981437-47981437	ENST00000514170.7	ENSG00000198515	CNGA1	MODIFIER	5_prime_UTR_variant	363	-	-	-	-	rs752798829	HGNC:2148	YES	NM_001379270.1	-	5	P1	-	0.0006967	0.0001689	0	0.0006551	0	0.0001925	0.003584	0	0.0007203	0.000478	0	uncertain_significance	-	-	-44	3	3	-44	0	0	0	0.1	CNGA1	8.461	0.700608	-	-	-
chr4:47981437G>A	G	A	4:47981437-47981437	ENST00000514170.7	ENSG00000198515	CNGA1	MODIFIER	5_prime_UTR_variant	363	-	-	-	-	rs752798829	HGNC:2148	YES	NM_001379270.1	-	5	P1	-	0.0006967	0.0001689	0	0.0006551	0	0.0001925	0.003584	0	0.0007203	0.000478	0	uncertain_significance	-	-	-44	3	3	-44	0	0	0	0.1	CNGA1	8.461	0.700608	-	-	-
chr4:48016484T>A	T	A	4:48016484-48016484	ENST00000514170.7	ENSG00000198515	CNGA1	LOW	splice_region_variant,5_prime_UTR_variant	198	-	-	-	-	-	HGNC:2148	YES	NM_001379270.1	-	5	P1	-	-	-	-	-	-	-	-	-	-	-	-	-	6.13e-05	0	-1	46	2	-1	0	0	0	0.1	CNGA1	7.175	0.565707	6.06	2.95	9.009
chr4:48016484T>A	T	A	4:48016484-48016484	ENST00000420489.7	ENSG00000198515	CNGA1	MODIFIER	upstream_gene_variant	-	-	-	-	-	-	HGNC:2148	-	-	-	2	P1	-	-	-	-	-	-	-	-	-	-	-	-	-	6.13e-05	0	-1	46	2	-1	0	0	0	0.1	CNGA1	7.175	0.565707	-	-	-
chr6:42722502G>A	G	A	6:42722502-42722502	ENST00000230381.7	ENSG00000112619	PRPH2	MODIFIER	5_prime_UTR_variant	96	-	-	-	-	rs1263162270	HGNC:9942	YES	NM_000322.5	-	1	P1	-	2.63e-05	0	0	0	0.0002884	0	0	0	4.41e-05	0	0	-	-	-	-43	-12	37	-31	0	0	0	0	PRPH2	1.719	0.055084	-	-	-
chr9:116687339G>A	G	A	9:116687339-116687339	ENST00000373983.2	ENSG00000119401	TRIM32	MODIFIER	5_prime_UTR_variant	10	-	-	-	-	rs752864284	HGNC:16380	-	-	-	1	P1	-	0.0003968	0.0001217	0	0	0	0	0	0	0.0008111	0	0	uncertain_significance	-	-	-14	26	42	37	0	0	0	0	TRIM32	18.9	1.9532	-	-	-
chr9:116687339G>A	G	A	9:116687339-116687339	ENST00000450136.2	ENSG00000119401	TRIM32	MODIFIER	5_prime_UTR_variant	35	-	-	-	-	rs752864284	HGNC:16380	YES	NM_012210.4	-	1	P1	-	0.0003968	0.0001217	0	0	0	0	0	0	0.0008111	0	0	uncertain_significance	-	-	-14	26	42	37	0	0	0	0	TRIM32	18.9	1.9532	-	-	-
chr9:116687339G>A	G	A	9:116687339-116687339	ENST00000450136.2	ENSG00000119401	TRIM32	MODIFIER	5_prime_UTR_variant	35	-	-	-	-	rs752864284	HGNC:16380	YES	NM_012210.4	-	1	P1	-	0.0003968	0.0001217	0	0	0	0	0	0	0.0008111	0	0	uncertain_significance	-	-	-14	26	42	37	0	0	0	0	TRIM32	18.9	1.9532	-	-	-
chr9:116687339G>A	G	A	9:116687339-116687339	ENST00000373983.2	ENSG00000119401	TRIM32	MODIFIER	5_prime_UTR_variant	10	-	-	-	-	rs752864284	HGNC:16380	-	-	-	1	P1	-	0.0003968	0.0001217	0	0	0	0	0	0	0.0008111	0	0	uncertain_significance	-	-	-14	26	42	37	0	0	0	0	TRIM32	18.9	1.9532	-	-	-
chr9:136439622G>T	G	T	9:136439622-136439622	ENST00000371712.4	ENSG00000148384	INPP5E	MODIFIER	5_prime_UTR_variant	224	-	-	-	-	rs1342670433	HGNC:21474	YES	NM_019892.6	-	1	P1	-	6.59e-06	0	0	0	0	0	0	0	1.47e-05	0	0	-	-	-	3	32	3	-19	0	0	0	0	INPP5E	11.08	0.956434	-	-	-
chr9:14869153T>A	T	A	9:14869153-14869153	ENST00000380880.4	ENSG00000164946	FREM1	MODIFIER	5_prime_UTR_variant	607	-	-	-	-	rs545619307	HGNC:23399	YES	NM_001379081.2	-	5	P1	-	0.0001643	0	0	0	0	0	0	0	0	0	0.005178	uncertain_significance	-	-	-30	-2	-9	-1	0	0	0	0	FREM1	19.17	1.98879	-	-	-
chr9:14910121C>T	C	T	9:14910121-14910121	ENST00000380880.4	ENSG00000164946	FREM1	MODIFIER	5_prime_UTR_variant	308	-	-	-	-	-	HGNC:23399	YES	NM_001379081.2	-	5	P1	-	-	-	-	-	-	-	-	-	-	-	-	-	-	-	34	0	38	1	0	0	0	0	FREM1	7.918	0.642359	-	-	-
chr9:14910121C>T	C	T	9:14910121-14910121	ENST00000380880.4	ENSG00000164946	FREM1	MODIFIER	5_prime_UTR_variant	308	-	-	-	-	-	HGNC:23399	YES	NM_001379081.2	-	5	P1	-	-	-	-	-	-	-	-	-	-	-	-	-	-	-	34	0	38	1	0	0	0	0	FREM1	7.918	0.642359	-	-	-
chr9:14910121C>T	C	T	9:14910121-14910121	ENST00000380880.4	ENSG00000164946	FREM1	MODIFIER	5_prime_UTR_variant	308	-	-	-	-	-	HGNC:23399	YES	NM_001379081.2	-	5	P1	-	-	-	-	-	-	-	-	-	-	-	-	-	-	-	34	0	38	1	0	0	0	0	FREM1	7.918	0.642359	-	-	-
chrX:33211457G>A	G	A	X:33211457-33211457	ENST00000357033.9	ENSG00000198947	DMD	MODIFIER	5_prime_UTR_variant	93	-	-	-	-	-	HGNC:2928	YES	NM_004006.3	-	1	P2	-	-	-	-	-	-	-	-	-	-	-	-	-	-	-	-49	37	22	-43	0	0	0	0	DMD	6.647	0.513728	-	-	-
chrX:41447515C>T	C	T	X:41447515-41447515	ENST00000378220.3	ENSG00000188937	NYX	LOW	splice_region_variant,5_prime_UTR_variant	173	-	-	-	-	rs756417493	HGNC:8082	YES	NM_001378477.3	-	1	P1	-	4.57e-05	0	0	9.91e-05	0	0	0	0	7.61e-05	0	0	-	9.27e-05	0	44	-20	-2	1	0	0	0	0	NYX	0.497	-0.205646	9.256	0.629	9.885
[truncated: 26 more columns]

## Sheet: CMGG_uAUG_gained
Variant	REF	ALT	Location	Feature	Gene	SYMBOL	IMPACT	Consequence	cDNA_position	CDS_position	Protein_position	Amino_acids	Codons	Existing_variation	HGNC_ID	CANONICAL	MANE_SELECT	MANE_PLUS_CLINICAL	TSL	APPRIS	REFSEQ_MATCH	gnomADg_AF	gnomADg_AFR_AF	gnomADg_AMI_AF	gnomADg_AMR_AF	gnomADg_ASJ_AF	gnomADg_EAS_AF	gnomADg_FIN_AF	gnomADg_MID_AF	gnomADg_NFE_AF	gnomADg_OTH_AF	gnomADg_SAS_AF	CLIN_SIG	ada_score	rf_score	SpliceAI_pred_DP_AG	SpliceAI_pred_DP_AL	SpliceAI_pred_DP_DG	SpliceAI_pred_DP_DL	SpliceAI_pred_DS_AG	SpliceAI_pred_DS_AL	SpliceAI_pred_DS_DG	SpliceAI_pred_DS_DL	SpliceAI_pred_SYMBOL	CADD_PHRED	CADD_RAW	MaxEntScan_alt	MaxEntScan_diff	MaxEntScan_ref
chr13:48303794C>T	C	T	13:48303794_48303794	ENST00000267163.6	ENSG00000139687	RB1	MODIFIER	5_prime_UTR_variant	44	-	-	-	-	-	HGNC:9884	YES	NM_000321.3	-	1	P1	-	-	-	-	-	-	-	-	-	-	-	-	-	-	-	26	-4	0	-4	0	0	0	0	RB1	21.9	2.35569	-	-	-
chrX:41447861C>T	C	T	X:41447861_41447861	ENST00000378220.3	ENSG00000188937	NYX	MODIFIER	5_prime_UTR_variant	187	-	-	-	-	rs200043444	HGNC:8082	YES	NM_001378477.3	-	1	P1	-	2.69e-05	0	0	0.0001909	0	0	0	0	0	0	0.0003771	-	-	-	-13	-12	-13	45	0	0	0	0	NYX	5.959	0.448684	-	-	-
chr9:14869080G>T	G	T	9:14869080_14869080	ENST00000380880.4	ENSG00000164946	FREM1	MODIFIER	5_prime_UTR_variant	680	-	-	-	-	-	HGNC:23399	YES	NM_001379081.2	-	5	P1	-	-	-	-	-	-	-	-	-	-	-	-	-	-	-	11	-43	1	17	0	0	0	0	FREM1	13.98	1.24426	-	-	-
chr20:25320288G>A	G	A	20:25320288_25320288	ENST00000491682.5	ENSG00000100997	ABHD12	MODIFIER	5_prime_UTR_variant	317	-	-	-	-	rs375299452,COSV59283868	HGNC:15868	-	-	-	3	-	-	8.54e-05	0	0	0	0	0	0	0	0.0001911	0	0	uncertain_significance	-	-	13	30	30	-23	0	0	0	0	ABHD12	0.94	-0.073825	-	-	-
chr20:25339341C>T	C	T	20:25339341_25339341	ENST00000491682.5	ENSG00000100997	ABHD12	MODIFIER	5_prime_UTR_variant	66	-	-	-	-	rs11904930	HGNC:15868	-	-	-	3	-	-	0.006986	0.02433	0	0.002815	0	0	0	0	4.41e-05	0.003824	0.0002073	benign	-	-	10	3	3	1	0	0	0	0	ABHD12	14.29	1.28694	-	-	-
chr16:49730929C>T	C	T	16:49730929_49730929	ENST00000562871.5	ENSG00000102935	ZNF423	MODIFIER	5_prime_UTR_variant	108	-	-	-	-	rs759959155,COSV52191688	HGNC:16762	-	-	-	5	-	-	1.97e-05	0	0	6.54e-05	0	0	0	0	1.47e-05	0	0.0002071	uncertain_significance	-	-	39	42	33	1	0	0	0	0	ZNF423	22.5	2.51973	-	-	-
[truncated: 22 more columns]

## Sheet: GE_Change_in_existing_uORF
Variant	REF	ALT	Location	Feature	Gene	SYMBOL	IMPACT	Consequence	cDNA_position	CDS_position	Protein_position	Amino_acids	Codons	Existing_variation	HGNC_ID	CANONICAL	MANE_SELECT	MANE_PLUS_CLINICAL	TSL	APPRIS	REFSEQ_MATCH	gnomADg_AF	gnomADg_AFR_AF	gnomADg_AMI_AF	gnomADg_AMR_AF	gnomADg_ASJ_AF	gnomADg_EAS_AF	gnomADg_FIN_AF	gnomADg_MID_AF	gnomADg_NFE_AF	gnomADg_OTH_AF	gnomADg_SAS_AF	CLIN_SIG	ada_score	rf_score	SpliceAI_pred_DP_AG	SpliceAI_pred_DP_AL	SpliceAI_pred_DP_DG	SpliceAI_pred_DP_DL	SpliceAI_pred_DS_AG	SpliceAI_pred_DS_AL	SpliceAI_pred_DS_DG	SpliceAI_pred_DS_DL	SpliceAI_pred_SYMBOL	CADD_PHRED	CADD_RAW	MaxEntScan_alt	MaxEntScan_diff	MaxEntScan_ref
chr1:103108512A>G	A	G	1:103108512-103108512	ENST00000370096.9	ENSG00000060718	COL11A1	MODIFIER	5_prime_UTR_variant	11	-	-	-	-	rs758636431	HGNC:2186	YES	NM_001854.4	-	1	P2	-	0.0002171	7.24e-05	0	0.0007854	0	0	0	0	0.00025	0.000478	0	-	-	-	-	-	-	-	-	-	-	-	-	21.2	2.24307	-	-	-
chr1:6424902A>G	A	G	1:6424902-6424902	ENST00000645284.1	ENSG00000187017	ESPN	MODIFIER	5_prime_UTR_variant	127	-	-	-	-	rs537986514	HGNC:13281	YES	NM_031475.3	-	-	P1	-	0.004603	0.01619	0	0.001183	0	0	0	0	2.95e-05	0.003362	0.0002067	likely_benign	-	-	-49	23	-5	23	0	0	0.01	0	ESPN	18.66	1.92258	-	-	-
chr10:100745882A>G	A	G	10:100745882-100745882	ENST00000355243.8	ENSG00000075891	PAX2	MODIFIER	5_prime_UTR_variant	301	-	-	-	-	-	HGNC:8616	YES	NM_000278.5	-	1	P2	-	-	-	-	-	-	-	-	-	-	-	-	-	-	-	46	8	-1	7	0	0	0	0	PAX2	13.11	1.13694	-	-	-
chr10:100745882A>G	A	G	10:100745882-100745882	ENST00000361791.7	ENSG00000075891	PAX2	MODIFIER	upstream_gene_variant	-	-	-	-	-	-	HGNC:8616	-	-	-	2	A1	-	-	-	-	-	-	-	-	-	-	-	-	-	-	-	46	8	-1	7	0	0	0	0	PAX2	13.11	1.13694	-	-	-
chr10:110919127A>G	A	G	10:110919127-110919127	ENST00000448814.7	ENSG00000214413	BBIP1	MODIFIER	5_prime_UTR_variant	54	-	-	-	-	rs142038056	HGNC:28093	YES	NM_001195305.3	-	1	-	-	3.94e-05	0	0	0	0	0	0	0	0	0	0.001242	-	-	-	44	36	-10	16	0	0	0.07	0	BBIP1	2.83	0.173825	-	-	-
chr10:110919127A>G	A	G	10:110919127-110919127	ENST00000448814.7	ENSG00000214413	BBIP1	MODIFIER	5_prime_UTR_variant	54	-	-	-	-	rs142038056	HGNC:28093	YES	NM_001195305.3	-	1	-	-	3.94e-05	0	0	0	0	0	0	0	0	0	0.001242	-	-	-	44	36	-10	16	0	0	0.07	0	BBIP1	2.83	0.173825	-	-	-
chr10:110919127A>G	A	G	10:110919127-110919127	ENST00000605742.5	ENSG00000214413	BBIP1	MODIFIER	upstream_gene_variant	-	-	-	-	-	rs142038056	HGNC:28093	-	-	-	1	-	-	3.94e-05	0	0	0	0	0	0	0	0	0	0.001242	-	-	-	44	36	-10	16	0	0	0.07	0	BBIP1	2.83	0.173825	-	-	-
chr10:110919127A>G	A	G	10:110919127-110919127	ENST00000605742.5	ENSG00000214413	BBIP1	MODIFIER	upstream_gene_variant	-	-	-	-	-	rs142038056	HGNC:28093	-	-	-	1	-	-	3.94e-05	0	0	0	0	0	0	0	0	0	0.001242	-	-	-	44	36	-10	16	0	0	0.07	0	BBIP1	2.83	0.173825	-	-	-
chr10:110919127A>G	A	G	10:110919127-110919127	ENST00000448814.7	ENSG00000214413	BBIP1	MODIFIER	5_prime_UTR_variant	54	-	-	-	-	rs142038056	HGNC:28093	YES	NM_001195305.3	-	1	-	-	3.94e-05	0	0	0	0	0	0	0	0	0	0.001242	-	-	-	44	36	-10	16	0	0	0.07	0	BBIP1	2.83	0.173825	-	-	-
chr10:110919127A>G	A	G	10:110919127-110919127	ENST00000605742.5	ENSG00000214413	BBIP1	MODIFIER	upstream_gene_variant	-	-	-	-	-	rs142038056	HGNC:28093	-	-	-	1	-	-	3.94e-05	0	0	0	0	0	0	0	0	0	0.001242	-	-	-	44	36	-10	16	0	0	0.07	0	BBIP1	2.83	0.173825	-	-	-
chr10:71397052A>G	A	G	10:71397052-71397052	ENST00000224721.12	ENSG00000107736	CDH23	MODIFIER	5_prime_UTR_variant	133	-	-	-	-	rs1260651452	HGNC:13733	YES	NM_022124.6	-	5	P1	-	5.98e-05	0	0	0	0	0.000994	0	0	0	0	0.0008439	-	-	-	6	19	-31	-3	0	0	0.01	0	CDH23	16.06	1.55122	-	-	-
chr10:71397054G>A	G	A	10:71397054-71397054	ENST00000224721.12	ENSG00000107736	CDH23	MODIFIER	5_prime_UTR_variant	135	-	-	-	-	-	HGNC:13733	YES	NM_022124.6	-	5	P1	-	-	-	-	-	-	-	-	-	-	-	-	-	-	-	2	4	-33	-30	0	0	0.03	0	CDH23	15.84	1.51604	-	-	-
chr11:12879578T>C	T	C	11:12879578-12879578	ENST00000527636.7	ENSG00000187079	TEAD1	MODIFIER	intron_variant	-	-	-	-	-	rs113007028	HGNC:11714	YES	NM_021961.6	-	1	-	-	0.00609	0.00123	0	0.003076	0.001152	0	0.02758	0	0.007658	0.003824	0.0006209	-	-	-	1	45	35	-50	0	0	0	0	TEAD1	18.77	1.93599	-	-	-
chr11:12879578T>C	T	C	11:12879578-12879578	ENST00000526600.1	ENSG00000187079	TEAD1	MODIFIER	5_prime_UTR_variant	136	-	-	-	-	rs113007028	HGNC:11714	-	-	-	1	-	-	0.00609	0.00123	0	0.003076	0.001152	0	0.02758	0	0.007658	0.003824	0.0006209	-	-	-	1	45	35	-50	0	0	0	0	TEAD1	18.77	1.93599	-	-	-
chr12:66679069T>G	T	G	12:66679069-66679069	ENST00000398016.7	ENSG00000155974	GRIP1	MODIFIER	upstream_gene_variant	-	-	-	-	-	rs566069611	HGNC:18708	-	-	-	1	-	-	0.001354	0.0004586	0	0.002817	0.004032	0	9.43e-05	0	0.001853	0.001433	0	uncertain_significance	-	-	-	-	-	-	-	-	-	-	-	18.95	1.96031	-	-	-
chr12:66679069T>G	T	G	12:66679069-66679069	ENST00000359742.9	ENSG00000155974	GRIP1	MODIFIER	5_prime_UTR_variant	8	-	-	-	-	rs566069611	HGNC:18708	YES	NM_001366722.1	-	5	P1	-	0.001354	0.0004586	0	0.002817	0.004032	0	9.43e-05	0	0.001853	0.001433	0	uncertain_significance	-	-	-	-	-	-	-	-	-	-	-	18.95	1.96031	-	-	-
chr14:24242487A>G	A	G	14:24242487-24242487	ENST00000267415.12	ENSG00000092330	TINF2	MODIFIER	5_prime_UTR_variant	137	-	-	-	-	rs529249924	HGNC:11824	YES	NM_001099274.3	-	1	P1	-	0.0007643	0.002615	0	0.0002621	0	0	0	0	2.95e-05	0.0009634	0	-	-	-	15	-6	-26	32	0	0	0.01	0	TINF2	5.746	0.429054	-	-	-
chr14:24242487A>G	A	G	14:24242487-24242487	ENST00000699686.1	ENSG00000092330	TINF2	MODIFIER	upstream_gene_variant	-	-	-	-	-	rs529249924	HGNC:11824	-	-	-	-	-	-	0.0007643	0.002615	0	0.0002621	0	0	0	0	2.95e-05	0.0009634	0	-	-	-	15	-6	-26	32	0	0	0.01	0	TINF2	5.746	0.429054	-	-	-
chr14:67720856A>G	A	G	14:67720856-67720856	ENST00000551171.6	ENSG00000139988	RDH12	MODIFIER	5_prime_UTR_variant	59	-	-	-	-	-	HGNC:19977	YES	NM_152443.3	-	1	P1	-	-	-	-	-	-	-	-	-	-	-	-	-	-	-	-42	-5	46	-3	0	0	0	0	RDH12	2.3	0.12253	-	-	-
chr14:67720856A>G	A	G	14:67720856-67720856	ENST00000267502.3	ENSG00000139988	RDH12	MODIFIER	5_prime_UTR_variant	15	-	-	-	-	-	HGNC:19977	-	-	-	5	P1	-	-	-	-	-	-	-	-	-	-	-	-	-	-	-	-42	-5	46	-3	0	0	0	0	RDH12	2.3	0.12253	-	-	-
chr14:67720856A>G	A	G	14:67720856-67720856	ENST00000267502.3	ENSG00000139988	RDH12	MODIFIER	5_prime_UTR_variant	15	-	-	-	-	-	HGNC:19977	-	-	-	5	P1	-	-	-	-	-	-	-	-	-	-	-	-	-	-	-	-42	-5	46	-3	0	0	0	0	RDH12	2.3	0.12253	-	-	-
chr14:67720856A>G	A	G	14:67720856-67720856	ENST00000551171.6	ENSG00000139988	RDH12	MODIFIER	5_prime_UTR_variant	59	-	-	-	-	-	HGNC:19977	YES	NM_152443.3	-	1	P1	-	-	-	-	-	-	-	-	-	-	-	-	-	-	-	-42	-5	46	-3	0	0	0	0	RDH12	2.3	0.12253	-	-	-
chr14:73458572C>G	C	G	14:73458572-73458572	ENST00000555238.6	ENSG00000133961	NUMB	MODIFIER	upstream_gene_variant	-	-	-	-	-	-	HGNC:8060	YES	NM_001005743.2	-	1	P3	-	-	-	-	-	-	-	-	-	-	-	-	-	-	-	-	-	-	-	-	-	-	-	-	20.6	2.16491	-	-	-
chr14:73458572C>G	C	G	14:73458572-73458572	ENST00000554546.5	ENSG00000133961	NUMB	MODIFIER	5_prime_UTR_variant	46	-	-	-	-	-	HGNC:8060	-	-	-	1	-	-	-	-	-	-	-	-	-	-	-	-	-	-	-	-	-	-	-	-	-	-	-	-	-	20.6	2.16491	-	-	-
chr17:74923253T>G	T	G	17:74923253-74923253	ENST00000614341.5	ENSG00000182040	USH1G	MODIFIER	5_prime_UTR_variant	3	-	-	-	-	-	HGNC:16356	YES	NM_173477.5	-	1	P1	-	-	-	-	-	-	-	-	-	-	-	-	-	-	-	-3	0	-11	-4	0	0	0	0	USH1G	15.74	1.50021	-	-	-
chr19:13938200C>T	C	T	19:13938200-13938200	ENST00000588872.3	ENSG00000132000	PODNL1	MODIFIER	5_prime_UTR_variant	218	-	-	-	-	rs138678978,COSV54310197	HGNC:26275	YES	NM_001370095.3	-	3	P1	-	0.0002694	2.41e-05	0	0	0	0.006363	0	0	0	0	0.001448	-	-	-	-2	29	21	-21	0	0	0	0.07	PODNL1	19.72	2.06105	-	-	-
chr2:38076088A>T	A	T	2:38076088-38076088	ENST00000610745.5	ENSG00000138061	CYP1B1	MODIFIER	5_prime_UTR_variant	64	-	-	-	-	-	HGNC:2597	YES	NM_000104.4	-	1	P1	-	-	-	-	-	-	-	-	-	-	-	-	-	-	-	4	-30	4	19	0	0	0	0	CYP1B1	13.07	1.13192	-	-	-
chr22:36776107A>G	A	G	22:36776107-36776107	ENST00000433985.7	ENSG00000100360	IFT27	MODIFIER	5_prime_UTR_variant	13	-	-	-	-	rs922008548	HGNC:18626	YES	NM_001177701.3	-	1	P3	-	3.94e-05	2.41e-05	0	0	0	0	0	0	7.35e-05	0	0	-	-	-	39	-13	-27	9	0	0	0.02	0	IFT27	5.159	0.376041	-	-	-
chr3:170527082T>C	T	C	3:170527082-170527082	ENST00000231706.6	ENSG00000013293	SLC7A14	MODIFIER	5_prime_UTR_variant	172	-	-	-	-	-	HGNC:29326	YES	NM_020949.3	-	2	P1	-	-	-	-	-	-	-	-	-	-	-	-	-	-	-	6	-8	-23	14	0	0	0	0	SLC7A14	17.56	1.77591	-	-	-
chr3:196708668A>G	A	G	3:196708668-196708668	ENST00000409690.5	ENSG00000174007	CEP19	MODIFIER	5_prime_UTR_variant	382	-	-	-	-	rs147719730	HGNC:28209	YES	NM_032898.5	-	1	P1	-	0.0004733	7.24e-05	0	0	0	0.003474	0	0	0	0.0004785	0.01034	benign	-	-	23	-29	-32	0	0.02	0	0	0	CEP19	5.745	0.428941	-	-	-
chr4:109848116T>C	T	C	4:109848116-109848116	ENST00000594814.6	ENSG00000183423	LRIT3	MODIFIER	5_prime_UTR_variant	10	-	-	-	-	rs555316770	HGNC:24783	YES	NM_198506.5	-	5	P1	-	5.91e-05	2.41e-05	0	0	0	0.001154	0	0	0	0	0.0004137	-	-	-	-	-	-	-	-	-	-	-	-	14.65	1.33683	-	-	-
chr4:15469906A>G	A	G	4:15469906-15469906	ENST00000424120.6	ENSG00000048342	CC2D2A	MODIFIER	5_prime_UTR_variant	25	-	-	-	-	rs1004071038	HGNC:29253	YES	NM_001378615.1	-	5	P1	-	1.32e-05	0	0	0	0	0.0001929	0	0	0	0.0004789	0	-	-	-	-36	10	-1	-31	0	0	0	0	CC2D2A	7.218	0.569972	-	-	-
chr4:15469907T>G	T	G	4:15469907-15469907	ENST00000424120.6	ENSG00000048342	CC2D2A	MODIFIER	5_prime_UTR_variant	26	-	-	-	-	rs182259436	HGNC:29253	YES	NM_001378615.1	-	5	P1	-	0.0006915	0.002491	0	6.56e-05	0	0	0	0	0	0.0004789	0	-	-	-	-3	-37	1	-37	0	0	0	0	CC2D2A	14.51	1.31676	-	-	-
chr4:16076114C>T	C	T	4:16076114-16076114	ENST00000447510.7	ENSG00000007062	PROM1	MODIFIER	5_prime_UTR_variant	51	-	-	-	-	rs1385377072	HGNC:9454	YES	NM_006017.3	-	1	P3	-	4.6e-05	4.83e-05	0	0	0	0	0	0	7.35e-05	0	0	-	-	-	-2	3	-2	0	0	0	0	0	PROM1	16.95	1.68892	-	-	-
chr4:625584T>C	T	C	4:625584-625584	ENST00000496514.6	ENSG00000133256	PDE6B	MODIFIER	5_prime_UTR_variant	12	-	-	-	-	rs200720485	HGNC:8786	YES	NM_000283.4	-	1	P3	-	0.001774	0.006465	0	6.54e-05	0	0	0	0	0	0.0004785	0	-	-	-	-	-	-	-	-	-	-	-	-	1.216	-0.019834	-	-	-
chr5:60945048T>A	T	A	5:60945048-60945048	ENST00000676185.1	ENSG00000049167	ERCC8	MODIFIER	5_prime_UTR_variant	23	-	-	-	-	rs370536140	HGNC:3439	YES	NM_000082.4	-	-	P1	-	0.0001052	0.000362	0	6.55e-05	0	0	0	0	0	0	0	-	-	-	-14	2	2	-26	0	0	0	0	ERCC8	17.16	1.71979	-	-	-
chr6:79519057T>C	T	C	6:79519057-79519057	ENST00000369846.9	ENSG00000135338	LCA5	MODIFIER	5_prime_UTR_variant	295	-	-	-	-	rs959732208	HGNC:31923	YES	NM_001122769.3	-	1	P1	-	3.29e-05	0	0	0.0001963	0	0	0	0	2.94e-05	0	0	-	-	-	-1	28	1	-1	0	0.01	0	0	LCA5	1.599	0.039059	-	-	-
chr7:120857927T>C	T	C	7:120857927-120857927	ENST00000222747.8	ENSG00000106025	TSPAN12	MODIFIER	5_prime_UTR_variant	218	-	-	-	-	rs1356288699	HGNC:21641	YES	NM_012338.4	-	1	P1	-	-	-	-	-	-	-	-	-	-	-	-	-	-	-	-1	-29	1	50	0	0	0	0	TSPAN12	12.05	1.03455	-	-	-
chr7:76626909T>C	T	C	7:76626909-76626909	ENST00000310842.9	ENSG00000146707	POMZP3	MODIFIER	5_prime_UTR_variant	371	-	-	-	-	rs1393572244	HGNC:9203	YES	NM_012230.5	-	1	P1	-	0.00554	0.0164	0	0.002449	0.03135	0	0	0.00974	0.000437	0.005729	0	-	-	-	47	-36	1	-2	0	0	0.03	0	POMZP3	13	1.12409	-	-	-
chr8:103500781A>T	A	T	8:103500781-103500781	ENST00000696799.1	ENSG00000176406	RIMS2	MODIFIER	5_prime_UTR_variant	172	-	-	-	-	-	HGNC:17283	YES	NM_001348484.3	-	-	-	-	-	-	-	-	-	-	-	-	-	-	-	-	-	-	6	15	-14	-3	0	0	0	0	RIMS2	21.5	2.28576	-	-	-
chr8:38997002T>C	T	C	8:38997002-38997002	ENST00000487273.7	ENSG00000168615	ADAM9	MODIFIER	5_prime_UTR_variant	30	-	-	-	-	rs538912585	HGNC:216	YES	NM_003816.3	-	1	P1	-	3.97e-05	0	0	0	0	0	0	0	8.85e-05	0	0	-	-	-	9	-10	16	-10	0	0	0	0	ADAM9	17.96	1.83106	-	-	-
chr8:76986512C>T	C	T	8:76986512-76986512	ENST00000357039.9	ENSG00000164751	PEX2	MODIFIER	intron_variant	-	-	-	-	-	rs189415421	HGNC:9717	YES	NM_000318.3	-	1	P1	-	0.001262	0.004271	0	0.0007201	0	0	0	0	4.41e-05	0.0004789	0	-	-	-	-18	21	35	-18	0	0	0	0	PEX2	5.776	0.431787	-	-	-
chr8:76986512C>T	C	T	8:76986512-76986512	ENST00000518986.5	ENSG00000164751	PEX2	MODIFIER	5_prime_UTR_variant	16	-	-	-	-	rs189415421	HGNC:9717	-	-	-	3	-	-	0.001262	0.004271	0	0.0007201	0	0	0	0	4.41e-05	0.0004789	0	-	-	-	-18	21	35	-18	0	0	0	0	PEX2	5.776	0.431787	-	-	-
chr9:32552576A>G	A	G	9:32552576-32552576	ENST00000379858.1	ENSG00000197579	TOPORS	MODIFIER	upstream_gene_variant	-	-	-	-	-	-	HGNC:21653	-	-	-	1	A1	-	-	-	-	-	-	-	-	-	-	-	-	-	-	-	-	-	-	-	-	-	-	-	-	19.91	2.08554	-	-	-
chr9:32552576A>G	A	G	9:32552576-32552576	ENST00000360538.7	ENSG00000197579	TOPORS	MODIFIER	5_prime_UTR_variant	11	-	-	-	-	-	HGNC:21653	YES	NM_005802.5	-	1	P2	-	-	-	-	-	-	-	-	-	-	-	-	-	-	-	-	-	-	-	-	-	-	-	-	19.91	2.08554	-	-	-
[truncated: 20 more columns]

## Sheet: CMGG_Change_in_existing_uORF
Variant	REF	ALT	Location	Feature	Gene	SYMBOL	IMPACT	Consequence	cDNA_position	CDS_position	Protein_position	Amino_acids	Codons	Existing_variation	HGNC_ID	CANONICAL	MANE_SELECT	MANE_PLUS_CLINICAL	TSL	APPRIS	REFSEQ_MATCH	gnomADg_AF	gnomADg_AFR_AF	gnomADg_AMI_AF	gnomADg_AMR_AF	gnomADg_ASJ_AF	gnomADg_EAS_AF	gnomADg_FIN_AF	gnomADg_MID_AF	gnomADg_NFE_AF	gnomADg_OTH_AF	gnomADg_SAS_AF	CLIN_SIG	ada_score	rf_score	SpliceAI_pred_DP_AG	SpliceAI_pred_DP_AL	SpliceAI_pred_DP_DG	SpliceAI_pred_DP_DL	SpliceAI_pred_DS_AG	SpliceAI_pred_DS_AL	SpliceAI_pred_DS_DG	SpliceAI_pred_DS_DL	SpliceAI_pred_SYMBOL	CADD_PHRED	CADD_RAW	MaxEntScan_alt	MaxEntScan_diff	MaxEntScan_ref
chr1:19251520C>T	C	T	1:19251520_19251520	ENST00000477853.6	ENSG00000127463	EMC1	MODIFIER	5_prime_UTR_variant	5	-	-	-	-	-	HGNC:28957	YES	NM_015047.3	-	1	P3	-	-	-	-	-	-	-	-	-	-	-	-	-	-	-	-40	-26	14	32	0	0	0	0	EMC1	11.2	0.966397	-	-	-
chr10:27240478C>A	C	A	10:27240478_27240478	ENST00000677509.1	ENSG00000107897	ACBD5	MODIFIER	5_prime_UTR_variant	49	-	-	-	-	-	HGNC:23338	-	-	-	-	A2	-	-	-	-	-	-	-	-	-	-	-	-	-	-	-	-4	6	6	41	0.01	0.02	0	0	ACBD5	24.9	3.56257	-	-	-
[truncated: 16 more columns]

## Sheet: GE_Kozak_sequence_altering
Variant	REF	ALT	Location	Feature	Gene	SYMBOL	IMPACT	Consequence	cDNA_position	CDS_position	Protein_position	Amino_acids	Codons	Existing_variation	HGNC_ID	CANONICAL	MANE_SELECT	MANE_PLUS_CLINICAL	TSL	APPRIS	REFSEQ_MATCH	gnomADg_AF	gnomADg_AFR_AF	gnomADg_AMI_AF	gnomADg_AMR_AF	gnomADg_ASJ_AF	gnomADg_EAS_AF	gnomADg_FIN_AF	gnomADg_MID_AF	gnomADg_NFE_AF	gnomADg_OTH_AF	gnomADg_SAS_AF	CLIN_SIG	ada_score	rf_score	SpliceAI_pred_DP_AG	SpliceAI_pred_DP_AL	SpliceAI_pred_DP_DG	SpliceAI_pred_DP_DL	SpliceAI_pred_DS_AG	SpliceAI_pred_DS_AL	SpliceAI_pred_DS_DG	SpliceAI_pred_DS_DL	SpliceAI_pred_SYMBOL	CADD_PHRED	CADD_RAW	MaxEntScan_alt	MaxEntScan_diff	MaxEntScan_ref
chr16:1351962C>T	C	T	16:1351962-1351962	ENST00000204679.9	ENSG00000090581	GNPTG	MODIFIER	5_prime_UTR_variant	32	-	-	-	-	rs554707396,COSV50104422	HGNC:23026	YES	NM_032520.5	-	1	P1	-	3.3e-05	0	0	0.0001315	0	0	0	0	0	0	0.0006201	uncertain_significance	-	-	-2	48	-2	-25	0	0	0.01	0	GNPTG	2.47	0.139717	-	-	-
chr15:68229590C>T	C	T	15:68229590-68229590	ENST00000249806.11	ENSG00000128973	CLN6	MODIFIER	5_prime_UTR_variant	139	-	-	-	-	rs1010595861	HGNC:2077	YES	NM_017882.3	-	1	P1	-	2.63e-05	7.24e-05	0	0	0	0	9.51e-05	0	0	0	0	-	-	-	22	23	22	23	0	0	0	0	CLN6	11.44	0.985877	-	-	-
chr2:218782177C>T	C	T	2:218782177-218782177	ENST00000258415.9	ENSG00000135929	CYP27A1	MODIFIER	5_prime_UTR_variant	31	-	-	-	-	rs199891090	HGNC:2605	YES	NM_000784.4	-	1	P1	-	0.00676	0.02349	0	0.002551	0	0	0	0	0.000147	0.00239	0.0002068	uncertain_significance,benign	-	-	29	-17	-18	34	0	0	0	0	CYP27A1	10.19	0.876866	-	-	-
chr15:78131218T>A	T	A	15:78131218-78131218	ENST00000258930.8	ENSG00000136425	CIB2	MODIFIER	5_prime_UTR_variant	228	-	-	-	-	rs770791635	HGNC:24579	YES	NM_006383.4	-	1	P1	-	6.6e-06	0	0	0	0	0	0	0	0	0	0.0002079	-	-	-	-18	-2	2	-20	0	0	0	0	CIB2	15.62	1.48158	-	-	-
chr15:78131218T>A	T	A	15:78131218-78131218	ENST00000258930.8	ENSG00000136425	CIB2	MODIFIER	5_prime_UTR_variant	228	-	-	-	-	rs770791635	HGNC:24579	YES	NM_006383.4	-	1	P1	-	6.6e-06	0	0	0	0	0	0	0	0	0	0.0002079	-	-	-	-18	-2	2	-20	0	0	0	0	CIB2	15.62	1.48158	-	-	-
chr15:78131218T>A	T	A	15:78131218-78131218	ENST00000258930.8	ENSG00000136425	CIB2	MODIFIER	5_prime_UTR_variant	228	-	-	-	-	rs770791635	HGNC:24579	YES	NM_006383.4	-	1	P1	-	6.6e-06	0	0	0	0	0	0	0	0	0	0.0002079	-	-	-	-18	-2	2	-20	0	0	0	0	CIB2	15.62	1.48158	-	-	-
chr8:63086025C>G	C	G	8:63086025-63086025	ENST00000260116.5	ENSG00000137561	TTPA	MODIFIER	5_prime_UTR_variant	29	-	-	-	-	rs899145715	HGNC:12404	YES	NM_000370.3	-	1	P1	-	6.58e-06	0	0	0	0	0	0	0	1.47e-05	0	0	-	-	-	-43	22	-12	27	0	0	0	0	TTPA	14.75	1.35191	-	-	-
chr4:55346331C>T	C	T	4:55346331-55346331	ENST00000264228.9	ENSG00000128039	SRD5A3	MODIFIER	5_prime_UTR_variant	90	-	-	-	-	rs771229701	HGNC:25812	YES	NM_024592.5	-	1	P1	-	0.0001512	2.41e-05	0	0.000131	0	0	0	0	0.0002795	0.000478	0	likely_benign	-	-	-39	-9	-6	-10	0	0	0	0	SRD5A3	11.13	0.961053	-	-	-
chr4:99574904G>A	G	A	4:99574904-99574904	ENST00000265517.10	ENSG00000138823	MTTP	MODIFIER	5_prime_UTR_variant	81	-	-	-	-	rs41275707	HGNC:7467	YES	NM_001386140.1	-	1	P1	-	0.002635	0.0003138	0	0.001113	0.002018	0	0.0114	0	0.003499	0.001914	0.0002071	likely_benign,conflicting_interpretations_of_pathogenicity	-	-	-40	-1	-15	-1	0	0	0	0	MTTP	9.11	0.771116	-	-	-
chr4:99574905T>C	T	C	4:99574905-99574905	ENST00000265517.10	ENSG00000138823	MTTP	MODIFIER	5_prime_UTR_variant	82	-	-	-	-	rs760392756	HGNC:7467	YES	NM_001386140.1	-	1	P1	-	2.63e-05	0	0	0	0	0.0003849	0	0	0	0	0.0004141	-	-	-	-41	-2	45	-2	0	0	0	0	MTTP	3.497	0.232303	-	-	-
chr15:72686225A>G	A	G	15:72686225-72686225	ENST00000268057.9	ENSG00000140463	BBS4	MODIFIER	5_prime_UTR_variant	19	-	-	-	-	rs771900208	HGNC:969	YES	NM_033028.5	-	1	P1	-	3.94e-05	4.82e-05	0	0	0	0	0	0	5.88e-05	0	0	uncertain_significance	-	-	-14	50	26	-13	0	0	0	0	BBS4	15.83	1.51421	-	-	-
chr4:127881131A>G	A	G	4:127881131-127881131	ENST00000270861.10	ENSG00000142731	PLK4	MODIFIER	5_prime_UTR_variant	239	-	-	-	-	rs200812457,COSV54637795	HGNC:11397	YES	NM_014264.5	-	1	P1	-	0.0004139	4.82e-05	0	0.001244	0	0	0.0001884	0	0.0004409	0.0009551	0.001654	-	-	-	42	-7	49	33	0	0	0	0	PLK4	18.64	1.9197	-	-	-
chr4:127881131A>G	A	G	4:127881131-127881131	ENST00000270861.10	ENSG00000142731	PLK4	MODIFIER	5_prime_UTR_variant	239	-	-	-	-	rs200812457,COSV54637795	HGNC:11397	YES	NM_014264.5	-	1	P1	-	0.0004139	4.82e-05	0	0.001244	0	0	0.0001884	0	0.0004409	0.0009551	0.001654	-	-	-	42	-7	49	33	0	0	0	0	PLK4	18.64	1.9197	-	-	-
chr13:38687341G>C	G	C	13:38687341-38687341	ENST00000280481.9	ENSG00000150893	FREM2	MODIFIER	5_prime_UTR_variant	265	-	-	-	-	rs371490266	HGNC:25396	YES	NM_207361.6	-	1	P1	-	3.94e-05	0	0	0	0	0	0	0	8.82e-05	0	0	-	-	-	14	-27	3	-27	0	0	0	0	FREM2	10.48	0.904483	-	-	-
chr2:15561309G>A	G	A	2:15561309-15561309	ENST00000281513.10	ENSG00000151779	NBAS	MODIFIER	5_prime_UTR_variant	26	-	-	-	-	rs376145177	HGNC:15625	YES	NM_015909.4	-	1	P1	-	4.6e-05	0.0001448	0	0	0	0	0	0	1.47e-05	0	0	-	-	-	-24	7	2	-18	0	0	0	0	NBAS	15.53	1.46844	-	-	-
chr4:13484156C>G	C	G	4:13484156-13484156	ENST00000288723.9	ENSG00000157869	RAB28	MODIFIER	5_prime_UTR_variant	185	-	-	-	-	rs767804218	HGNC:9768	-	-	NM_004249.4	1	A1	-	-	-	-	-	-	-	-	-	-	-	-	-	-	-	-24	19	-5	-23	0	0	0	0	RAB28	15.33	1.4379	-	-	-
chr17:60150029C>G	C	G	17:60150029-60150029	ENST00000300900.9	ENSG00000167434	CA4	MODIFIER	5_prime_UTR_variant	57	-	-	-	-	rs374148055	HGNC:1375	YES	NM_000717.5	-	1	P1	-	0.002693	0.009259	0	0.001373	0	0	0	0	2.94e-05	0.001434	0	-	-	-	43	6	0	-38	0	0	0	0	CA4	7.525	0.601247	-	-	-
chr7:76626070A>G	A	G	7:76626070-76626070	ENST00000310842.9	ENSG00000146707	POMZP3	MODIFIER	5_prime_UTR_variant	718	-	-	-	-	rs201579748	HGNC:9203	YES	NM_012230.5	-	1	P1	-	0.00023	2.41e-05	0	0	0	0	0	0	0.0004998	0	0	-	-	-	-50	-5	-5	-8	0	0	0	0	POMZP3	12.51	1.0741	-	-	-
chr3:190120734T>C	T	C	3:190120734-190120734	ENST00000319332.10	ENSG00000090530	P3H2	MODIFIER	5_prime_UTR_variant	164	-	-	-	-	rs949245623,COSV60022222	HGNC:19317	YES	NM_018192.4	-	1	P1	-	0.0001845	2.42e-05	0.01316	6.55e-05	0	0	0	0	0.0001767	0.0009588	0	-	-	-	29	-2	29	3	0	0	0	0	P3H2	21.3	2.25223	-	-	-
chr3:190120734T>C	T	C	3:190120734-190120734	ENST00000319332.10	ENSG00000090530	P3H2	MODIFIER	5_prime_UTR_variant	164	-	-	-	-	rs949245623,COSV60022222	HGNC:19317	YES	NM_018192.4	-	1	P1	-	0.0001845	2.42e-05	0.01316	6.55e-05	0	0	0	0	0.0001767	0.0009588	0	-	-	-	29	-2	29	3	0	0	0	0	P3H2	21.3	2.25223	-	-	-
chr10:54664267T>C	T	C	10:54664267-54664267	ENST00000320301.11	ENSG00000150275	PCDH15	MODIFIER	5_prime_UTR_variant	331	-	-	-	-	rs142016527	HGNC:14674	-	-	NM_033056.4	1	-	-	0.005321	0.01778	0	0.00348	0	0	0	0	4.42e-05	0.007184	0.0002071	benign	-	-	18	-39	19	18	0.01	0	0	0	PCDH15	15.29	1.43069	-	-	-
chrX:49233318C>T	C	T	X:49233318-49233318	ENST00000323022.10	ENSG00000102001	CACNA1F	MODIFIER	5_prime_UTR_variant	23	-	-	-	-	rs782002000	HGNC:1393	YES	NM_001256789.3	-	1	-	-	2.71e-05	3.29e-05	0	0	0	0	0	0	1.89e-05	0	0.000381	-	-	-	-25	-5	-10	-33	0	0	0	0.02	CACNA1F	7.787	0.628574	-	-	-
chr11:67455420C>T	C	T	11:67455420-67455420	ENST00000325656.7	ENSG00000175544	CABP4	MODIFIER	5_prime_UTR_variant	67	-	-	-	-	rs368779518	HGNC:1386	YES	NM_145200.5	-	1	P1	-	0.0002169	0.0007481	0	6.55e-05	0	0	0	0	1.47e-05	0	0	-	-	-	14	34	18	-41	0	0	0	0	CABP4	7.634	0.612612	-	-	-
chr4:13484156C>G	C	G	4:13484156-13484156	ENST00000330852.10	ENSG00000157869	RAB28	MODIFIER	5_prime_UTR_variant	185	-	-	-	-	rs767804218	HGNC:9768	YES	NM_001017979.3	-	1	P4	-	-	-	-	-	-	-	-	-	-	-	-	-	-	-	-24	19	-5	-23	0	0	0	0	RAB28	15.33	1.4379	-	-	-
chr3:41224060G>C	G	C	3:41224060-41224060	ENST00000349496.11	ENSG00000168036	CTNNB1	MODIFIER	5_prime_UTR_variant	206	-	-	-	-	rs5743390,COSV104667493	HGNC:2514	YES	NM_001904.4	-	1	P2	-	0.0003878	0.000169	0	0	0	0	0	0	0.0007643	0	0	-	-	-	44	-39	21	22	0	0	0	0	CTNNB1	6.882	0.536565	-	-	-
chr3:41224060G>C	G	C	3:41224060-41224060	ENST00000349496.11	ENSG00000168036	CTNNB1	MODIFIER	5_prime_UTR_variant	206	-	-	-	-	rs5743390,COSV104667493	HGNC:2514	YES	NM_001904.4	-	1	P2	-	0.0003878	0.000169	0	0	0	0	0	0	0.0007643	0	0	-	-	-	44	-39	21	22	0	0	0	0	CTNNB1	6.882	0.536565	-	-	-
chr3:41224060G>C	G	C	3:41224060-41224060	ENST00000349496.11	ENSG00000168036	CTNNB1	MODIFIER	5_prime_UTR_variant	206	-	-	-	-	rs5743390,COSV104667493	HGNC:2514	YES	NM_001904.4	-	1	P2	-	0.0003878	0.000169	0	0	0	0	0	0	0.0007643	0	0	-	-	-	44	-39	21	22	0	0	0	0	CTNNB1	6.882	0.536565	-	-	-
chr6:70302927T>C	T	C	6:70302927-70302927	ENST00000357250.11	ENSG00000112280	COL9A1	MODIFIER	5_prime_UTR_variant	158	-	-	-	-	rs1297175156	HGNC:2217	YES	NM_001851.6	-	1	P1	-	-	-	-	-	-	-	-	-	-	-	-	-	-	-	32	-2	32	-16	0	0	0	0.01	COL9A1	13.8	1.22076	-	-	-
chr3:193593375G>A	G	A	3:193593375-193593375	ENST00000361510.8	ENSG00000198836	OPA1	MODIFIER	5_prime_UTR_variant	168	-	-	-	-	rs964787052	HGNC:8140	YES	NM_130837.3	-	5	A1	-	5.91e-05	0.0001688	0	0	0	0.0003846	0	0	0	0	0	uncertain_significance	-	-	2	-2	34	33	0	0	0	0	OPA1	16.92	1.68354	-	-	-
chr3:193593375G>A	G	A	3:193593375-193593375	ENST00000361510.8	ENSG00000198836	OPA1	MODIFIER	5_prime_UTR_variant	168	-	-	-	-	rs964787052	HGNC:8140	YES	NM_130837.3	-	5	A1	-	5.91e-05	0.0001688	0	0	0	0.0003846	0	0	0	0	0	uncertain_significance	-	-	2	-2	34	33	0	0	0	0	OPA1	16.92	1.68354	-	-	-
chr3:193593375G>A	G	A	3:193593375-193593375	ENST00000361510.8	ENSG00000198836	OPA1	MODIFIER	5_prime_UTR_variant	168	-	-	-	-	rs964787052	HGNC:8140	YES	NM_130837.3	-	5	A1	-	5.91e-05	0.0001688	0	0	0	0.0003846	0	0	0	0	0	uncertain_significance	-	-	2	-2	34	33	0	0	0	0	OPA1	16.92	1.68354	-	-	-
chr3:193593375G>A	G	A	3:193593375-193593375	ENST00000361510.8	ENSG00000198836	OPA1	MODIFIER	5_prime_UTR_variant	168	-	-	-	-	rs964787052	HGNC:8140	YES	NM_130837.3	-	5	A1	-	5.91e-05	0.0001688	0	0	0	0.0003846	0	0	0	0	0	uncertain_significance	-	-	2	-2	34	33	0	0	0	0	OPA1	16.92	1.68354	-	-	-
chr3:193593375G>A	G	A	3:193593375-193593375	ENST00000361510.8	ENSG00000198836	OPA1	MODIFIER	5_prime_UTR_variant	168	-	-	-	-	rs964787052	HGNC:8140	YES	NM_130837.3	-	5	A1	-	5.91e-05	0.0001688	0	0	0	0.0003846	0	0	0	0	0	uncertain_significance	-	-	2	-2	34	33	0	0	0	0	OPA1	16.92	1.68354	-	-	-
chr3:193593375G>A	G	A	3:193593375-193593375	ENST00000361510.8	ENSG00000198836	OPA1	MODIFIER	5_prime_UTR_variant	168	-	-	-	-	rs964787052	HGNC:8140	YES	NM_130837.3	-	5	A1	-	5.91e-05	0.0001688	0	0	0	0.0003846	0	0	0	0	0	uncertain_significance	-	-	2	-2	34	33	0	0	0	0	OPA1	16.92	1.68354	-	-	-
chr3:193593375G>A	G	A	3:193593375-193593375	ENST00000361510.8	ENSG00000198836	OPA1	MODIFIER	5_prime_UTR_variant	168	-	-	-	-	rs964787052	HGNC:8140	YES	NM_130837.3	-	5	A1	-	5.91e-05	0.0001688	0	0	0	0.0003846	0	0	0	0	0	uncertain_significance	-	-	2	-2	34	33	0	0	0	0	OPA1	16.92	1.68354	-	-	-
chr3:193593375G>A	G	A	3:193593375-193593375	ENST00000361510.8	ENSG00000198836	OPA1	MODIFIER	5_prime_UTR_variant	168	-	-	-	-	rs964787052	HGNC:8140	YES	NM_130837.3	-	5	A1	-	5.91e-05	0.0001688	0	0	0	0.0003846	0	0	0	0	0	uncertain_significance	-	-	2	-2	34	33	0	0	0	0	OPA1	16.92	1.68354	-	-	-
chr9:114504805C>T	C	T	9:114504805-114504805	ENST00000362057.4	ENSG00000095397	WHRN	MODIFIER	5_prime_UTR_variant	669	-	-	-	-	-	HGNC:16361	YES	NM_015404.4	-	1	P1	-	-	-	-	-	-	-	-	-	-	-	-	-	-	-	-2	-30	-2	-30	0	0	0	0	DFNB31	14.62	1.33241	-	-	-
chr1:243256170G>A	G	A	1:243256170-243256170	ENST00000366541.8	ENSG00000054282	SDCCAG8	MODIFIER	5_prime_UTR_variant	130	-	-	-	-	rs113193158	HGNC:10671	YES	NM_006642.5	-	1	P1	-	0.0003153	0.0003376	0	6.54e-05	0	0	0	0	0	0	0.006824	likely_benign	-	-	-17	-5	-29	-5	0	0	0	0	SDCCAG8	17.27	1.73542	-	-	-
chr10:124412174T>C	T	C	10:124412174-124412174	ENST00000368845.6	ENSG00000065154	OAT	MODIFIER	5_prime_UTR_variant	78	-	-	-	-	rs781551990	HGNC:8091	YES	NM_000274.4	-	1	P1	-	6.57e-06	0	0	0	0	0	0	0	1.47e-05	0	0	-	-	-	26	-19	-31	26	0	0	0	0	OAT	14.32	1.29118	-	-	-
chr10:124412174T>C	T	C	10:124412174-124412174	ENST00000368845.6	ENSG00000065154	OAT	MODIFIER	5_prime_UTR_variant	78	-	-	-	-	rs781551990	HGNC:8091	YES	NM_000274.4	-	1	P1	-	6.57e-06	0	0	0	0	0	0	0	1.47e-05	0	0	-	-	-	26	-19	-31	26	0	0	0	0	OAT	14.32	1.29118	-	-	-
chr10:124412174T>C	T	C	10:124412174-124412174	ENST00000368845.6	ENSG00000065154	OAT	MODIFIER	5_prime_UTR_variant	78	-	-	-	-	rs781551990	HGNC:8091	YES	NM_000274.4	-	1	P1	-	6.57e-06	0	0	0	0	0	0	0	1.47e-05	0	0	-	-	-	26	-19	-31	26	0	0	0	0	OAT	14.32	1.29118	-	-	-
chr10:124412174T>C	T	C	10:124412174-124412174	ENST00000368845.6	ENSG00000065154	OAT	MODIFIER	5_prime_UTR_variant	78	-	-	-	-	rs781551990	HGNC:8091	YES	NM_000274.4	-	1	P1	-	6.57e-06	0	0	0	0	0	0	0	1.47e-05	0	0	-	-	-	26	-19	-31	26	0	0	0	0	OAT	14.32	1.29118	-	-	-
chr6:99607026G>A	G	A	6:99607026-99607026	ENST00000369215.5	ENSG00000112238	PRDM13	MODIFIER	5_prime_UTR_variant	194	-	-	-	-	rs771748372	HGNC:13998	YES	NM_021620.4	-	1	P1	-	0.0002036	2.41e-05	0	0.0001308	0.00432	0	0	0	0.0001176	0.0004776	0.0008275	-	-	-	-33	0	41	42	0	0	0.05	0	PRDM13	18.27	1.87175	-	-	-
chrX:101348670G>A	G	A	X:101348670-101348670	ENST00000372902.4	ENSG00000126953	TIMM8A	MODIFIER	5_prime_UTR_variant	73	-	-	-	-	rs180806413	HGNC:11817	YES	NM_004085.4	-	1	P1	-	0.00709	0.001692	0	0.004751	0	0	0.004834	0.004202	0.01214	0.009346	0.0003747	benign,likely_benign	-	-	-49	35	36	-36	0	0	0.04	0	TIMM8A	10.43	0.899984	-	-	-
chr1:16922016C>A	C	A	1:16922016-16922016	ENST00000375541.10	ENSG00000058453	CROCC	MODIFIER	5_prime_UTR_variant	86	-	-	-	-	rs190520832	HGNC:21299	YES	NM_014675.5	-	5	P1	-	0.002471	0.004201	0	0.005169	0.0008646	0.01355	0	0.01899	0.0004262	0.003346	0.001654	-	-	-	30	49	32	-20	0	0	0	0	CROCC	5.456	0.402664	-	-	-
chr1:16922016C>T	C	T	1:16922016-16922016	ENST00000375541.10	ENSG00000058453	CROCC	MODIFIER	5_prime_UTR_variant	86	-	-	-	-	rs190520832	HGNC:21299	YES	NM_014675.5	-	5	P1	-	9.85e-05	7.23e-05	0	0.0004578	0.0002882	0	0	0	2.94e-05	0.0004776	0.0002067	-	-	-	30	8	32	-20	0	0	0	0	CROCC	6.105	0.462188	-	-	-
chr13:76992095C>T	C	T	13:76992095-76992095	ENST00000377453.9	ENSG00000102805	CLN5	MODIFIER	5_prime_UTR_variant	15	-	-	-	-	rs587780896	HGNC:2076	YES	NM_006493.4	-	1	P1	-	0.0001183	0	0	0	0.002882	0	0	0	4.41e-05	0.0004776	0.0008292	uncertain_significance,benign,conflicting_interpretations_of_pathogenicity,likely_benign	-	-	13	-32	-7	15	0	0	0	0	CLN5	7.948	0.645514	-	-	-
chrX:18672077C>T	C	T	X:18672077-18672077	ENST00000379984.4	ENSG00000102104	RS1	MODIFIER	5_prime_UTR_variant	32	-	-	-	-	rs376367416	HGNC:10457	YES	NM_000330.4	-	1	P1	-	0.0001807	0.0006579	0	0	0	0	0	0	0	0	0	-	-	-	-3	29	21	-27	0	0	0	0	RS1	0.553	-0.183845	-	-	-
chr9:12693991A>G	A	G	9:12693991-12693991	ENST00000388918.10	ENSG00000107165	TYRP1	MODIFIER	5_prime_UTR_variant	174	-	-	-	-	rs200838609	HGNC:12450	YES	NM_000550.3	-	1	P1	-	7.24e-05	0	0	0.000197	0	0	0	0	0.000103	0.0004789	0	uncertain_significance	-	-	1	2	5	-26	0.04	0	0	0	TYRP1	8.073	0.658851	-	-	-
chr15:89652934G>A	G	A	15:89652934-89652934	ENST00000394412.8	ENSG00000166813	KIF7	MODIFIER	5_prime_UTR_variant	90	-	-	-	-	rs963725741	HGNC:30497	YES	NM_198525.3	-	5	P2	-	3.29e-05	0.0001206	0	0	0	0	0	0	0	0	0	-	-	-	41	20	20	-48	0	0	0	0	KIF7	8.707	0.727573	-	-	-
chr16:1607270G>A	G	A	16:1607270-1607270	ENST00000426508.7	ENSG00000187535	IFT140	MODIFIER	5_prime_UTR_variant	323	-	-	-	-	rs140403660	HGNC:29077	YES	NM_014714.4	-	5	P1	-	0.001196	0.0002898	0	0.0003928	0	0	9.44e-05	0	0.002146	0	0.00352	uncertain_significance,likely_benign	-	-	-28	27	27	5	0	0	0	0	IFT140	4.452	0.314075	-	-	-
chr16:1607271G>C	G	C	16:1607271-1607271	ENST00000426508.7	ENSG00000187535	IFT140	MODIFIER	5_prime_UTR_variant	322	-	-	-	-	-	HGNC:29077	YES	NM_014714.4	-	5	P1	-	-	-	-	-	-	-	-	-	-	-	-	-	-	-	-29	26	4	10	0	0	0	0	IFT140	2.445	0.137239	-	-	-
chr11:1761440G>A	G	A	11:1761440-1761440	ENST00000429746.2	ENSG00000117984	CTSD	MODIFIER	5_prime_UTR_variant	83	-	-	-	-	rs758822108,COSV52587868	HGNC:2529	-	-	-	3	-	-	6.57e-06	0	0	0	0	0	0	0	1.47e-05	0	0	-	-	-	35	28	28	-17	0	0	0	0	CTSD	26.8	3.97209	-	-	-
chr11:1761440G>A	G	A	11:1761440-1761440	ENST00000429746.2	ENSG00000117984	CTSD	MODIFIER	5_prime_UTR_variant	83	-	-	-	-	rs758822108,COSV52587868	HGNC:2529	-	-	-	3	-	-	6.57e-06	0	0	0	0	0	0	0	1.47e-05	0	0	-	-	-	35	28	28	-17	0	0	0	0	CTSD	26.8	3.97209	-	-	-
chr8:103880654C>T	C	T	8:103880654-103880654	ENST00000436393.6	ENSG00000176406	RIMS2	MODIFIER	5_prime_UTR_variant	238	-	-	-	-	rs145001619	HGNC:17283	-	-	-	2	-	-	0.001518	2.42e-05	0	0.00033	0	0.04092	0	0	4.43e-05	0.002885	0.0008319	-	-	-	15	-6	-21	35	0	0	0	0	RIMS2	18.15	1.85653	-	-	-
chr8:103880654C>T	C	T	8:103880654-103880654	ENST00000436393.6	ENSG00000176406	RIMS2	MODIFIER	5_prime_UTR_variant	238	-	-	-	-	rs145001619	HGNC:17283	-	-	-	2	-	-	0.001518	2.42e-05	0	0.00033	0	0.04092	0	0	4.43e-05	0.002885	0.0008319	-	-	-	15	-6	-21	35	0	0	0	0	RIMS2	18.15	1.85653	-	-	-
chr10:110918163C>T	C	T	10:110918163-110918163	ENST00000448814.7	ENSG00000214413	BBIP1	MODIFIER	5_prime_UTR_variant	111	-	-	-	-	rs745991843	HGNC:28093	YES	NM_001195305.3	-	1	-	-	1.97e-05	0	0	0	0	0	0	0	0	0	0.0006216	-	-	-	50	-22	-42	10	0.17	0	0.13	0	BBIP1	10.95	0.946001	-	-	-
chr10:110918163C>T	C	T	10:110918163-110918163	ENST00000448814.7	ENSG00000214413	BBIP1	MODIFIER	5_prime_UTR_variant	111	-	-	-	-	rs745991843	HGNC:28093	YES	NM_001195305.3	-	1	-	-	1.97e-05	0	0	0	0	0	0	0	0	0	0.0006216	-	-	-	50	-22	-42	10	0.17	0	0.13	0	BBIP1	10.95	0.946001	-	-	-
chr10:110918163C>T	C	T	10:110918163-110918163	ENST00000448814.7	ENSG00000214413	BBIP1	MODIFIER	5_prime_UTR_variant	111	-	-	-	-	rs745991843	HGNC:28093	YES	NM_001195305.3	-	1	-	-	1.97e-05	0	0	0	0	0	0	0	0	0	0.0006216	-	-	-	50	-22	-42	10	0.17	0	0.13	0	BBIP1	10.95	0.946001	-	-	-
chr10:110918163C>T	C	T	10:110918163-110918163	ENST00000448814.7	ENSG00000214413	BBIP1	MODIFIER	5_prime_UTR_variant	111	-	-	-	-	rs745991843	HGNC:28093	YES	NM_001195305.3	-	1	-	-	1.97e-05	0	0	0	0	0	0	0	0	0	0.0006216	-	-	-	50	-22	-42	10	0.17	0	0.13	0	BBIP1	10.95	0.946001	-	-	-
chr10:110918163C>T	C	T	10:110918163-110918163	ENST00000448814.7	ENSG00000214413	BBIP1	MODIFIER	5_prime_UTR_variant	111	-	-	-	-	rs745991843	HGNC:28093	YES	NM_001195305.3	-	1	-	-	1.97e-05	0	0	0	0	0	0	0	0	0	0.0006216	-	-	-	50	-22	-42	10	0.17	0	0.13	0	BBIP1	10.95	0.946001	-	-	-
chr10:110918163C>T	C	T	10:110918163-110918163	ENST00000448814.7	ENSG00000214413	BBIP1	MODIFIER	5_prime_UTR_variant	111	-	-	-	-	rs745991843	HGNC:28093	YES	NM_001195305.3	-	1	-	-	1.97e-05	0	0	0	0	0	0	0	0	0	0.0006216	-	-	-	50	-22	-42	10	0.17	0	0.13	0	BBIP1	10.95	0.946001	-	-	-
chr10:110918163C>T	C	T	10:110918163-110918163	ENST00000448814.7	ENSG00000214413	BBIP1	MODIFIER	5_prime_UTR_variant	111	-	-	-	-	rs745991843	HGNC:28093	YES	NM_001195305.3	-	1	-	-	1.97e-05	0	0	0	0	0	0	0	0	0	0.0006216	-	-	-	50	-22	-42	10	0.17	0	0.13	0	BBIP1	10.95	0.946001	-	-	-
chr10:110918163C>T	C	T	10:110918163-110918163	ENST00000448814.7	ENSG00000214413	BBIP1	MODIFIER	5_prime_UTR_variant	111	-	-	-	-	rs745991843	HGNC:28093	YES	NM_001195305.3	-	1	-	-	1.97e-05	0	0	0	0	0	0	0	0	0	0.0006216	-	-	-	50	-22	-42	10	0.17	0	0.13	0	BBIP1	10.95	0.946001	-	-	-
chrX:9765820G>A	G	A	X:9765820-9765820	ENST00000467482.6	ENSG00000101850	GPR143	MODIFIER	5_prime_UTR_variant	28	-	-	-	-	rs1219690678	HGNC:20145	YES	NM_000273.3	-	1	P1	-	8.83e-06	0	0	0	0	0	0	0	1.88e-05	0	0	-	-	-	-22	0	2	-22	0	0	0	0	GPR143	3.042	0.192821	-	-	-
chr8:38997060C>T	C	T	8:38997060-38997060	ENST00000487273.7	ENSG00000168615	ADAM9	MODIFIER	5_prime_UTR_variant	88	-	-	-	-	rs114558710	HGNC:216	YES	NM_003816.3	-	1	P1	-	0.0008373	0.00286	0	0.0005243	0	0	0	0	1.47e-05	0	0	-	-	-	36	8	8	9	0	0	0.01	0	ADAM9	13.54	1.18766	-	-	-
chr4:112377852G>A	G	A	4:112377852-112377852	ENST00000504176.6	ENSG00000073331	ALPK1	MODIFIER	5_prime_UTR_variant	302	-	-	-	-	rs61747962	HGNC:20917	-	-	-	2	-	-	0.008081	0.02824	0	0.003338	0	0	0	0	4.41e-05	0.002392	0.0002072	-	-	-	-1	45	46	48	0	0	0	0	ALPK1	0.461	-0.220733	-	-	-
chr4:112377852G>A	G	A	4:112377852-112377852	ENST00000504176.6	ENSG00000073331	ALPK1	MODIFIER	5_prime_UTR_variant	302	-	-	-	-	rs61747962	HGNC:20917	-	-	-	2	-	-	0.008081	0.02824	0	0.003338	0	0	0	0	4.41e-05	0.002392	0.0002072	-	-	-	-1	45	46	48	0	0	0	0	ALPK1	0.461	-0.220733	-	-	-
chr16:49730871T>G	T	G	16:49730871-49730871	ENST00000562871.5	ENSG00000102935	ZNF423	MODIFIER	5_prime_UTR_variant	166	-	-	-	-	-	HGNC:16762	-	-	-	5	-	-	-	-	-	-	-	-	-	-	-	-	-	-	-	-	-46	-2	-37	-9	0	0	0	0	ZNF423	16.99	1.6939	-	-	-
chr16:49730871T>G	T	G	16:49730871-49730871	ENST00000562871.5	ENSG00000102935	ZNF423	MODIFIER	5_prime_UTR_variant	166	-	-	-	-	-	HGNC:16762	-	-	-	5	-	-	-	-	-	-	-	-	-	-	-	-	-	-	-	-	-46	-2	-37	-9	0	0	0	0	ZNF423	16.99	1.6939	-	-	-
chr10:110918163C>T	C	T	10:110918163-110918163	ENST00000605742.5	ENSG00000214413	BBIP1	MODIFIER	5_prime_UTR_variant	143	-	-	-	-	rs745991843	HGNC:28093	-	-	-	1	-	-	1.97e-05	0	0	0	0	0	0	0	0	0	0.0006216	-	-	-	50	-22	-42	10	0.17	0	0.13	0	BBIP1	10.95	0.946001	-	-	-
chr10:110918163C>T	C	T	10:110918163-110918163	ENST00000605742.5	ENSG00000214413	BBIP1	MODIFIER	5_prime_UTR_variant	143	-	-	-	-	rs745991843	HGNC:28093	-	-	-	1	-	-	1.97e-05	0	0	0	0	0	0	0	0	0	0.0006216	-	-	-	50	-22	-42	10	0.17	0	0.13	0	BBIP1	10.95	0.946001	-	-	-
chr10:110918163C>T	C	T	10:110918163-110918163	ENST00000605742.5	ENSG00000214413	BBIP1	MODIFIER	5_prime_UTR_variant	143	-	-	-	-	rs745991843	HGNC:28093	-	-	-	1	-	-	1.97e-05	0	0	0	0	0	0	0	0	0	0.0006216	-	-	-	50	-22	-42	10	0.17	0	0.13	0	BBIP1	10.95	0.946001	-	-	-
chr10:110918163C>T	C	T	10:110918163-110918163	ENST00000605742.5	ENSG00000214413	BBIP1	MODIFIER	5_prime_UTR_variant	143	-	-	-	-	rs745991843	HGNC:28093	-	-	-	1	-	-	1.97e-05	0	0	0	0	0	0	0	0	0	0.0006216	-	-	-	50	-22	-42	10	0.17	0	0.13	0	BBIP1	10.95	0.946001	-	-	-
chr10:110918163C>T	C	T	10:110918163-110918163	ENST00000605742.5	ENSG00000214413	BBIP1	MODIFIER	5_prime_UTR_variant	143	-	-	-	-	rs745991843	HGNC:28093	-	-	-	1	-	-	1.97e-05	0	0	0	0	0	0	0	0	0	0.0006216	-	-	-	50	-22	-42	10	0.17	0	0.13	0	BBIP1	10.95	0.946001	-	-	-
chr10:110918163C>T	C	T	10:110918163-110918163	ENST00000605742.5	ENSG00000214413	BBIP1	MODIFIER	5_prime_UTR_variant	143	-	-	-	-	rs745991843	HGNC:28093	-	-	-	1	-	-	1.97e-05	0	0	0	0	0	0	0	0	0	0.0006216	-	-	-	50	-22	-42	10	0.17	0	0.13	0	BBIP1	10.95	0.946001	-	-	-
chr10:110918163C>T	C	T	10:110918163-110918163	ENST00000605742.5	ENSG00000214413	BBIP1	MODIFIER	5_prime_UTR_variant	143	-	-	-	-	rs745991843	HGNC:28093	-	-	-	1	-	-	1.97e-05	0	0	0	0	0	0	0	0	0	0.0006216	-	-	-	50	-22	-42	10	0.17	0	0.13	0	BBIP1	10.95	0.946001	-	-	-
chr10:110918163C>T	C	T	10:110918163-110918163	ENST00000605742.5	ENSG00000214413	BBIP1	MODIFIER	5_prime_UTR_variant	143	-	-	-	-	rs745991843	HGNC:28093	-	-	-	1	-	-	1.97e-05	0	0	0	0	0	0	0	0	0	0.0006216	-	-	-	50	-22	-42	10	0.17	0	0.13	0	BBIP1	10.95	0.946001	-	-	-
chr2:38075781T>A	T	A	2:38075781-38075781	ENST00000610745.5	ENSG00000138061	CYP1B1	LOW	splice_region_variant,5_prime_UTR_variant	371	-	-	-	-	rs891299644	HGNC:2597	YES	NM_000104.4	-	1	P1	-	5.26e-05	0	0	0.0001308	0	0	0	0	7.35e-05	0.0004776	0	-	0.746523	0.654	-43	-2	-50	-1	0	0	0	0.58	CYP1B1	19.9	2.08516	6.603	2.339	8.941
chr10:75431720C>A	C	A	10:75431720-75431720	ENST00000611255.5	ENSG00000148655	LRMDA	MODIFIER	5_prime_UTR_variant	97	-	-	-	-	rs1336244660	HGNC:23405	YES	NM_001305581.2	-	5	P1	-	6.58e-06	0	0	0	0	0	0	0	0	0	0.0002069	-	-	-	-	-	-	-	-	-	-	-	-	15.39	1.44616	-	-	-
chr16:28491765C>G	C	G	16:28491765-28491765	ENST00000636147.2	ENSG00000188603	CLN3	MODIFIER	5_prime_UTR_variant	126	-	-	-	-	rs776594074,COSV100112355	HGNC:2074	YES	NM_001042432.2	-	1	P1	-	-	-	-	-	-	-	-	-	-	-	-	-	-	-	-4	-22	-50	-22	0	0	0	0	CLN3	10.79	0.932511	-	-	-
chr10:69288735C>T	C	T	10:69288735-69288735	ENST00000643399.2	ENSG00000156515	HK1	MODIFIER	5_prime_UTR_variant	477	-	-	-	-	-	HGNC:4922	-	-	NM_001358263.1	-	-	-	-	-	-	-	-	-	-	-	-	-	-	-	-	-	-	-	-	-	-	-	-	-	-	1.714	0.054456	-	-	-
chr10:54664267T>C	T	C	10:54664267-54664267	ENST00000644397.2	ENSG00000150275	PCDH15	MODIFIER	5_prime_UTR_variant	331	-	-	-	-	rs142016527	HGNC:14674	YES	NM_001384140.1	-	-	-	-	0.005321	0.01778	0	0.00348	0	0	0	0	4.42e-05	0.007184	0.0002071	benign	-	-	18	-39	19	18	0.01	0	0	0	PCDH15	15.29	1.43069	-	-	-
chr16:53703804G>A	G	A	16:53703804-53703804	ENST00000647211.2	ENSG00000103494	RPGRIP1L	LOW	splice_region_variant,5_prime_UTR_variant	56	-	-	-	-	rs779839225	HGNC:29168	YES	NM_015272.5	-	-	-	-	0.001314	9.65e-05	0	0.0001309	0	0	0.004431	0	0.002161	0	0	uncertain_significance	0.000221	0.012	-44	-1	26	-1	0	0	0.01	0	RPGRIP1L	6.572	0.506456	10.126	1.328	11.453
chr2:169362404G>A	G	A	2:169362404-169362404	ENST00000649046.1	ENSG00000081479	LRP2	MODIFIER	5_prime_UTR_variant	131	-	-	-	-	rs373286009,COSV99786533	HGNC:6694	YES	NM_004525.3	-	-	P1	-	0.002373	0.008401	0	0.0005889	0	0	0	0	2.94e-05	0.0009569	0	likely_benign	-	-	24	-27	2	20	0	0	0	0	LRP2	16.12	1.5607	-	-	-
chr17:8248045G>A	G	A	17:8248045-8248045	ENST00000651323.1	ENSG00000178971	CTC1	MODIFIER	5_prime_UTR_variant	12	-	-	-	-	rs768308256	HGNC:26169	YES	NM_025099.6	-	-	P1	-	1.32e-05	4.83e-05	0	0	0	0	0	0	0	0	0	-	-	-	-	-	-	-	-	-	-	-	-	6.893	0.537662	-	-	-
chr3:63912590G>A	G	A	3:63912590-63912590	ENST00000674280.1	ENSG00000163635	ATXN7	LOW	splice_region_variant,5_prime_UTR_variant	394	-	-	-	-	rs547615608	HGNC:10560	YES	NM_001377405.1	-	-	P3	-	0.01286	0.003278	0.01978	0.007491	0.003755	0	0.02256	0.00641	0.02045	0.01165	0.005392	-	-	-	8	1	-2	-10	0	0	0	0	ATXN7	18.52	1.90349	10.258	-0.815	9.443
[truncated: 22 more columns]

## Sheet: CMGG_Kozak_sequence_altering
Variant	REF	ALT	Location	Feature	Gene	SYMBOL	IMPACT	Consequence	cDNA_position	CDS_position	Protein_position	Amino_acids	Codons	Existing_variation	HGNC_ID	CANONICAL	MANE_SELECT	MANE_PLUS_CLINICAL	TSL	APPRIS	REFSEQ_MATCH	gnomADg_AF	gnomADg_AFR_AF	gnomADg_AMI_AF	gnomADg_AMR_AF	gnomADg_ASJ_AF	gnomADg_EAS_AF	gnomADg_FIN_AF	gnomADg_MID_AF	gnomADg_NFE_AF	gnomADg_OTH_AF	gnomADg_SAS_AF	CLIN_SIG	ada_score	rf_score	SpliceAI_pred_DP_AG	SpliceAI_pred_DP_AL	SpliceAI_pred_DP_DG	SpliceAI_pred_DP_DL	SpliceAI_pred_DS_AG	SpliceAI_pred_DS_AL	SpliceAI_pred_DS_DG	SpliceAI_pred_DS_DL	SpliceAI_pred_SYMBOL	CADD_PHRED	CADD_RAW	MaxEntScan_alt	MaxEntScan_diff	MaxEntScan_ref
chr16:1351963G>C	G	C	16:1351963_1351963	ENST00000204679.9	ENSG00000090581	GNPTG	MODIFIER	5_prime_UTR_variant	33	-	-	-	-	-	HGNC:23026	YES	NM_032520.5	-	1	P1	-	-	-	-	-	-	-	-	-	-	-	-	-	-	-	3	49	2	17	0	0	0	0	GNPTG	16.3	1.58861	-	-	-
chr10:71439829G>C	G	C	10:71439829_71439829	ENST00000224721.12	ENSG00000107736	CDH23	LOW	splice_region_variant,5_prime_UTR_variant	402	-	-	-	-	rs1183500485	HGNC:13733	YES	NM_022124.6	-	5	P1	-	-	-	-	-	-	-	-	-	-	-	-	-	-	-	-2	1	47	1	0	0	0	0	CDH23	11.52	0.992151	12.458	-0.7	11.758
chr19:6720592T>C	T	C	19:6720592_6720592	ENST00000245907.11	ENSG00000125730	C3	MODIFIER	5_prime_UTR_variant	59	-	-	-	-	-	HGNC:1318	YES	NM_000064.4	-	1	P1	-	-	-	-	-	-	-	-	-	-	-	-	-	-	-	-1	1	-18	-2	0	0	0.01	0	C3	16.78	1.66241	-	-	-
chr2:27489656C>T	C	T	2:27489656_27489656	ENST00000260570.8	ENSG00000138002	IFT172	MODIFIER	5_prime_UTR_variant	88	-	-	-	-	-	HGNC:30391	YES	NM_015662.3	-	1	P1	-	-	-	-	-	-	-	-	-	-	-	-	-	-	-	-15	23	7	5	0	0	0.02	0	IFT172	16.57	1.63125	-	-	-
chr10:13300046T>A	T	A	10:13300046_13300046	ENST00000263038.9	ENSG00000107537	PHYH	MODIFIER	5_prime_UTR_variant	19	-	-	-	-	-	HGNC:8940	YES	NM_006214.4	-	1	P1	-	-	-	-	-	-	-	-	-	-	-	-	-	-	-	-13	-2	-13	46	0	0	0	0	PHYH	3.07	0.195269	-	-	-
chr15:72686225A>G	A	G	15:72686225_72686225	ENST00000268057.9	ENSG00000140463	BBS4	MODIFIER	5_prime_UTR_variant	19	-	-	-	-	rs771900208	HGNC:969	YES	NM_033028.5	-	1	P1	-	3.94e-05	4.82e-05	0	0	0	0	0	0	5.88e-05	0	0	uncertain_significance	-	-	-14	50	26	-13	0	0	0	0	BBS4	15.83	1.51421	-	-	-
chr4:127881131A>G	A	G	4:127881131_127881131	ENST00000270861.10	ENSG00000142731	PLK4	MODIFIER	5_prime_UTR_variant	239	-	-	-	-	rs200812457,COSV54637795	HGNC:11397	YES	NM_014264.5	-	1	P1	-	0.0004139	4.82e-05	0	0.001244	0	0	0.0001884	0	0.0004409	0.0009551	0.001654	-	-	-	42	-7	49	33	0	0	0	0	PLK4	18.64	1.9197	-	-	-
chr4:127881131A>G	A	G	4:127881131_127881131	ENST00000270861.10	ENSG00000142731	PLK4	MODIFIER	5_prime_UTR_variant	239	-	-	-	-	rs200812457,COSV54637795	HGNC:11397	YES	NM_014264.5	-	1	P1	-	0.0004139	4.82e-05	0	0.001244	0	0	0.0001884	0	0.0004409	0.0009551	0.001654	-	-	-	42	-7	49	33	0	0	0	0	PLK4	18.64	1.9197	-	-	-
chr16:77434698T>G	T	G	16:77434698_77434698	ENST00000282849.10	ENSG00000140873	ADAMTS18	MODIFIER	5_prime_UTR_variant	337	-	-	-	-	-	HGNC:17110	YES	NM_199355.4	-	1	P1	-	-	-	-	-	-	-	-	-	-	-	-	-	-	-	-30	18	12	-7	0	0	0	0	ADAMTS18	20.5	2.14848	-	-	-
chr12:69585516G>C	G	C	12:69585516_69585516	ENST00000299300.11	ENSG00000166226	CCT2	MODIFIER	5_prime_UTR_variant	58	-	-	-	-	-	HGNC:1615	YES	NM_006431.3	-	1	P1	-	-	-	-	-	-	-	-	-	-	-	-	-	-	-	14	-17	5	12	0	0	0	0	CCT2	21.5	2.28427	-	-	-
chr17:60150029C>G	C	G	17:60150029_60150029	ENST00000300900.9	ENSG00000167434	CA4	MODIFIER	5_prime_UTR_variant	57	-	-	-	-	rs374148055	HGNC:1375	YES	NM_000717.5	-	1	P1	-	0.002693	0.009259	0	0.001373	0	0	0	0	2.94e-05	0.001434	0	-	-	-	43	6	0	-38	0	0	0	0	CA4	7.525	0.601247	-	-	-
chr1:216422339T>A	T	A	1:216422339_216422339	ENST00000307340.8	ENSG00000042781	USH2A	MODIFIER	5_prime_UTR_variant	437	-	-	-	-	rs759201473,COSV100241353	HGNC:12601	YES	NM_206933.4	-	1	P1	-	-	-	-	-	-	-	-	-	-	-	-	-	-	-	-16	-48	40	-47	0	0	0	0	USH2A	13.93	1.23808	-	-	-
chr1:216422339T>A	T	A	1:216422339_216422339	ENST00000307340.8	ENSG00000042781	USH2A	MODIFIER	5_prime_UTR_variant	437	-	-	-	-	rs759201473,COSV100241353	HGNC:12601	YES	NM_206933.4	-	1	P1	-	-	-	-	-	-	-	-	-	-	-	-	-	-	-	-16	-48	40	-47	0	0	0	0	USH2A	13.93	1.23808	-	-	-
chr11:66510651C>G	C	G	11:66510651_66510651	ENST00000318312.12	ENSG00000174483	BBS1	MODIFIER	5_prime_UTR_variant	17	-	-	-	-	rs775415053	HGNC:966	YES	NM_024649.5	-	1	P1	-	6.57e-06	2.41e-05	0	0	0	0	0	0	0	0	0	-	-	-	0	9	0	15	0	0	0	0	BBS1	8.361	0.689757	-	-	-
chr13:113667383C>T	C	T	13:113667383_113667383	ENST00000335678.7	ENSG00000185974	GRK1	MODIFIER	5_prime_UTR_variant	165	-	-	-	-	rs369265506	HGNC:10013	YES	NM_002929.3	-	1	P1	-	0.0001183	2.41e-05	0	0.0005889	0	0	0	0	0.0001029	0.0004789	0	-	-	-	-44	-14	-13	14	0	0	0	0	GRK1	13.53	1.18624	-	-	-
chr9:137241356C>T	C	T	9:137241356_137241356	ENST00000340384.5	ENSG00000188229	TUBB4B	MODIFIER	5_prime_UTR_variant	70	-	-	-	-	rs369321247	HGNC:20771	YES	NM_006088.6	-	1	P1	-	9.86e-05	9.65e-05	0	0	0	0	0	0	0.0001618	0	0	-	-	-	29	8	-2	29	0	0	0	0	TUBB4B	14.83	1.363	-	-	-
chr9:114504806A>C	A	C	9:114504806_114504806	ENST00000362057.4	ENSG00000095397	WHRN	MODIFIER	5_prime_UTR_variant	668	-	-	-	-	-	HGNC:16361	YES	NM_015404.4	-	1	P1	-	-	-	-	-	-	-	-	-	-	-	-	-	-	-	20	-31	-4	-31	0	0	0	0	DFNB31	10.58	0.913168	-	-	-
chr1:243256170G>A	G	A	1:243256170_243256170	ENST00000366541.8	ENSG00000054282	SDCCAG8	MODIFIER	5_prime_UTR_variant	130	-	-	-	-	rs113193158	HGNC:10671	YES	NM_006642.5	-	1	P1	-	0.0003153	0.0003376	0	6.54e-05	0	0	0	0	0	0	0.006824	likely_benign	-	-	-17	-5	-29	-5	0	0	0	0	SDCCAG8	17.27	1.73542	-	-	-
chr6:99607026G>A	G	A	6:99607026_99607026	ENST00000369215.5	ENSG00000112238	PRDM13	MODIFIER	5_prime_UTR_variant	194	-	-	-	-	rs771748372	HGNC:13998	YES	NM_021620.4	-	1	P1	-	0.0002036	2.41e-05	0	0.0001308	0.00432	0	0	0	0.0001176	0.0004776	0.0008275	-	-	-	-33	0	41	42	0	0	0.05	0	PRDM13	18.27	1.87175	-	-	-
chr10:93612722C>A	C	A	10:93612722_93612722	ENST00000371447.4	ENSG00000095464	PDE6C	MODIFIER	5_prime_UTR_variant	186	-	-	-	-	-	HGNC:8787	YES	NM_006204.4	-	1	P1	-	-	-	-	-	-	-	-	-	-	-	-	-	-	-	-50	-12	7	-50	0	0	0	0	PDE6C	4.246	0.296352	-	-	-
chr9:113275738C>T	C	T	9:113275738_113275738	ENST00000374198.5	ENSG00000136875	PRPF4	MODIFIER	5_prime_UTR_variant	81	-	-	-	-	-	HGNC:17349	YES	NM_001244926.2	-	1	P4	-	-	-	-	-	-	-	-	-	-	-	-	-	-	-	-2	39	32	-49	0	0	0	0	PRPF4	10.33	0.890212	-	-	-
chr9:113275738C>T	C	T	9:113275738_113275738	ENST00000374198.5	ENSG00000136875	PRPF4	MODIFIER	5_prime_UTR_variant	81	-	-	-	-	-	HGNC:17349	YES	NM_001244926.2	-	1	P4	-	-	-	-	-	-	-	-	-	-	-	-	-	-	-	-2	39	32	-49	0	0	0	0	PRPF4	10.33	0.890212	-	-	-
chr17:34980618G>A	G	A	17:34980618_34980618	ENST00000378526.9	ENSG00000005156	LIG3	MODIFIER	5_prime_UTR_variant	107	-	-	-	-	-	HGNC:6600	YES	NM_013975.4	-	1	P1	-	-	-	-	-	-	-	-	-	-	-	-	-	-	-	-27	-21	4	-21	0	0	0	0	LIG3	17.36	1.74866	-	-	-
chr8:10623206T>G	T	G	8:10623206_10623206	ENST00000382483.4	ENSG00000183638	RP1L1	MODIFIER	5_prime_UTR_variant	261	-	-	-	-	-	HGNC:15946	YES	NM_178857.6	-	1	P1	-	-	-	-	-	-	-	-	-	-	-	-	-	-	-	-13	14	14	-44	0	0	0	0	RP1L1	1.122	-0.036749	-	-	-
chr16:1607270G>A	G	A	16:1607270_1607270	ENST00000426508.7	ENSG00000187535	IFT140	MODIFIER	5_prime_UTR_variant	323	-	-	-	-	rs140403660	HGNC:29077	YES	NM_014714.4	-	5	P1	-	0.001196	0.0002898	0	0.0003928	0	0	9.44e-05	0	0.002146	0	0.00352	uncertain_significance,likely_benign	-	-	-28	27	27	5	0	0	0	0	IFT140	4.452	0.314075	-	-	-
chr8:103880654C>T	C	T	8:103880654_103880654	ENST00000436393.6	ENSG00000176406	RIMS2	MODIFIER	5_prime_UTR_variant	238	-	-	-	-	rs145001619	HGNC:17283	-	-	-	2	-	-	0.001518	2.42e-05	0	0.00033	0	0.04092	0	0	4.43e-05	0.002885	0.0008319	-	-	-	15	-6	-21	35	0	0	0	0	RIMS2	18.15	1.85653	-	-	-
chr8:103880654C>T	C	T	8:103880654_103880654	ENST00000436393.6	ENSG00000176406	RIMS2	MODIFIER	5_prime_UTR_variant	238	-	-	-	-	rs145001619	HGNC:17283	-	-	-	2	-	-	0.001518	2.42e-05	0	0.00033	0	0.04092	0	0	4.43e-05	0.002885	0.0008319	-	-	-	15	-6	-21	35	0	0	0	0	RIMS2	18.15	1.85653	-	-	-
chr1:19251514C>A	C	A	1:19251514_19251514	ENST00000477853.6	ENSG00000127463	EMC1	MODIFIER	5_prime_UTR_variant	11	-	-	-	-	rs766062492	HGNC:28957	YES	NM_015047.3	-	1	P3	-	1.31e-05	0	0.001096	0	0	0	0	0	1.47e-05	0	0	-	-	-	-17	-46	20	-41	0	0	0	0	EMC1	11.09	0.957221	-	-	-
chr8:38997060C>T	C	T	8:38997060_38997060	ENST00000487273.7	ENSG00000168615	ADAM9	MODIFIER	5_prime_UTR_variant	88	-	-	-	-	rs114558710	HGNC:216	YES	NM_003816.3	-	1	P1	-	0.0008373	0.00286	0	0.0005243	0	0	0	0	1.47e-05	0	0	-	-	-	36	8	8	9	0	0	0.01	0	ADAM9	13.54	1.18766	-	-	-
chr20:3889426C>T	C	T	20:3889426_3889426	ENST00000610179.7	ENSG00000125779	PANK2	MODIFIER	5_prime_UTR_variant	40	-	-	-	-	rs746763863	HGNC:15894	YES	NM_001386393.1	-	1	A2	-	6.57e-05	0.000217	0	6.54e-05	0	0	0	0	0	0	0	uncertain_significance	-	-	29	-5	-2	-14	0	0	0	0	PANK2	20.1	2.09907	-	-	-
chr2:73385860G>A	G	A	2:73385860_73385860	ENST00000613296.6	ENSG00000116127	ALMS1	MODIFIER	5_prime_UTR_variant	25	-	-	-	-	rs1553396083	HGNC:428	YES	NM_001378454.1	-	1	P3	-	-	-	-	-	-	-	-	-	-	-	-	uncertain_significance	-	-	15	-5	16	-5	0	0	0	0	ALMS1	17.81	1.81096	-	-	-
chr10:69288740C>A	C	A	10:69288740_69288740	ENST00000643399.2	ENSG00000156515	HK1	MODIFIER	5_prime_UTR_variant	482	-	-	-	-	rs544001510	HGNC:4922	-	-	NM_001358263.1	-	-	-	6.57e-06	0	0	0	0	0	0	0	1.47e-05	0	0	-	-	-	-	-	-	-	-	-	-	-	-	4.437	0.312748	-	-	-
[truncated: 18 more columns]

## Sheet: GE_Splicing
Variant	REF	ALT	Location	Feature	Gene	SYMBOL	IMPACT	Consequence	cDNA_position	CDS_position	Protein_position	Amino_acids	Codons	Existing_variation	HGNC_ID	CANONICAL	MANE_SELECT	MANE_PLUS_CLINICAL	TSL	APPRIS	REFSEQ_MATCH	gnomADg_AF	gnomADg_AFR_AF	gnomADg_AMI_AF	gnomADg_AMR_AF	gnomADg_ASJ_AF	gnomADg_EAS_AF	gnomADg_FIN_AF	gnomADg_MID_AF	gnomADg_NFE_AF	gnomADg_OTH_AF	gnomADg_SAS_AF	CLIN_SIG	ada_score	rf_score	SpliceAI_pred_DP_AG	SpliceAI_pred_DP_AL	SpliceAI_pred_DP_DG	SpliceAI_pred_DP_DL	SpliceAI_pred_DS_AG	SpliceAI_pred_DS_AL	SpliceAI_pred_DS_DG	SpliceAI_pred_DS_DL	SpliceAI_interpretation	SpliceAI_pred_SYMBOL	CADD_PHRED	CADD_RAW	MaxEntScan_alt	MaxEntScan_diff
chr1:108950464A>C	A	C	1:108950464-108950464	ENST00000369969.7	ENSG00000121940	CLCC1	LOW	splice_polypyrimidine_tract_variant,intron_variant	-	-	-	-	-	rs200708701,COSV56765236	HGNC:29675	YES	NM_001377458.1	-	5	P1	-	0.0002761	0	0	0	0	0.007876	0	0	0	0	0.000207	-	-	-	-1	-16	-1	-26	0.03	0.48	0	0	0.48	CLCC1	17.48	1.76574	1.662	2.195
chr1:111139498C>A	C	A	1:111139498-111139498	ENST00000484310.6	ENSG00000156171	DRAM2	LOW	splice_donor_region_variant,intron_variant	-	-	-	-	-	rs992543604	HGNC:28769	YES	NM_001349884.2	-	1	P1	-	1.97e-05	0	0	0	0	0	0	0	4.41e-05	0	0	-	5.69e-05	0	-15	42	23	3	0	0	0.05	0.6	0.6	DRAM2	15.81	1.51079	-5.115	11.7
chr1:111139498C>A	C	A	1:111139498-111139498	ENST00000539140.6	ENSG00000156171	DRAM2	MODIFIER	intron_variant	-	-	-	-	-	rs992543604	HGNC:28769	-	-	-	1	P1	-	1.97e-05	0	0	0	0	0	0	0	4.41e-05	0	0	-	5.69e-05	0	-15	42	23	3	0	0	0.05	0.6	0.6	DRAM2	15.81	1.51079	-	-
chr1:111139500C>A	C	A	1:111139500-111139500	ENST00000539140.6	ENSG00000156171	DRAM2	MODIFIER	intron_variant	-	-	-	-	-	rs1024632132	HGNC:28769	-	-	-	1	P1	-	6.57e-06	0	0	0	0	0	0	0	1.47e-05	0	0	-	7.19e-05	0	16	40	21	1	0	0	0.07	0.61	0.61	DRAM2	22.5	2.55642	-	-
chr1:111139500C>A	C	A	1:111139500-111139500	ENST00000484310.6	ENSG00000156171	DRAM2	HIGH	splice_donor_variant	-	-	-	-	-	rs1024632132	HGNC:28769	YES	NM_001349884.2	-	1	P1	-	6.57e-06	0	0	0	0	0	0	0	1.47e-05	0	0	-	7.19e-05	0	16	40	21	1	0	0	0.07	0.61	0.61	DRAM2	22.5	2.55642	-1.919	8.504
chr1:11989161G>A	G	A	1:11989161-11989161	ENST00000235329.10	ENSG00000116688	MFN2	LOW	splice_polypyrimidine_tract_variant,splice_region_variant,intron_variant	-	-	-	-	-	-	HGNC:16877	YES	NM_014874.4	-	1	P1	-	-	-	-	-	-	-	-	-	-	-	-	-	0.00208809	-	48	4	-38	-8	0.23	0.02	0.01	0	0.23	MFN2	12.97	1.12048	6.486	0.179
chr1:212858363G>A	G	A	1:212858363-212858363	ENST00000366971.9	ENSG00000162769	FLVCR1	MODIFIER	5_prime_UTR_variant	89	-	-	-	-	rs867110653	HGNC:24682	YES	NM_014053.4	-	1	P1	-	-	-	-	-	-	-	-	-	-	-	-	-	-	-	-3	-2	-3	-22	0	0	0.34	0	0.34	FLVCR1	11.31	0.975271	-	-
chr1:43365624C>A	C	A	1:43365624-43365624	ENST00000372458.8	ENSG00000066322	ELOVL1	HIGH	splice_acceptor_variant	-	-	-	-	-	rs199777987	HGNC:14418	YES	NM_022821.4	-	1	P1	-	0.0004929	0.001762	0	6.55e-05	0	0	0	0	0	0.0004785	0	-	0.999973	0.934	-3	-1	-14	-44	0.97	1	0	0	1	ELOVL1	34	5.33415	0.503	8.598
chr1:5992245T>C	T	C	1:5992245-5992245	ENST00000378156.9	ENSG00000131697	NPHP4	LOW	splice_region_variant,5_prime_UTR_variant	181	-	-	-	-	rs560535903	HGNC:19104	YES	NM_015102.5	-	1	P2	-	0.004833	0.01656	0	0.002815	0	0	0	0	0	0.002868	0	-	0.999562	0.9	46	-2	12	-1	0	0	0.29	0.21	0.29	NPHP4	23.3	2.92187	4.855	2.889
chr1:9943515G>A	G	A	1:9943515-9943515	ENST00000377205.6	ENSG00000173614	NMNAT1	LOW	splice_region_variant,5_prime_UTR_variant	41	-	-	-	-	-	HGNC:17877	YES	NM_022787.4	-	1	P1	-	-	-	-	-	-	-	-	-	-	-	-	-	0.999956	0.996	2	-38	-33	0	0	0	0.23	0.26	0.26	NMNAT1	25.9	3.81089	5.06	3.935
chr1:9943528C>T	C	T	1:9943528-9943528	ENST00000377205.6	ENSG00000173614	NMNAT1	MODIFIER	intron_variant	-	-	-	-	-	rs773808298	HGNC:17877	YES	NM_022787.4	-	1	P1	-	0.0003219	2.41e-05	0	0.0003927	0	0	0	0	0.0005732	0.001434	0	-	-	-	38	44	-2	-46	0	0	0.38	0	0.38	NMNAT1	4.012	0.276283	-	-
chr10:110919115A>T	A	T	10:110919115-110919115	ENST00000605742.5	ENSG00000214413	BBIP1	MODIFIER	upstream_gene_variant	-	-	-	-	-	rs577973392	HGNC:28093	-	-	-	1	-	-	0.0002891	9.65e-05	0	0.0001308	0	0	0	0	0.0005587	0	0	-	0.430075	0.538	-12	2	-12	6	0	0	0.56	0.79	0.79	BBIP1	22.3	2.46335	-	-
chr10:110919115A>T	A	T	10:110919115-110919115	ENST00000448814.7	ENSG00000214413	BBIP1	LOW	splice_donor_region_variant,intron_variant	-	-	-	-	-	rs577973392	HGNC:28093	YES	NM_001195305.3	-	1	-	-	0.0002891	9.65e-05	0	0.0001308	0	0	0	0	0.0005587	0	0	-	0.430075	0.538	-12	2	-12	6	0	0	0.56	0.79	0.79	BBIP1	22.3	2.46335	4.084	3.88
chr10:110919117T>A	T	A	10:110919117-110919117	ENST00000448814.7	ENSG00000214413	BBIP1	LOW	splice_donor_region_variant,intron_variant	-	-	-	-	-	-	HGNC:28093	YES	NM_001195305.3	-	1	-	-	-	-	-	-	-	-	-	-	-	-	-	-	0.974723	0.75	-14	-2	-14	4	0	0	0.38	0.64	0.64	BBIP1	22.7	2.62308	3.865	4.099
chr10:110919117T>A	T	A	10:110919117-110919117	ENST00000605742.5	ENSG00000214413	BBIP1	MODIFIER	upstream_gene_variant	-	-	-	-	-	-	HGNC:28093	-	-	-	1	-	-	-	-	-	-	-	-	-	-	-	-	-	-	0.974723	0.75	-14	-2	-14	4	0	0	0.38	0.64	0.64	BBIP1	22.7	2.62308	-	-
chr10:124418881G>A	G	A	10:124418881-124418881	ENST00000368845.6	ENSG00000065154	OAT	MODIFIER	5_prime_UTR_variant	43	-	-	-	-	rs9422945	HGNC:8091	YES	NM_000274.4	-	1	P1	-	0.004485	0.01548	0	0.001309	0	0	0	0.006329	7.35e-05	0.006208	0.0002072	benign	-	-	1	0	2	-8	0	0	0.5	0.01	0.5	OAT	6.205	0.471596	-	-
chr10:124418881G>A	G	A	10:124418881-124418881	ENST00000368845.6	ENSG00000065154	OAT	MODIFIER	5_prime_UTR_variant	43	-	-	-	-	rs9422945	HGNC:8091	YES	NM_000274.4	-	1	P1	-	0.004485	0.01548	0	0.001309	0	0	0	0.006329	7.35e-05	0.006208	0.0002072	benign	-	-	1	0	2	-8	0	0	0.5	0.01	0.5	OAT	6.205	0.471596	-	-
chr11:62337926G>A	G	A	11:62337926-62337926	ENST00000415229.6	ENSG00000162174	ASRGL1	MODIFIER	5_prime_UTR_variant	164	-	-	-	-	rs373767568	HGNC:16448	YES	NM_001083926.2	-	1	P1	-	0.0003481	0	0	6.54e-05	0	0	0	0	2.94e-05	0	0.01034	-	-	-	2	-36	2	-36	0.27	0.01	0	0	0.27	ASRGL1	11.91	1.02301	-	-
chr11:62337926G>A	G	A	11:62337926-62337926	ENST00000301776.9	ENSG00000162174	ASRGL1	MODIFIER	intron_variant	-	-	-	-	-	rs373767568	HGNC:16448	-	-	-	1	P1	-	0.0003481	0	0	6.54e-05	0	0	0	0	2.94e-05	0	0.01034	-	-	-	2	-36	2	-36	0.27	0.01	0	0	0.27	ASRGL1	11.91	1.02301	-	-
chr11:62337926G>A	G	A	11:62337926-62337926	ENST00000301776.9	ENSG00000162174	ASRGL1	MODIFIER	intron_variant	-	-	-	-	-	rs373767568	HGNC:16448	-	-	-	1	P1	-	0.0003481	0	0	6.54e-05	0	0	0	0	2.94e-05	0	0.01034	-	-	-	2	-36	2	-36	0.27	0.01	0	0	0.27	ASRGL1	11.91	1.02301	-	-
chr11:62337926G>A	G	A	11:62337926-62337926	ENST00000415229.6	ENSG00000162174	ASRGL1	MODIFIER	5_prime_UTR_variant	164	-	-	-	-	rs373767568	HGNC:16448	YES	NM_001083926.2	-	1	P1	-	0.0003481	0	0	6.54e-05	0	0	0	0	2.94e-05	0	0.01034	-	-	-	2	-36	2	-36	0.27	0.01	0	0	0.27	ASRGL1	11.91	1.02301	-	-
chr11:85648085A>G	A	G	11:85648085-85648085	ENST00000304511.7	ENSG00000171202	TMEM126A	MODIFIER	5_prime_UTR_variant	119	-	-	-	-	rs1555208174	HGNC:25382	YES	NM_032273.4	-	1	P1	-	6.57e-06	0	0	0	0	0	0	0	0	0	0.0002068	likely_benign	-	-	-1	-33	-1	4	0	0	0.37	0.05	0.37	TMEM126A	11.66	1.00266	-	-
chr12:14973095T>G	T	G	12:14973095-14973095	ENST00000266395.3	ENSG00000139053	PDE6H	MODIFIER	intron_variant	-	-	-	-	-	rs1020516011	HGNC:8790	YES	NM_006205.3	-	1	P1	-	6.57e-06	2.41e-05	0	0	0	0	0	0	0	0	0	-	-	-	-47	-40	-5	-9	0	0	0.58	0.05	0.58	PDE6H	17.15	1.71868	-	-
chr14:67722491A>G	A	G	14:67722491-67722491	ENST00000267502.3	ENSG00000139988	RDH12	MODIFIER	5_prime_UTR_variant	129	-	-	-	-	rs76635633	HGNC:19977	-	-	-	5	P1	-	0.007884	0.01344	0	0.001571	0.00144	0.1039	0.0004707	0	0.0003233	0.01197	0.004762	benign,likely_benign	-	-	-17	2	8	2	0.22	0	0	0	0.22	RDH12	4.279	0.299152	-	-
chr14:67722491A>G	A	G	14:67722491-67722491	ENST00000551171.6	ENSG00000139988	RDH12	MODIFIER	5_prime_UTR_variant	173	-	-	-	-	rs76635633	HGNC:19977	YES	NM_152443.3	-	1	P1	-	0.007884	0.01344	0	0.001571	0.00144	0.1039	0.0004707	0	0.0003233	0.01197	0.004762	benign,likely_benign	-	-	-17	2	8	2	0.22	0	0	0	0.22	RDH12	4.279	0.299152	-	-
chr15:31101642C>T	C	T	15:31101642-31101642	ENST00000256552.11	ENSG00000134160	TRPM1	MODIFIER	intron_variant	-	-	-	-	-	rs1040690270	HGNC:7146	YES	NM_001252024.2	-	1	P2	-	5.25e-05	0.0001206	0	0	0	0	0	0	4.41e-05	0	0	-	-	-	14	15	-1	15	0	0	0.36	0.02	0.36	TRPM1	0.892	-0.084647	-	-
chr15:74202694G>T	G	T	15:74202694-74202694	ENST00000395105.9	ENSG00000137868	STRA6	MODIFIER	intron_variant	-	-	-	-	-	-	HGNC:30650	YES	NM_022369.4	-	1	P1	-	-	-	-	-	-	-	-	-	-	-	-	-	-	-	7	-3	7	19	0	0	0.23	0.05	0.23	STRA6	14.36	1.2958	-	-
chr15:82680221T>G	T	G	15:82680221-82680221	ENST00000535359.6	ENSG00000103723	AP3B2	MODERATE	missense_variant	1233	1064	355	Q/P	cAg/cCg	-	HGNC:567	YES	NM_001278512.2	-	1	-	-	-	-	-	-	-	-	-	-	-	-	-	-	-	-	-17	-2	-46	5	0.24	0	0.01	0	0.24	AP3B2	32	4.7451	-	-
chr15:82680221T>G	T	G	15:82680221-82680221	ENST00000535359.6	ENSG00000103723	AP3B2	MODERATE	missense_variant	1233	1064	355	Q/P	cAg/cCg	-	HGNC:567	YES	NM_001278512.2	-	1	-	-	-	-	-	-	-	-	-	-	-	-	-	-	-	-	-17	-2	-46	5	0.24	0	0.01	0	0.24	AP3B2	32	4.7451	-	-
chr15:82680221T>G	T	G	15:82680221-82680221	ENST00000660624.1	ENSG00000103723	AP3B2	MODIFIER	5_prime_UTR_variant	187	-	-	-	-	-	HGNC:567	-	-	-	-	-	-	-	-	-	-	-	-	-	-	-	-	-	-	-	-	-17	-2	-46	5	0.24	0	0.01	0	0.24	AP3B2	32	4.7451	-	-
chr15:82680221T>G	T	G	15:82680221-82680221	ENST00000660624.1	ENSG00000103723	AP3B2	MODIFIER	5_prime_UTR_variant	187	-	-	-	-	-	HGNC:567	-	-	-	-	-	-	-	-	-	-	-	-	-	-	-	-	-	-	-	-	-17	-2	-46	5	0.24	0	0.01	0	0.24	AP3B2	32	4.7451	-	-
chr15:82680269T>C	T	C	15:82680269-82680269	ENST00000660624.1	ENSG00000103723	AP3B2	MODIFIER	5_prime_UTR_variant	139	-	-	-	-	rs760706041	HGNC:567	-	-	-	-	-	-	4.62e-05	2.42e-05	0	0	0	0.001168	0	0	0	0	0	-	-	-	-1	-6	-48	-38	0.35	0	0	0	0.35	AP3B2	0.314	-0.298281	-	-
chr15:82680269T>C	T	C	15:82680269-82680269	ENST00000535359.6	ENSG00000103723	AP3B2	MODIFIER	intron_variant	-	-	-	-	-	rs760706041	HGNC:567	YES	NM_001278512.2	-	1	-	-	4.62e-05	2.42e-05	0	0	0	0.001168	0	0	0	0	0	-	-	-	-1	-6	-48	-38	0.35	0	0	0	0.35	AP3B2	0.314	-0.298281	-	-
chr15:82680269T>C	T	C	15:82680269-82680269	ENST00000535359.6	ENSG00000103723	AP3B2	MODIFIER	intron_variant	-	-	-	-	-	rs760706041	HGNC:567	YES	NM_001278512.2	-	1	-	-	4.62e-05	2.42e-05	0	0	0	0.001168	0	0	0	0	0	-	-	-	-1	-6	-48	-38	0.35	0	0	0	0.35	AP3B2	0.314	-0.298281	-	-
chr15:82680269T>C	T	C	15:82680269-82680269	ENST00000660624.1	ENSG00000103723	AP3B2	MODIFIER	5_prime_UTR_variant	139	-	-	-	-	rs760706041	HGNC:567	-	-	-	-	-	-	4.62e-05	2.42e-05	0	0	0	0.001168	0	0	0	0	0	-	-	-	-1	-6	-48	-38	0.35	0	0	0	0.35	AP3B2	0.314	-0.298281	-	-
chr16:28491857A>C	A	C	16:28491857-28491857	ENST00000636147.2	ENSG00000188603	CLN3	MODIFIER	intron_variant	-	-	-	-	-	-	HGNC:2074	YES	NM_001042432.2	-	1	P1	-	-	-	-	-	-	-	-	-	-	-	-	-	-	-	-44	-22	48	-14	0	0.44	0	0	0.44	CLN3	15.17	1.41312	-	-
chr16:72093893G>A	G	A	16:72093893-72093893	ENST00000268482.8	ENSG00000140829	DHX38	MODIFIER	5_prime_UTR_variant	47	-	-	-	-	rs56040704	HGNC:17211	YES	NM_014003.4	-	1	P1	-	0.004363	0.01202	0.008772	0.002748	0	0	0.0008471	0	0.001411	0.004314	0.0004139	-	5.41e-05	0	17	1	-4	-7	0	0	0.51	0	0.51	DHX38	13.03	1.12737	-	-
chr16:77434751G>C	G	C	16:77434751-77434751	ENST00000282849.10	ENSG00000140873	ADAMTS18	MODIFIER	5_prime_UTR_variant	284	-	-	-	-	rs530309075	HGNC:17110	YES	NM_199355.4	-	1	P1	-	0.0015	0.005216	0	0.0003929	0	0.0005812	0	0	1.47e-05	0.0009569	0	-	-	-	0	-35	0	-41	0	0	0.4	0	0.4	ADAMTS18	12.38	1.06272	-	-
chr19:54115798G>A	G	A	19:54115798-54115798	ENST00000321030.9	ENSG00000105618	PRPF31	HIGH	splice_donor_variant	-	-	-	-	-	-	HGNC:15446	YES	NM_015629.4	-	1	P1	-	-	-	-	-	-	-	-	-	-	-	-	-	0.999952	0.87	-44	-19	-44	-1	0	0	0.77	1	1	PRPF31	35	5.96183	1.851	8.182
chr19:54115798G>T	G	T	19:54115798-54115798	ENST00000321030.9	ENSG00000105618	PRPF31	HIGH	splice_donor_variant	-	-	-	-	-	-	HGNC:15446	YES	NM_015629.4	-	1	P1	-	-	-	-	-	-	-	-	-	-	-	-	-	0.999952	0.866	-2	-19	-44	-1	0	0	0.76	1	1	PRPF31	35	6.1861	1.529	8.504
chr2:38075780C>T	C	T	2:38075780-38075780	ENST00000610745.5	ENSG00000138061	CYP1B1	LOW	splice_region_variant,5_prime_UTR_variant	372	-	-	-	-	rs9341245	HGNC:2597	YES	NM_000104.4	-	1	P1	-	0.003659	0.000434	0.0307	0.004383	0.02536	0	9.42e-05	0.01899	0.003483	0.009082	0.01925	uncertain_significance	0.998774	0.96	-2	-1	4	0	0	0	0	0.6	0.6	CYP1B1	22.8	2.69966	2.742	6.199
chr2:38075781T>A	T	A	2:38075781-38075781	ENST00000610745.5	ENSG00000138061	CYP1B1	LOW	splice_region_variant,5_prime_UTR_variant	371	-	-	-	-	rs891299644	HGNC:2597	YES	NM_000104.4	-	1	P1	-	5.26e-05	0	0	0.0001308	0	0	0	0	7.35e-05	0.0004776	0	-	0.746523	0.654	-43	-2	-50	-1	0	0	0	0.58	0.58	CYP1B1	19.9	2.08516	6.603	2.339
chr2:98369937A>G	A	G	2:98369937-98369937	ENST00000272602.7	ENSG00000144191	CNGA3	HIGH	splice_acceptor_variant	-	-	-	-	-	rs767832037	HGNC:2150	YES	NM_001298.3	-	1	-	-	-	-	-	-	-	-	-	-	-	-	-	-	0.999987	0.952	36	2	-23	-24	0.08	0.98	0	0	0.98	CNGA3	33	5.12475	-1.364	7.955
chr20:35458373A>C	A	C	20:35458373-35458373	ENST00000397527.6	ENSG00000126001	CEP250	LOW	splice_region_variant,5_prime_UTR_variant	224	-	-	-	-	rs1282196844	HGNC:1859	YES	NM_007186.6	-	5	P1	-	6.57e-06	0	0	0	0	0	0	0	1.47e-05	0	0	-	0.152899	0.54	5	-11	5	1	0	0	0	0.33	0.33	CEP250	9.128	0.772982	10.154	0.131
chr20:35458377A>G	A	G	20:35458377-35458377	ENST00000397527.6	ENSG00000126001	CEP250	LOW	splice_donor_region_variant,intron_variant	-	-	-	-	-	rs559994118	HGNC:1859	YES	NM_007186.6	-	5	P1	-	3.29e-05	0	0	0	0	0	0	0	0	0	0.001034	-	0.0162683	0.158	6	-15	-49	-3	0	0	0	0.38	0.38	CEP250	6.92	0.540296	8.23	2.056
chr20:63981147C>G	C	G	20:63981147-63981147	ENST00000266079.5	ENSG00000101161	PRPF6	MODIFIER	5_prime_UTR_variant	16	-	-	-	-	rs562369921	HGNC:15860	YES	NM_012469.4	-	1	P1	-	0.001661	0.005811	0	0.0006539	0	0	0	0	1.47e-05	0.0004776	0	uncertain_significance	-	-	-1	8	-1	30	0	0	0.29	0	0.29	PRPF6	13.04	1.12919	-	-
chr3:14416454G>A	G	A	3:14416454-14416454	ENST00000622186.5	ENSG00000131389	SLC6A6	HIGH	splice_donor_variant	-	-	-	-	-	rs1053315456	HGNC:11052	YES	NM_003043.6	-	1	P1	-	1.97e-05	4.83e-05	0	0	0	0	0	0	1.47e-05	0	0	-	0.999968	0.864	21	-42	21	-1	0	0	0.05	0.91	0.91	SLC6A6	28.8	4.2166	2.553	8.182
chr3:50617514G>C	G	C	3:50617514-50617514	ENST00000357955.6	ENSG00000114738	MAPKAPK3	LOW	splice_region_variant,5_prime_UTR_variant	58	-	-	-	-	-	HGNC:6888	-	-	-	1	P1	-	-	-	-	-	-	-	-	-	-	-	-	-	0.716385	0.47	-49	0	-49	-1	0	0.38	0	0	0.38	MAPKAPK3	23	2.79771	10.31	2.466
chr3:50617514G>C	G	C	3:50617514-50617514	ENST00000357955.6	ENSG00000114738	MAPKAPK3	LOW	splice_region_variant,5_prime_UTR_variant	58	-	-	-	-	-	HGNC:6888	-	-	-	1	P1	-	-	-	-	-	-	-	-	-	-	-	-	-	0.716385	0.47	-49	0	-49	-1	0	0.38	0	0	0.38	MAPKAPK3	23	2.79771	10.31	2.466
chr3:50617514G>C	G	C	3:50617514-50617514	ENST00000621469.5	ENSG00000114738	MAPKAPK3	LOW	splice_region_variant,5_prime_UTR_variant	92	-	-	-	-	-	HGNC:6888	YES	NM_001243925.2	-	1	P1	-	-	-	-	-	-	-	-	-	-	-	-	-	0.716385	0.47	-49	0	-49	-1	0	0.38	0	0	0.38	MAPKAPK3	23	2.79771	10.31	2.466
chr3:50617514G>C	G	C	3:50617514-50617514	ENST00000621469.5	ENSG00000114738	MAPKAPK3	LOW	splice_region_variant,5_prime_UTR_variant	92	-	-	-	-	-	HGNC:6888	YES	NM_001243925.2	-	1	P1	-	-	-	-	-	-	-	-	-	-	-	-	-	0.716385	0.47	-49	0	-49	-1	0	0.38	0	0	0.38	MAPKAPK3	23	2.79771	10.31	2.466
chr4:112315853G>A	G	A	4:112315853-112315853	ENST00000504176.6	ENSG00000073331	ALPK1	HIGH	splice_donor_variant	-	-	-	-	-	rs535957089	HGNC:20917	-	-	-	2	-	-	0.0002104	4.83e-05	0	0.0001965	0.0002882	0	0.0002836	0	0.0003382	0	0	-	0.999962	0.708	24	-48	24	-1	0	0	0	0.94	0.94	ALPK1	23.9	3.21475	2.056	8.182
chr4:112315853G>A	G	A	4:112315853-112315853	ENST00000650871.1	ENSG00000073331	ALPK1	HIGH	splice_donor_variant	-	-	-	-	-	rs535957089	HGNC:20917	YES	NM_025144.4	-	-	P1	-	0.0002104	4.83e-05	0	0.0001965	0.0002882	0	0.0002836	0	0.0003382	0	0	-	0.999962	0.708	24	-48	24	-1	0	0	0	0.94	0.94	ALPK1	23.9	3.21475	2.056	8.182
chr4:112315858T>C	T	C	4:112315858-112315858	ENST00000650871.1	ENSG00000073331	ALPK1	LOW	splice_donor_region_variant,intron_variant	-	-	-	-	-	-	HGNC:20917	YES	NM_025144.4	-	-	P1	-	-	-	-	-	-	-	-	-	-	-	-	-	0.0041959	0.148	-6	-39	-10	-6	0	0	0	0.34	0.34	ALPK1	13.54	1.1882	8.837	1.402
chr4:112315858T>C	T	C	4:112315858-112315858	ENST00000504176.6	ENSG00000073331	ALPK1	LOW	splice_donor_region_variant,intron_variant	-	-	-	-	-	-	HGNC:20917	-	-	-	2	-	-	-	-	-	-	-	-	-	-	-	-	-	-	0.0041959	0.148	-6	-39	-10	-6	0	0	0	0.34	0.34	ALPK1	13.54	1.1882	8.837	1.402
chr4:47981503A>T	A	T	4:47981503-47981503	ENST00000514170.7	ENSG00000198515	CNGA1	LOW	splice_polypyrimidine_tract_variant,splice_region_variant,intron_variant	-	-	-	-	-	-	HGNC:2148	YES	NM_001379270.1	-	5	P1	-	-	-	-	-	-	-	-	-	-	-	-	-	2.43e-05	0.066	35	-3	-3	5	0	0.73	0	0	0.73	CNGA1	17.54	1.77391	1.08	3.567
chr4:47981503A>T	A	T	4:47981503-47981503	ENST00000420489.7	ENSG00000198515	CNGA1	LOW	splice_polypyrimidine_tract_variant,splice_region_variant,intron_variant	-	-	-	-	-	-	HGNC:2148	-	-	-	2	P1	-	-	-	-	-	-	-	-	-	-	-	-	-	2.43e-05	0.066	35	-3	-3	5	0	0.73	0	0	0.73	CNGA1	17.54	1.77391	1.08	3.567
chr6:65639773C>T	C	T	6:65639773-65639773	ENST00000503581.6	ENSG00000188107	EYS	LOW	splice_donor_5th_base_variant,intron_variant	-	-	-	-	-	-	HGNC:21555	YES	NM_001142800.2	-	5	P2	-	-	-	-	-	-	-	-	-	-	-	-	-	0.128095	0.386	-25	26	-25	5	0	0	0.32	0.11	0.32	EYS	13.02	1.12665	8.267	2.018
chr8:76986188T>G	T	G	8:76986188-76986188	ENST00000357039.9	ENSG00000164751	PEX2	LOW	splice_region_variant,5_prime_UTR_variant	230	-	-	-	-	rs773572665	HGNC:9717	YES	NM_000318.3	-	1	P1	-	1.97e-05	0	0	0	0	0	0	0	4.41e-05	0	0	-	0.00203616	0.332	43	-2	-35	-1	0	0	0.7	0.41	0.7	PEX2	13.82	1.22369	8.938	-0.258
chr8:76986188T>G	T	G	8:76986188-76986188	ENST00000518986.5	ENSG00000164751	PEX2	LOW	splice_region_variant,5_prime_UTR_variant	143	-	-	-	-	rs773572665	HGNC:9717	-	-	-	3	-	-	1.97e-05	0	0	0	0	0	0	0	4.41e-05	0	0	-	0.00203616	0.332	43	-2	-35	-1	0	0	0.7	0.41	0.7	PEX2	13.82	1.22369	8.938	-0.258
chr8:76999989C>T	C	T	8:76999989-76999989	ENST00000357039.9	ENSG00000164751	PEX2	HIGH	splice_donor_variant	-	-	-	-	-	rs892704433	HGNC:9717	YES	NM_000318.3	-	1	P1	-	1.31e-05	0	0	0	0	0	0	0	2.94e-05	0	0	-	0.99999	0.938	-17	42	-38	1	0	0	0.19	1	1	PEX2	34	5.52822	0.497	8.182
chr8:99013347T>A	T	A	8:99013347-99013347	ENST00000358544.7	ENSG00000132549	VPS13B	LOW	splice_region_variant,5_prime_UTR_variant	74	-	-	-	-	rs886062533	HGNC:2183	-	-	NM_017890.5	1	A2	-	3.29e-05	2.42e-05	0	0	0	0	0	0	5.89e-05	0	0	uncertain_significance	7.01e-05	0.012	-4	-2	-4	-2	0	0	0.34	0	0.34	VPS13B	11.94	1.02518	5.159	-1.16
chr8:99013347T>A	T	A	8:99013347-99013347	ENST00000357162.7	ENSG00000132549	VPS13B	LOW	splice_region_variant,5_prime_UTR_variant	74	-	-	-	-	rs886062533	HGNC:2183	YES	NM_152564.5	-	1	P3	-	3.29e-05	2.42e-05	0	0	0	0	0	0	5.89e-05	0	0	uncertain_significance	7.01e-05	0.012	-4	-2	-4	-2	0	0	0.34	0	0.34	VPS13B	11.94	1.02518	5.159	-1.16
chr8:99013353C>G	C	G	8:99013353-99013353	ENST00000358544.7	ENSG00000132549	VPS13B	LOW	splice_donor_region_variant,intron_variant	-	-	-	-	-	rs147672364	HGNC:2183	-	-	NM_017890.5	1	A2	-	0.0001381	7.25e-05	0	0	0	0	0	0	0.0002646	0	0	uncertain_significance	0.000249	0.046	0	-8	-18	-6	0	0	0.09	0.32	0.32	VPS13B	13.79	1.22012	4.044	-0.045
chr8:99013353C>G	C	G	8:99013353-99013353	ENST00000357162.7	ENSG00000132549	VPS13B	LOW	splice_donor_region_variant,intron_variant	-	-	-	-	-	rs147672364	HGNC:2183	YES	NM_152564.5	-	1	P3	-	0.0001381	7.25e-05	0	0	0	0	0	0	0.0002646	0	0	uncertain_significance	0.000249	0.046	0	-8	-18	-6	0	0	0.09	0.32	0.32	VPS13B	13.79	1.22012	4.044	-0.045
chrX:11111340G>A	G	A	X:11111340-11111340	ENST00000380762.5	ENSG00000004961	HCCS	MODIFIER	5_prime_UTR_variant	9	-	-	-	-	rs545818895	HGNC:4837	YES	NM_005333.5	-	1	P1	-	5.75e-05	0	0	0	0	0	0	0	0	0	0.002567	-	-	-	5	17	-3	39	0	0	0.42	0	0.42	HCCS	17.34	1.74524	-	-
chrX:40077973T>C	T	C	X:40077973-40077973	ENST00000378444.9	ENSG00000183337	BCOR	LOW	splice_polypyrimidine_tract_variant,splice_region_variant,intron_variant	-	-	-	-	-	rs779123312	HGNC:20893	YES	NM_001123385.2	-	1	P2	-	8.88e-06	0	0	0	0	0	0	0	0	0	0.0003619	-	0.799593	0.522	-1	-9	-4	-9	0.98	0	0	0	0.98	BCOR	22.6	2.57322	8.172	2.655
chrX:43958715C>T	C	T	X:43958715-43958715	ENST00000642620.1	ENSG00000124479	NDP	MODIFIER	5_prime_UTR_variant	225	-	-	-	-	COSV100955717	HGNC:7678	YES	NM_000266.4	-	-	P1	-	-	-	-	-	-	-	-	-	-	-	-	-	-	-	-50	5	3	-50	0.03	0	0.4	0	0.4	NDP	11.03	0.952726	-	-
[truncated: 21 more columns]

## Sheet: CMGG_Splicing
Variant	REF	ALT	Location	Feature	Gene	SYMBOL	IMPACT	Consequence	cDNA_position	CDS_position	Protein_position	Amino_acids	Codons	Existing_variation	HGNC_ID	CANONICAL	MANE_SELECT	MANE_PLUS_CLINICAL	TSL	APPRIS	REFSEQ_MATCH	gnomADg_AF	gnomADg_AFR_AF	gnomADg_AMI_AF	gnomADg_AMR_AF	gnomADg_ASJ_AF	gnomADg_EAS_AF	gnomADg_FIN_AF	gnomADg_MID_AF	gnomADg_NFE_AF	gnomADg_OTH_AF	gnomADg_SAS_AF	CLIN_SIG	ada_score	rf_score	SpliceAI_pred_DP_AG	SpliceAI_pred_DP_AL	SpliceAI_pred_DP_DG	SpliceAI_pred_DP_DL	SpliceAI_pred_DS_AG	SpliceAI_pred_DS_AL	SpliceAI_pred_DS_DG	SpliceAI_pred_DS_DL	SpliceAI_interpretation	SpliceAI_pred_SYMBOL	CADD_PHRED	CADD_RAW	MaxEntScan_alt	MaxEntScan_diff
chr11:1761485G>T	G	T	11:1761485_1761485	ENST00000236671.7	ENSG00000117984	CTSD	LOW	splice_polypyrimidine_tract_variant,intron_variant	-	-	-	-	-	rs371858126	HGNC:2529	YES	NM_001909.5	-	1	P2	-	1.31e-05	0	0	0	0	0	0	0	2.94e-05	0	0	likely_benign	-	-	-2	-17	-17	3	0.25	0.16	0	0	0.25	CTSD	0.086	-0.5668	2.654	2.303
chr10:102714319C>A	C	A	10:102714319_102714319	ENST00000260746.6	ENSG00000138175	ARL3	MODIFIER	5_prime_UTR_variant	79	-	-	-	-	-	HGNC:694	YES	NM_004311.4	-	1	P1	-	-	-	-	-	-	-	-	-	-	-	-	-	-	-	2	9	2	9	0	0	0.59	0	0.59	ARL3	21.7	2.3199	-	-
chr19:7440320A>G	A	G	19:7440320_7440320	ENST00000319670.14	ENSG00000104880	ARHGEF18	MODIFIER	intron_variant	-	-	-	-	-	rs758121824	HGNC:17090	-	-	-	1	A2	-	1.98e-05	2.42e-05	0	0	0	0	0	0	2.94e-05	0	0	-	-	-	1	24	24	16	0	0.22	0	0	0.22	ARHGEF18	22.8	2.69527	-	-
chr11:61392593G>C	G	C	11:61392593_61392593	ENST00000334888.10	ENSG00000187049	TMEM216	MODIFIER	5_prime_UTR_variant	7	-	-	-	-	rs1476660612	HGNC:25018	-	-	-	2	A2	-	6.57e-06	0	0	0	0	0	0	0	1.47e-05	0	0	-	-	-	5	1	5	36	0.22	0	0	0	0.22	TMEM216	18.07	1.84548	-	-
chr13:26642253A>G	A	G	13:26642253_26642253	ENST00000335327.6	ENSG00000132970	WASF3	LOW	splice_polypyrimidine_tract_variant,splice_region_variant,intron_variant	-	-	-	-	-	rs754461027	HGNC:12734	YES	NM_006646.6	-	1	P1	-	5.26e-05	4.82e-05	0	0.0002618	0	0	0	0	1.47e-05	0.0004776	0	-	0.288706	0.86	1	8	1	8	0.91	0.91	0	0	0.91	WASF3	20.9	2.20505	4.692	5.732
chr20:25339354G>C	G	C	20:25339354_25339354	ENST00000339157.10	ENSG00000100997	ABHD12	LOW	splice_polypyrimidine_tract_variant,splice_region_variant,intron_variant	-	-	-	-	-	-	HGNC:15868	YES	NM_001042472.3	-	2	P1	-	-	-	-	-	-	-	-	-	-	-	-	-	0.999526	0.79	-10	-3	-3	-14	0.06	0.68	0	0	0.68	ABHD12	24	3.25989	2.112	9.571
chr1:43365624C>A	C	A	1:43365624_43365624	ENST00000372458.8	ENSG00000066322	ELOVL1	HIGH	splice_acceptor_variant	-	-	-	-	-	rs199777987	HGNC:14418	YES	NM_022821.4	-	1	P1	-	0.0004929	0.001762	0	6.55e-05	0	0	0	0	0	0.0004785	0	-	0.999973	0.934	-3	-1	-14	-44	0.97	1	0	0	1	ELOVL1	34	5.33415	0.503	8.598
chr9:14776255T>A	T	A	9:14776255_14776255	ENST00000380880.4	ENSG00000164946	FREM1	MODIFIER	intron_variant	-	-	-	-	-	rs770809213	HGNC:23399	YES	NM_001379081.2	-	5	P1	-	0.0001248	4.82e-05	0	0.0001963	0.000288	0	0	0	0.0001764	0.0004776	0	-	0.000105	0.01	1	-2	-19	29	0.3	0	0	0	0.3	FREM1	17.25	1.73306	-	-
chr9:14776255T>A	T	A	9:14776255_14776255	ENST00000380880.4	ENSG00000164946	FREM1	MODIFIER	intron_variant	-	-	-	-	-	rs770809213	HGNC:23399	YES	NM_001379081.2	-	5	P1	-	0.0001248	4.82e-05	0	0.0001963	0.000288	0	0	0	0.0001764	0.0004776	0	-	0.000105	0.01	1	-2	-19	29	0.3	0	0	0	0.3	FREM1	17.25	1.73306	-	-
chr9:14776255T>A	T	A	9:14776255_14776255	ENST00000380880.4	ENSG00000164946	FREM1	MODIFIER	intron_variant	-	-	-	-	-	rs770809213	HGNC:23399	YES	NM_001379081.2	-	5	P1	-	0.0001248	4.82e-05	0	0.0001963	0.000288	0	0	0	0.0001764	0.0004776	0	-	0.000105	0.01	1	-2	-19	29	0.3	0	0	0	0.3	FREM1	17.25	1.73306	-	-
chr9:14776255T>A	T	A	9:14776255_14776255	ENST00000380880.4	ENSG00000164946	FREM1	MODIFIER	intron_variant	-	-	-	-	-	rs770809213	HGNC:23399	YES	NM_001379081.2	-	5	P1	-	0.0001248	4.82e-05	0	0.0001963	0.000288	0	0	0	0.0001764	0.0004776	0	-	0.000105	0.01	1	-2	-19	29	0.3	0	0	0	0.3	FREM1	17.25	1.73306	-	-
chr9:14776255T>A	T	A	9:14776255_14776255	ENST00000380880.4	ENSG00000164946	FREM1	MODIFIER	intron_variant	-	-	-	-	-	rs770809213	HGNC:23399	YES	NM_001379081.2	-	5	P1	-	0.0001248	4.82e-05	0	0.0001963	0.000288	0	0	0	0.0001764	0.0004776	0	-	0.000105	0.01	1	-2	-19	29	0.3	0	0	0	0.3	FREM1	17.25	1.73306	-	-
chr9:14776255T>A	T	A	9:14776255_14776255	ENST00000380880.4	ENSG00000164946	FREM1	MODIFIER	intron_variant	-	-	-	-	-	rs770809213	HGNC:23399	YES	NM_001379081.2	-	5	P1	-	0.0001248	4.82e-05	0	0.0001963	0.000288	0	0	0	0.0001764	0.0004776	0	-	0.000105	0.01	1	-2	-19	29	0.3	0	0	0	0.3	FREM1	17.25	1.73306	-	-
chr9:14776255T>A	T	A	9:14776255_14776255	ENST00000380894.5	ENSG00000164946	FREM1	LOW	splice_region_variant,5_prime_UTR_variant	88	-	-	-	-	rs770809213	HGNC:23399	-	-	-	1	-	-	0.0001248	4.82e-05	0	0.0001963	0.000288	0	0	0	0.0001764	0.0004776	0	-	0.000105	0.01	1	-2	-19	29	0.3	0	0	0	0.3	FREM1	17.25	1.73306	7.374	-1.841
chr9:14776255T>A	T	A	9:14776255_14776255	ENST00000380894.5	ENSG00000164946	FREM1	LOW	splice_region_variant,5_prime_UTR_variant	88	-	-	-	-	rs770809213	HGNC:23399	-	-	-	1	-	-	0.0001248	4.82e-05	0	0.0001963	0.000288	0	0	0	0.0001764	0.0004776	0	-	0.000105	0.01	1	-2	-19	29	0.3	0	0	0	0.3	FREM1	17.25	1.73306	7.374	-1.841
chr9:14776255T>A	T	A	9:14776255_14776255	ENST00000380894.5	ENSG00000164946	FREM1	LOW	splice_region_variant,5_prime_UTR_variant	88	-	-	-	-	rs770809213	HGNC:23399	-	-	-	1	-	-	0.0001248	4.82e-05	0	0.0001963	0.000288	0	0	0	0.0001764	0.0004776	0	-	0.000105	0.01	1	-2	-19	29	0.3	0	0	0	0.3	FREM1	17.25	1.73306	7.374	-1.841
chr9:14776255T>A	T	A	9:14776255_14776255	ENST00000380894.5	ENSG00000164946	FREM1	LOW	splice_region_variant,5_prime_UTR_variant	88	-	-	-	-	rs770809213	HGNC:23399	-	-	-	1	-	-	0.0001248	4.82e-05	0	0.0001963	0.000288	0	0	0	0.0001764	0.0004776	0	-	0.000105	0.01	1	-2	-19	29	0.3	0	0	0	0.3	FREM1	17.25	1.73306	7.374	-1.841
chr9:14776255T>A	T	A	9:14776255_14776255	ENST00000380894.5	ENSG00000164946	FREM1	LOW	splice_region_variant,5_prime_UTR_variant	88	-	-	-	-	rs770809213	HGNC:23399	-	-	-	1	-	-	0.0001248	4.82e-05	0	0.0001963	0.000288	0	0	0	0.0001764	0.0004776	0	-	0.000105	0.01	1	-2	-19	29	0.3	0	0	0	0.3	FREM1	17.25	1.73306	7.374	-1.841
chr9:14776255T>A	T	A	9:14776255_14776255	ENST00000380894.5	ENSG00000164946	FREM1	LOW	splice_region_variant,5_prime_UTR_variant	88	-	-	-	-	rs770809213	HGNC:23399	-	-	-	1	-	-	0.0001248	4.82e-05	0	0.0001963	0.000288	0	0	0	0.0001764	0.0004776	0	-	0.000105	0.01	1	-2	-19	29	0.3	0	0	0	0.3	FREM1	17.25	1.73306	7.374	-1.841
chr2:181573749T>G	T	G	2:181573749_181573749	ENST00000410087.8	ENSG00000188452	CERKL	LOW	splice_donor_region_variant,intron_variant	-	-	-	-	-	-	HGNC:21699	YES	NM_201548.5	-	1	P1	-	-	-	-	-	-	-	-	-	-	-	-	-	0.605029	0.462	4	31	11	4	0	0	0	0.25	0.25	CERKL	20.6	2.16605	8.396	1.681
chr11:1761485G>T	G	T	11:1761485_1761485	ENST00000429746.2	ENSG00000117984	CTSD	LOW	splice_polypyrimidine_tract_variant,intron_variant	-	-	-	-	-	rs371858126	HGNC:2529	-	-	-	3	-	-	1.31e-05	0	0	0	0	0	0	0	2.94e-05	0	0	likely_benign	-	-	-2	-17	-17	3	0.25	0.16	0	0	0.25	CTSD	0.086	-0.5668	2.654	2.303
chr3:48466629G>A	G	A	3:48466629_48466629	ENST00000456089.1	ENSG00000213689	TREX1	MODIFIER	intron_variant	-	-	-	-	-	rs749323787,COSV105881685	HGNC:12269	-	-	-	3	-	-	2.64e-05	0	0	0	0	0.0005818	0	0	1.47e-05	0	0	uncertain_significance,pathogenic,benign	-	-	2	1	10	12	0.22	0.92	0	0	0.92	TREX1	31	4.43571	-	-
chr20:25339354G>C	G	C	20:25339354_25339354	ENST00000491682.5	ENSG00000100997	ABHD12	LOW	splice_polypyrimidine_tract_variant,splice_region_variant,intron_variant	-	-	-	-	-	-	HGNC:15868	-	-	-	3	-	-	-	-	-	-	-	-	-	-	-	-	-	-	0.999526	0.79	-10	-3	-3	-14	0.06	0.68	0	0	0.68	ABHD12	24	3.25989	2.112	9.571
chr6:99510240T>C	T	C	6:99510240_99510240	ENST00000500704.7	ENSG00000123552	USP45	LOW	splice_polypyrimidine_tract_variant,intron_variant	-	-	-	-	-	rs371559851	HGNC:20080	YES	NM_001346022.3	-	5	P1	-	3.29e-05	4.83e-05	0	0	0	0	0	0	4.41e-05	0	0	-	0.945127	0.984	-1	-10	-1	-20	0.95	0.87	0	0	0.95	USP45	23.8	3.19459	2.815	4.79
chr11:61392593G>C	G	C	11:61392593_61392593	ENST00000515837.7	ENSG00000187049	TMEM216	MODIFIER	5_prime_UTR_variant	7	-	-	-	-	rs1476660612	HGNC:25018	YES	NM_001173990.3	-	2	P4	-	6.57e-06	0	0	0	0	0	0	0	1.47e-05	0	0	-	-	-	5	1	5	36	0.22	0	0	0	0.22	TMEM216	18.07	1.84548	-	-
chr2:38075390C>G	C	G	2:38075390_38075390	ENST00000610745.5	ENSG00000138061	CYP1B1	HIGH	splice_acceptor_variant	-	-	-	-	-	rs779053553,COSV99572666	HGNC:2597	YES	NM_000104.4	-	1	P1	-	-	-	-	-	-	-	-	-	-	-	-	-	0.999944	0.922	-13	-1	-10	-1	0.48	0.94	0	0	0.94	CYP1B1	25.9	3.82106	3.027	8.064
chr3:48466629G>A	G	A	3:48466629_48466629	ENST00000625293.3	ENSG00000213689	TREX1	HIGH	splice_acceptor_variant	-	-	-	-	-	rs749323787,COSV105881685	HGNC:12269	YES	NM_033629.6	-	-	P1	-	2.64e-05	0	0	0	0	0.0005818	0	0	1.47e-05	0	0	uncertain_significance,pathogenic,benign	-	-	2	1	10	12	0.22	0.92	0	0	0.92	TREX1	31	4.43571	-2.389	8.75
chr19:7440320A>G	A	G	19:7440320_7440320	ENST00000668164.2	ENSG00000104880	ARHGEF18	MODIFIER	intron_variant	-	-	-	-	-	rs758121824	HGNC:17090	YES	NM_001367823.1	-	-	A2	-	1.98e-05	2.42e-05	0	0	0	0	0	0	2.94e-05	0	0	-	-	-	1	24	24	16	0	0.22	0	0	0.22	ARHGEF18	22.8	2.69527	-	-
chr2:181573749T>G	T	G	2:181573749_181573749	ENST00000684145.1	ENSG00000188452	CERKL	LOW	splice_donor_region_variant,intron_variant	-	-	-	-	-	-	HGNC:21699	-	-	-	-	-	-	-	-	-	-	-	-	-	-	-	-	-	-	0.605029	0.462	4	31	11	4	0	0	0	0.25	0.25	CERKL	20.6	2.16605	8.396	1.681
[truncated: 6 more columns]

## Sheet: GE_TE_efficiency
Variant	REF	ALT	Location	Feature	Gene	SYMBOL	IMPACT	Consequence	cDNA_position	CDS_position	Protein_position	Amino_acids	Codons	Existing_variation	HGNC_ID	CANONICAL	MANE_SELECT	MANE_PLUS_CLINICAL	TSL	APPRIS	REFSEQ_MATCH	gnomADg_AF	gnomADg_AFR_AF	gnomADg_AMI_AF	gnomADg_AMR_AF	gnomADg_ASJ_AF	gnomADg_EAS_AF	gnomADg_FIN_AF	gnomADg_MID_AF	gnomADg_NFE_AF	gnomADg_OTH_AF	gnomADg_SAS_AF	CLIN_SIG	ada_score	rf_score	SpliceAI_pred_DP_AG	SpliceAI_pred_DP_AL	SpliceAI_pred_DP_DG	SpliceAI_pred_DP_DL	SpliceAI_pred_DS_AG	SpliceAI_pred_DS_AL	SpliceAI_pred_DS_DG	SpliceAI_pred_DS_DL	SpliceAI_pred_SYMBOL	CADD_PHRED	CADD_RAW	MaxEntScan_alt	MaxEntScan_diff	MaxEntScan_ref
chr15:28099237G>C	G	C	15:28099237-28099237	ENST00000353809.9	ENSG00000104044	OCA2	MODIFIER	5_prime_UTR_variant	76	-	-	-	-	-	HGNC:8101	-	-	-	1	-	-	-	-	-	-	-	-	-	-	-	-	-	-	-	-	40	-3	34	-13	0	0	0.07	0	OCA2	11.39	0.98148	-	-	-
chr15:28099237G>C	G	C	15:28099237-28099237	ENST00000354638.8	ENSG00000104044	OCA2	MODIFIER	5_prime_UTR_variant	79	-	-	-	-	-	HGNC:8101	YES	NM_000275.3	-	1	P1	-	-	-	-	-	-	-	-	-	-	-	-	-	-	-	40	-3	34	-13	0	0	0.07	0	OCA2	11.39	0.98148	-	-	-
chr15:28099237G>C	G	C	15:28099237-28099237	ENST00000354638.8	ENSG00000104044	OCA2	MODIFIER	5_prime_UTR_variant	79	-	-	-	-	-	HGNC:8101	YES	NM_000275.3	-	1	P1	-	-	-	-	-	-	-	-	-	-	-	-	-	-	-	40	-3	34	-13	0	0	0.07	0	OCA2	11.39	0.98148	-	-	-
chr15:28099237G>C	G	C	15:28099237-28099237	ENST00000353809.9	ENSG00000104044	OCA2	MODIFIER	5_prime_UTR_variant	76	-	-	-	-	-	HGNC:8101	-	-	-	1	-	-	-	-	-	-	-	-	-	-	-	-	-	-	-	-	40	-3	34	-13	0	0	0.07	0	OCA2	11.39	0.98148	-	-	-
chr19:54115817C>T	C	T	19:54115817-54115817	ENST00000321030.9	ENSG00000105618	PRPF31	MODIFIER	intron_variant	-	-	-	-	-	rs587745301	HGNC:15446	YES	NM_015629.4	-	1	P1	-	0.001255	0.00444	0	0.0002619	0	0	0	0	0	0.001434	0	-	-	-	-24	-44	-37	39	0	0	0	0	PRPF31	0.15	-0.451666	-	-	-
chr3:190120784C>T	C	T	3:190120784-190120784	ENST00000319332.10	ENSG00000090530	P3H2	MODIFIER	5_prime_UTR_variant	114	-	-	-	-	-	HGNC:19317	YES	NM_018192.4	-	1	P1	-	-	-	-	-	-	-	-	-	-	-	-	-	-	-	-11	-46	26	1	0	0	0.01	0	P3H2	11.21	0.967575	-	-	-
chr3:190120784C>T	C	T	3:190120784-190120784	ENST00000427335.6	ENSG00000090530	P3H2	MODIFIER	intron_variant	-	-	-	-	-	-	HGNC:19317	-	-	-	1	-	-	-	-	-	-	-	-	-	-	-	-	-	-	-	-	-11	-46	26	1	0	0	0.01	0	P3H2	11.21	0.967575	-	-	-
chr3:190120784C>T	C	T	3:190120784-190120784	ENST00000319332.10	ENSG00000090530	P3H2	MODIFIER	5_prime_UTR_variant	114	-	-	-	-	-	HGNC:19317	YES	NM_018192.4	-	1	P1	-	-	-	-	-	-	-	-	-	-	-	-	-	-	-	-11	-46	26	1	0	0	0.01	0	P3H2	11.21	0.967575	-	-	-
chr3:190120784C>T	C	T	3:190120784-190120784	ENST00000427335.6	ENSG00000090530	P3H2	MODIFIER	intron_variant	-	-	-	-	-	-	HGNC:19317	-	-	-	1	-	-	-	-	-	-	-	-	-	-	-	-	-	-	-	-	-11	-46	26	1	0	0	0.01	0	P3H2	11.21	0.967575	-	-	-
[truncated: 20 more columns]

## Sheet: GE_Secondary_structure
Variant	REF	ALT	Location	Feature	Gene	SYMBOL	IMPACT	Consequence	cDNA_position	CDS_position	Protein_position	Amino_acids	Codons	Existing_variation	HGNC_ID	CANONICAL	MANE_SELECT	MANE_PLUS_CLINICAL	TSL	APPRIS	REFSEQ_MATCH	gnomADg_AF	gnomADg_AFR_AF	gnomADg_AMI_AF	gnomADg_AMR_AF	gnomADg_ASJ_AF	gnomADg_EAS_AF	gnomADg_FIN_AF	gnomADg_MID_AF	gnomADg_NFE_AF	gnomADg_OTH_AF	gnomADg_SAS_AF	CLIN_SIG	ada_score	rf_score	SpliceAI_pred_DP_AG	SpliceAI_pred_DP_AL	SpliceAI_pred_DP_DG	SpliceAI_pred_DP_DL	SpliceAI_pred_DS_AG	SpliceAI_pred_DS_AL	SpliceAI_pred_DS_DG	SpliceAI_pred_DS_DL	SpliceAI_pred_SYMBOL	CADD_PHRED	CADD_RAW	MaxEntScan_alt	MaxEntScan_diff	MaxEntScan_ref
chr1:103108240T>C	T	C	1:103108240-103108240	ENST00000370096.9	ENSG00000060718	COL11A1	MODIFIER	5_prime_UTR_variant	283	-	-	-	-	rs1214336677	HGNC:2186	YES	NM_001854.4	-	1	P2	-	6.58e-06	0	0	0	0	0	0	0	1.47e-05	0	0	-	-	-	-41	32	-46	-42	0	0	0	0	COL11A1	17.73	1.80029	-	-	-
chr1:103108240T>C	T	C	1:103108240-103108240	ENST00000370096.9	ENSG00000060718	COL11A1	MODIFIER	5_prime_UTR_variant	283	-	-	-	-	rs1214336677	HGNC:2186	YES	NM_001854.4	-	1	P2	-	6.58e-06	0	0	0	0	0	0	0	1.47e-05	0	0	-	-	-	-41	32	-46	-42	0	0	0	0	COL11A1	17.73	1.80029	-	-	-
chr1:103108240T>C	T	C	1:103108240-103108240	ENST00000370096.9	ENSG00000060718	COL11A1	MODIFIER	5_prime_UTR_variant	283	-	-	-	-	rs1214336677	HGNC:2186	YES	NM_001854.4	-	1	P2	-	6.58e-06	0	0	0	0	0	0	0	1.47e-05	0	0	-	-	-	-41	32	-46	-42	0	0	0	0	COL11A1	17.73	1.80029	-	-	-
chr1:103108240T>C	T	C	1:103108240-103108240	ENST00000370096.9	ENSG00000060718	COL11A1	MODIFIER	5_prime_UTR_variant	283	-	-	-	-	rs1214336677	HGNC:2186	YES	NM_001854.4	-	1	P2	-	6.58e-06	0	0	0	0	0	0	0	1.47e-05	0	0	-	-	-	-41	32	-46	-42	0	0	0	0	COL11A1	17.73	1.80029	-	-	-
chr1:108962381T>C	T	C	1:108962381-108962381	ENST00000369969.7	ENSG00000121940	CLCC1	MODIFIER	5_prime_UTR_variant	213	-	-	-	-	rs41279680	HGNC:29675	YES	NM_001377458.1	-	5	P1	-	0.002542	0.0006754	0	0.0006546	0.0002884	0	0.007631	0	0.003762	0.00239	0.00124	-	-	-	39	-13	-31	-1	0	0	0	0	CLCC1	5.173	0.377308	-	-	-
chr1:111137580G>A	G	A	1:111137580-111137580	ENST00000539140.6	ENSG00000156171	DRAM2	MODIFIER	5_prime_UTR_variant	173	-	-	-	-	rs760792286	HGNC:28769	-	-	-	1	P1	-	2.63e-05	0	0	6.55e-05	0	0	0	0	4.41e-05	0	0	-	-	-	-12	6	18	-11	0	0.19	0	0	DRAM2	6.437	0.493541	-	-	-
chr1:111137580G>A	G	A	1:111137580-111137580	ENST00000484310.6	ENSG00000156171	DRAM2	MODIFIER	5_prime_UTR_variant	229	-	-	-	-	rs760792286	HGNC:28769	YES	NM_001349884.2	-	1	P1	-	2.63e-05	0	0	6.55e-05	0	0	0	0	4.41e-05	0	0	-	-	-	-12	6	18	-11	0	0.19	0	0	DRAM2	6.437	0.493541	-	-	-
chr1:111137580G>A	G	A	1:111137580-111137580	ENST00000539140.6	ENSG00000156171	DRAM2	MODIFIER	5_prime_UTR_variant	173	-	-	-	-	rs760792286	HGNC:28769	-	-	-	1	P1	-	2.63e-05	0	0	6.55e-05	0	0	0	0	4.41e-05	0	0	-	-	-	-12	6	18	-11	0	0.19	0	0	DRAM2	6.437	0.493541	-	-	-
chr1:111137580G>A	G	A	1:111137580-111137580	ENST00000539140.6	ENSG00000156171	DRAM2	MODIFIER	5_prime_UTR_variant	173	-	-	-	-	rs760792286	HGNC:28769	-	-	-	1	P1	-	2.63e-05	0	0	6.55e-05	0	0	0	0	4.41e-05	0	0	-	-	-	-12	6	18	-11	0	0.19	0	0	DRAM2	6.437	0.493541	-	-	-
chr1:111137580G>A	G	A	1:111137580-111137580	ENST00000484310.6	ENSG00000156171	DRAM2	MODIFIER	5_prime_UTR_variant	229	-	-	-	-	rs760792286	HGNC:28769	YES	NM_001349884.2	-	1	P1	-	2.63e-05	0	0	6.55e-05	0	0	0	0	4.41e-05	0	0	-	-	-	-12	6	18	-11	0	0.19	0	0	DRAM2	6.437	0.493541	-	-	-
chr1:111137580G>A	G	A	1:111137580-111137580	ENST00000484310.6	ENSG00000156171	DRAM2	MODIFIER	5_prime_UTR_variant	229	-	-	-	-	rs760792286	HGNC:28769	YES	NM_001349884.2	-	1	P1	-	2.63e-05	0	0	6.55e-05	0	0	0	0	4.41e-05	0	0	-	-	-	-12	6	18	-11	0	0.19	0	0	DRAM2	6.437	0.493541	-	-	-
chr1:111137580G>A	G	A	1:111137580-111137580	ENST00000484310.6	ENSG00000156171	DRAM2	MODIFIER	5_prime_UTR_variant	229	-	-	-	-	rs760792286	HGNC:28769	YES	NM_001349884.2	-	1	P1	-	2.63e-05	0	0	6.55e-05	0	0	0	0	4.41e-05	0	0	-	-	-	-12	6	18	-11	0	0.19	0	0	DRAM2	6.437	0.493541	-	-	-
chr1:111137580G>A	G	A	1:111137580-111137580	ENST00000484310.6	ENSG00000156171	DRAM2	MODIFIER	5_prime_UTR_variant	229	-	-	-	-	rs760792286	HGNC:28769	YES	NM_001349884.2	-	1	P1	-	2.63e-05	0	0	6.55e-05	0	0	0	0	4.41e-05	0	0	-	-	-	-12	6	18	-11	0	0.19	0	0	DRAM2	6.437	0.493541	-	-	-
chr1:111137580G>A	G	A	1:111137580-111137580	ENST00000539140.6	ENSG00000156171	DRAM2	MODIFIER	5_prime_UTR_variant	173	-	-	-	-	rs760792286	HGNC:28769	-	-	-	1	P1	-	2.63e-05	0	0	6.55e-05	0	0	0	0	4.41e-05	0	0	-	-	-	-12	6	18	-11	0	0.19	0	0	DRAM2	6.437	0.493541	-	-	-
chr1:111137580G>A	G	A	1:111137580-111137580	ENST00000539140.6	ENSG00000156171	DRAM2	MODIFIER	5_prime_UTR_variant	173	-	-	-	-	rs760792286	HGNC:28769	-	-	-	1	P1	-	2.63e-05	0	0	6.55e-05	0	0	0	0	4.41e-05	0	0	-	-	-	-12	6	18	-11	0	0.19	0	0	DRAM2	6.437	0.493541	-	-	-
chr1:111140049G>C	G	C	1:111140049-111140049	ENST00000484310.6	ENSG00000156171	DRAM2	MODIFIER	5_prime_UTR_variant	45	-	-	-	-	rs181840310	HGNC:28769	YES	NM_001349884.2	-	1	P1	-	0.008017	0.02823	0	0.002093	0	0	0	0.006369	0.0001176	0.003828	0	-	-	-	42	-3	-42	-3	0	0	0	0	CEPT1	0.119	-0.500163	-	-	-
chr1:111140049G>C	G	C	1:111140049-111140049	ENST00000484310.6	ENSG00000156171	DRAM2	MODIFIER	5_prime_UTR_variant	45	-	-	-	-	rs181840310	HGNC:28769	YES	NM_001349884.2	-	1	P1	-	0.008017	0.02823	0	0.002093	0	0	0	0.006369	0.0001176	0.003828	0	-	-	-	42	-3	-42	-3	0	0	0	0	CEPT1	0.119	-0.500163	-	-	-
chr1:111140049G>C	G	C	1:111140049-111140049	ENST00000539140.6	ENSG00000156171	DRAM2	MODIFIER	5_prime_UTR_variant	155	-	-	-	-	rs181840310	HGNC:28769	-	-	-	1	P1	-	0.008017	0.02823	0	0.002093	0	0	0	0.006369	0.0001176	0.003828	0	-	-	-	42	-3	-42	-3	0	0	0	0	CEPT1	0.119	-0.500163	-	-	-
chr1:111140049G>C	G	C	1:111140049-111140049	ENST00000539140.6	ENSG00000156171	DRAM2	MODIFIER	5_prime_UTR_variant	155	-	-	-	-	rs181840310	HGNC:28769	-	-	-	1	P1	-	0.008017	0.02823	0	0.002093	0	0	0	0.006369	0.0001176	0.003828	0	-	-	-	42	-3	-42	-3	0	0	0	0	CEPT1	0.119	-0.500163	-	-	-
chr1:150629569C>T	C	T	1:150629569-150629569	ENST00000271690.12	ENSG00000143420	ENSA	MODIFIER	5_prime_UTR_variant	9	-	-	-	-	rs992852760	HGNC:3360	-	-	-	1	A1	-	6.57e-06	2.41e-05	0	0	0	0	0	0	0	0	0	-	-	-	-20	0	-19	-15	0	0	0	0	ENSA	19.3	2.0056	-	-	-
chr1:150629569C>T	C	T	1:150629569-150629569	ENST00000369014.10	ENSG00000143420	ENSA	MODIFIER	5_prime_UTR_variant	44	-	-	-	-	rs992852760	HGNC:3360	YES	NM_004436.4	-	1	P3	-	6.57e-06	2.41e-05	0	0	0	0	0	0	0	0	0	-	-	-	-20	0	-19	-15	0	0	0	0	ENSA	19.3	2.0056	-	-	-
chr1:155610226G>A	G	A	1:155610226-155610226	ENST00000245564.8	ENSG00000125459	MSTO1	MODIFIER	5_prime_UTR_variant	9	-	-	-	-	rs202081056	HGNC:29678	YES	NM_018116.4	-	1	P1	-	0.004925	0.001087	0.002198	0.006613	0.01469	0.001159	0.009702	0.03797	0.005485	0.007641	0.008309	-	-	-	17	0	20	-1	0	0	0	0	MSTO1	6.987	0.546924	-	-	-
chr1:155610229G>A	G	A	1:155610229-155610229	ENST00000245564.8	ENSG00000125459	MSTO1	MODIFIER	5_prime_UTR_variant	12	-	-	-	-	rs566248860	HGNC:29678	YES	NM_018116.4	-	1	P1	-	0.0004604	0	0	0	0	0	0	0	2.94e-05	0	0.01415	-	-	-	14	-3	17	-23	0	0	0	0	MSTO1	7.095	0.557609	-	-	-
chr1:155610233C>G	C	G	1:155610233-155610233	ENST00000245564.8	ENSG00000125459	MSTO1	MODIFIER	5_prime_UTR_variant	16	-	-	-	-	rs779043435,COSV99824154	HGNC:29678	YES	NM_018116.4	-	1	P1	-	7.24e-05	0	0	6.55e-05	0	0	0	0	0.000103	0	0.0006255	-	-	-	1	-7	13	50	0	0	0	0	MSTO1	0.694	-0.137381	-	-	-
chr1:156150039C>A	C	A	1:156150039-156150039	ENST00000368285.8	ENSG00000196189	SEMA4A	MODIFIER	upstream_gene_variant	-	-	-	-	-	rs976161677	HGNC:10729	YES	NM_022367.4	-	1	P1	-	3.97e-05	0	0	6.6e-05	0	0.0001941	0	0	5.89e-05	0	0	-	-	-	2	22	-36	47	0	0	0	0	SEMA4A	0.256	-0.340213	-	-	-
chr1:156150039C>A	C	A	1:156150039-156150039	ENST00000355014.6	ENSG00000196189	SEMA4A	MODIFIER	5_prime_UTR_variant	21	-	-	-	-	rs976161677	HGNC:10729	-	-	-	1	P1	-	3.97e-05	0	0	6.6e-05	0	0.0001941	0	0	5.89e-05	0	0	-	-	-	2	22	-36	47	0	0	0	0	SEMA4A	0.256	-0.340213	-	-	-
chr1:156150039C>A	C	A	1:156150039-156150039	ENST00000355014.6	ENSG00000196189	SEMA4A	MODIFIER	5_prime_UTR_variant	21	-	-	-	-	rs976161677	HGNC:10729	-	-	-	1	P1	-	3.97e-05	0	0	6.6e-05	0	0.0001941	0	0	5.89e-05	0	0	-	-	-	2	22	-36	47	0	0	0	0	SEMA4A	0.256	-0.340213	-	-	-
chr1:156150039C>A	C	A	1:156150039-156150039	ENST00000368285.8	ENSG00000196189	SEMA4A	MODIFIER	upstream_gene_variant	-	-	-	-	-	rs976161677	HGNC:10729	YES	NM_022367.4	-	1	P1	-	3.97e-05	0	0	6.6e-05	0	0.0001941	0	0	5.89e-05	0	0	-	-	-	2	22	-36	47	0	0	0	0	SEMA4A	0.256	-0.340213	-	-	-
chr1:156153730A>G	A	G	1:156153730-156153730	ENST00000355014.6	ENSG00000196189	SEMA4A	MODIFIER	intron_variant	-	-	-	-	-	rs753268297	HGNC:10729	-	-	-	1	P1	-	0.000125	7.25e-05	0	0	0	0	0	0	0.0002353	0	0	uncertain_significance	-	-	1	-13	-41	25	0	0	0	0	SEMA4A	8.515	0.706589	-	-	-
chr1:156153730A>G	A	G	1:156153730-156153730	ENST00000355014.6	ENSG00000196189	SEMA4A	MODIFIER	intron_variant	-	-	-	-	-	rs753268297	HGNC:10729	-	-	-	1	P1	-	0.000125	7.25e-05	0	0	0	0	0	0	0.0002353	0	0	uncertain_significance	-	-	1	-13	-41	25	0	0	0	0	SEMA4A	8.515	0.706589	-	-	-
chr1:156153730A>G	A	G	1:156153730-156153730	ENST00000368285.8	ENSG00000196189	SEMA4A	MODIFIER	5_prime_UTR_variant	146	-	-	-	-	rs753268297	HGNC:10729	YES	NM_022367.4	-	1	P1	-	0.000125	7.25e-05	0	0	0	0	0	0	0.0002353	0	0	uncertain_significance	-	-	1	-13	-41	25	0	0	0	0	SEMA4A	8.515	0.706589	-	-	-
chr1:156153730A>G	A	G	1:156153730-156153730	ENST00000368285.8	ENSG00000196189	SEMA4A	MODIFIER	5_prime_UTR_variant	146	-	-	-	-	rs753268297	HGNC:10729	YES	NM_022367.4	-	1	P1	-	0.000125	7.25e-05	0	0	0	0	0	0	0.0002353	0	0	uncertain_significance	-	-	1	-13	-41	25	0	0	0	0	SEMA4A	8.515	0.706589	-	-	-
chr1:17011761C>G	C	G	1:17011761-17011761	ENST00000326735.13	ENSG00000159363	ATP13A2	MODIFIER	5_prime_UTR_variant	168	-	-	-	-	rs1231411777	HGNC:30213	YES	NM_022089.4	-	1	A1	-	9.91e-05	0	0	0.0009874	0	0	0	0	0	0	0	-	-	-	-32	-15	-28	-32	0	0	0	0	ATP13A2	20.5	2.14664	-	-	-
chr1:20070433C>T	C	T	1:20070433-20070433	ENST00000375108.4	ENSG00000127472	PLA2G5	MODIFIER	5_prime_UTR_variant	240	-	-	-	-	rs899058962	HGNC:9038	YES	NM_000929.3	-	1	P1	-	6.57e-06	0	0	0	0	0	0	0	1.47e-05	0	0	-	-	-	-2	-34	32	36	0	0	0	0	PLA2G5	9.029	0.76251	-	-	-
chr1:202951130C>T	C	T	1:202951130-202951130	ENST00000340990.10	ENSG00000159346	ADIPOR1	MODIFIER	5_prime_UTR_variant	163	-	-	-	-	rs181500248	HGNC:24040	YES	NM_015999.6	-	1	P1	-	0.003058	0.000749	0.01864	0.0008512	0.001153	0	0.001228	0	0.005601	0.002876	0	-	-	-	34	-28	-48	-1	0	0	0.01	0	ADIPOR1	17.62	1.78521	-	-	-
chr1:211491838G>A	G	A	1:211491838-211491838	ENST00000680073.1	ENSG00000198570	RD3	MODIFIER	5_prime_UTR_variant	325	-	-	-	-	-	HGNC:19689	YES	NM_001164688.2	-	-	P1	-	-	-	-	-	-	-	-	-	-	-	-	-	-	-	-7	10	19	16	0.09	0	0	0	RD3	10.38	0.89526	-	-	-
chr1:212858363G>A	G	A	1:212858363-212858363	ENST00000366971.9	ENSG00000162769	FLVCR1	MODIFIER	5_prime_UTR_variant	89	-	-	-	-	rs867110653	HGNC:24682	YES	NM_014053.4	-	1	P1	-	-	-	-	-	-	-	-	-	-	-	-	-	-	-	-3	-2	-3	-22	0	0	0.34	0	FLVCR1	11.31	0.975271	-	-	-
chr1:212858438C>G	C	G	1:212858438-212858438	ENST00000366971.9	ENSG00000162769	FLVCR1	MODIFIER	5_prime_UTR_variant	164	-	-	-	-	rs201384413	HGNC:24682	YES	NM_014053.4	-	1	P1	-	8.55e-05	0	0	0	0	0.002128	0	0	0	0.0004794	0.0002073	-	-	-	-7	28	-8	12	0	0	0	0	FLVCR1	14.64	1.33587	-	-	-
chr1:243256170G>A	G	A	1:243256170-243256170	ENST00000366541.8	ENSG00000054282	SDCCAG8	MODIFIER	5_prime_UTR_variant	130	-	-	-	-	rs113193158	HGNC:10671	YES	NM_006642.5	-	1	P1	-	0.0003153	0.0003376	0	6.54e-05	0	0	0	0	0	0	0.006824	likely_benign	-	-	-17	-5	-29	-5	0	0	0	0	SDCCAG8	17.27	1.73542	-	-	-
chr1:26432335G>C	G	C	1:26432335-26432335	ENST00000236342.12	ENSG00000117682	DHDDS	MODIFIER	5_prime_UTR_variant	15	-	-	-	-	-	HGNC:20603	YES	NM_205861.3	-	1	P4	-	-	-	-	-	-	-	-	-	-	-	-	-	-	-	-	-	-	-	-	-	-	-	-	3.217	0.208153	-	-	-
chr1:26432335G>C	G	C	1:26432335-26432335	ENST00000236342.12	ENSG00000117682	DHDDS	MODIFIER	5_prime_UTR_variant	15	-	-	-	-	-	HGNC:20603	YES	NM_205861.3	-	1	P4	-	-	-	-	-	-	-	-	-	-	-	-	-	-	-	-	-	-	-	-	-	-	-	-	3.217	0.208153	-	-	-
chr1:26432335G>C	G	C	1:26432335-26432335	ENST00000236342.12	ENSG00000117682	DHDDS	MODIFIER	5_prime_UTR_variant	15	-	-	-	-	-	HGNC:20603	YES	NM_205861.3	-	1	P4	-	-	-	-	-	-	-	-	-	-	-	-	-	-	-	-	-	-	-	-	-	-	-	-	3.217	0.208153	-	-	-
chr1:26432335G>C	G	C	1:26432335-26432335	ENST00000236342.12	ENSG00000117682	DHDDS	MODIFIER	5_prime_UTR_variant	15	-	-	-	-	-	HGNC:20603	YES	NM_205861.3	-	1	P4	-	-	-	-	-	-	-	-	-	-	-	-	-	-	-	-	-	-	-	-	-	-	-	-	3.217	0.208153	-	-	-
chr1:40317228C>T	C	T	1:40317228-40317228	ENST00000372748.8	ENSG00000049089	COL9A2	MODIFIER	5_prime_UTR_variant	59	-	-	-	-	rs370001266	HGNC:2218	YES	NM_001852.4	-	1	P1	-	6.83e-06	0	0	0	0	0	0	0	1.51e-05	0	0	-	-	-	-29	-41	17	21	0	0	0.01	0	COL9A2	7.657	0.614978	-	-	-
chr1:40317240C>T	C	T	1:40317240-40317240	ENST00000372748.8	ENSG00000049089	COL9A2	MODIFIER	5_prime_UTR_variant	47	-	-	-	-	rs373454857	HGNC:2218	YES	NM_001852.4	-	1	P1	-	0.0006124	0.0001934	0	0.0001965	0	0.000195	0	0	0.001148	0.0004812	0.0004155	likely_benign	-	-	-29	-41	9	5	0	0	0	0	COL9A2	11.72	1.00731	-	-	-
chr1:43367930G>A	G	A	1:43367930-43367930	ENST00000372458.8	ENSG00000066322	ELOVL1	MODIFIER	5_prime_UTR_variant	82	-	-	-	-	rs1406928374	HGNC:14418	YES	NM_022821.4	-	1	P1	-	4.6e-05	0	0	0	0	0	9.41e-05	0	8.83e-05	0	0	-	-	-	-14	-7	-15	-19	0	0	0	0	ELOVL1	17.92	1.82572	-	-	-
chr1:43367930G>A	G	A	1:43367930-43367930	ENST00000372458.8	ENSG00000066322	ELOVL1	MODIFIER	5_prime_UTR_variant	82	-	-	-	-	rs1406928374	HGNC:14418	YES	NM_022821.4	-	1	P1	-	4.6e-05	0	0	0	0	0	9.41e-05	0	8.83e-05	0	0	-	-	-	-14	-7	-15	-19	0	0	0	0	ELOVL1	17.92	1.82572	-	-	-
chr1:5986310G>A	G	A	1:5986310-5986310	ENST00000378156.9	ENSG00000131697	NPHP4	MODIFIER	5_prime_UTR_variant	200	-	-	-	-	rs776965509	HGNC:19104	YES	NM_015102.5	-	1	P2	-	1.97e-05	2.42e-05	0	0	0	0	0	0	0	0	0.0004146	-	-	-	-12	17	17	22	0	0.07	0	0	NPHP4	0.302	-0.306718	-	-	-
chr1:5992302A>G	A	G	1:5992302-5992302	ENST00000378156.9	ENSG00000131697	NPHP4	MODIFIER	5_prime_UTR_variant	124	-	-	-	-	rs549707234	HGNC:19104	YES	NM_015102.5	-	1	P2	-	0.001218	0.004227	0	0.0003274	0	0	0	0	4.42e-05	0.0009597	0	-	-	-	-11	-19	-45	18	0	0	0	0	NPHP4	8.554	0.710851	-	-	-
chr1:6424902A>G	A	G	1:6424902-6424902	ENST00000645284.1	ENSG00000187017	ESPN	MODIFIER	5_prime_UTR_variant	127	-	-	-	-	rs537986514	HGNC:13281	YES	NM_031475.3	-	-	P1	-	0.004603	0.01619	0	0.001183	0	0	0	0	2.95e-05	0.003362	0.0002067	likely_benign	-	-	-49	23	-5	23	0	0	0.01	0	ESPN	18.66	1.92258	-	-	-
chr1:6424907G>A	G	A	1:6424907-6424907	ENST00000645284.1	ENSG00000187017	ESPN	MODIFIER	5_prime_UTR_variant	132	-	-	-	-	rs556298158	HGNC:13281	YES	NM_031475.3	-	-	P1	-	0.001781	0.0002416	0	0.001051	0.004037	0	0.01183	0	0.001533	0.00144	0	likely_benign	-	-	12	-14	-10	18	0	0	0	0	ESPN	11.42	0.984014	-	-	-
chr1:924395C>G	C	G	1:924395-924395	ENST00000616016.5	ENSG00000187634	SAMD11	MODIFIER	5_prime_UTR_variant	473	-	-	-	-	-	HGNC:28706	YES	NM_001385641.1	-	5	A2	-	-	-	-	-	-	-	-	-	-	-	-	-	-	-	-	-	-	-	-	-	-	-	-	9.49	0.809845	-	-	-
chr1:94121115G>A	G	A	1:94121115-94121115	ENST00000370225.4	ENSG00000198691	ABCA4	MODIFIER	5_prime_UTR_variant	34	-	-	-	-	rs1177500400,COSV64673054	HGNC:34	YES	NM_000350.3	-	1	P1	-	2.63e-05	2.41e-05	0	0	0	0	0	0	2.94e-05	0	0.0002072	-	-	-	-27	-36	-5	-1	0	0	0	0	ABCA4	0.039	-0.721707	-	-	-
chr10:100746203G>T	G	T	10:100746203-100746203	ENST00000355243.8	ENSG00000075891	PAX2	MODIFIER	5_prime_UTR_variant	622	-	-	-	-	rs1364029979	HGNC:8616	YES	NM_000278.5	-	1	P2	-	1.98e-05	0	0	0	0	0	0	0	4.42e-05	0	0	-	-	-	3	-10	3	-4	0	0	0	0	PAX2	19.96	2.09217	-	-	-
chr10:100746203G>T	G	T	10:100746203-100746203	ENST00000361791.7	ENSG00000075891	PAX2	MODIFIER	upstream_gene_variant	-	-	-	-	-	rs1364029979	HGNC:8616	-	-	-	2	A1	-	1.98e-05	0	0	0	0	0	0	0	4.42e-05	0	0	-	-	-	3	-10	3	-4	0	0	0	0	PAX2	19.96	2.09217	-	-	-
chr10:100746203G>T	G	T	10:100746203-100746203	ENST00000355243.8	ENSG00000075891	PAX2	MODIFIER	5_prime_UTR_variant	622	-	-	-	-	rs1364029979	HGNC:8616	YES	NM_000278.5	-	1	P2	-	1.98e-05	0	0	0	0	0	0	0	4.42e-05	0	0	-	-	-	3	-10	3	-4	0	0	0	0	PAX2	19.96	2.09217	-	-	-
chr10:100746203G>T	G	T	10:100746203-100746203	ENST00000361791.7	ENSG00000075891	PAX2	MODIFIER	upstream_gene_variant	-	-	-	-	-	rs1364029979	HGNC:8616	-	-	-	2	A1	-	1.98e-05	0	0	0	0	0	0	0	4.42e-05	0	0	-	-	-	3	-10	3	-4	0	0	0	0	PAX2	19.96	2.09217	-	-	-
chr10:101030275A>G	A	G	10:101030275-101030275	ENST00000619208.6	ENSG00000186862	PDZD7	MODIFIER	5_prime_UTR_variant	167	-	-	-	-	rs780200697	HGNC:26257	YES	NM_001195263.2	-	5	P1	-	0.0002562	9.65e-05	0	0.0001309	0	0	0	0	0.0004852	0	0	-	-	-	-33	36	-28	-13	0.01	0	0	0	PDZD7	1.192	-0.024098	-	-	-
chr10:101030275A>G	A	G	10:101030275-101030275	ENST00000619208.6	ENSG00000186862	PDZD7	MODIFIER	5_prime_UTR_variant	167	-	-	-	-	rs780200697	HGNC:26257	YES	NM_001195263.2	-	5	P1	-	0.0002562	9.65e-05	0	0.0001309	0	0	0	0	0.0004852	0	0	-	-	-	-33	36	-28	-13	0.01	0	0	0	PDZD7	1.192	-0.024098	-	-	-
chr10:101030275A>G	A	G	10:101030275-101030275	ENST00000619208.6	ENSG00000186862	PDZD7	MODIFIER	5_prime_UTR_variant	167	-	-	-	-	rs780200697	HGNC:26257	YES	NM_001195263.2	-	5	P1	-	0.0002562	9.65e-05	0	0.0001309	0	0	0	0	0.0004852	0	0	-	-	-	-33	36	-28	-13	0.01	0	0	0	PDZD7	1.192	-0.024098	-	-	-
chr10:101030276G>C	G	C	10:101030276-101030276	ENST00000619208.6	ENSG00000186862	PDZD7	MODIFIER	5_prime_UTR_variant	166	-	-	-	-	rs770825517	HGNC:26257	YES	NM_001195263.2	-	5	P1	-	0.0002299	0	0	0	0	0	0	0	0.0005145	0	0	-	-	-	-34	-6	-29	9	0.01	0	0	0	PDZD7	7.569	0.605784	-	-	-
chr10:101030276G>C	G	C	10:101030276-101030276	ENST00000619208.6	ENSG00000186862	PDZD7	MODIFIER	5_prime_UTR_variant	166	-	-	-	-	rs770825517	HGNC:26257	YES	NM_001195263.2	-	5	P1	-	0.0002299	0	0	0	0	0	0	0	0.0005145	0	0	-	-	-	-34	-6	-29	9	0.01	0	0	0	PDZD7	7.569	0.605784	-	-	-
chr10:101030276G>C	G	C	10:101030276-101030276	ENST00000619208.6	ENSG00000186862	PDZD7	MODIFIER	5_prime_UTR_variant	166	-	-	-	-	rs770825517	HGNC:26257	YES	NM_001195263.2	-	5	P1	-	0.0002299	0	0	0	0	0	0	0	0.0005145	0	0	-	-	-	-34	-6	-29	9	0.01	0	0	0	PDZD7	7.569	0.605784	-	-	-
chr10:102241354A>C	A	C	10:102241354-102241354	ENST00000370002.8	ENSG00000107859	PITX3	MODIFIER	5_prime_UTR_variant	159	-	-	-	-	-	HGNC:9006	YES	NM_005029.4	-	1	P1	-	-	-	-	-	-	-	-	-	-	-	-	-	-	-	-	-	-	-	-	-	-	-	-	19.05	1.97318	-	-	-
chr10:102241411G>C	G	C	10:102241411-102241411	ENST00000370002.8	ENSG00000107859	PITX3	MODIFIER	5_prime_UTR_variant	102	-	-	-	-	rs866328343	HGNC:9006	YES	NM_005029.4	-	1	P1	-	3.29e-05	0	0	0	0	0	0	0	2.95e-05	0.0009551	0.0002076	-	-	-	-	-	-	-	-	-	-	-	-	20.6	2.16414	-	-	-
chr10:102714372A>G	A	G	10:102714372-102714372	ENST00000260746.6	ENSG00000138175	ARL3	MODIFIER	5_prime_UTR_variant	26	-	-	-	-	rs1020002748	HGNC:694	YES	NM_004311.4	-	1	P1	-	6.57e-06	0	0	0	0	0	0	0	1.47e-05	0	0	-	-	-	-44	3	-44	2	0	0	0.03	0	ARL3	15.32	1.43557	-	-	-
chr10:122461596C>A	C	A	10:122461596-122461596	ENST00000368984.8	ENSG00000166033	HTRA1	MODIFIER	5_prime_UTR_variant	44	-	-	-	-	rs554513888,COSV64563903	HGNC:9476	YES	NM_002775.5	-	1	P1	-	0.01379	0.009409	0	0.01679	0.03506	0.0001952	0.007372	0.01603	0.01692	0.01475	0.01244	likely_benign	-	-	2	50	22	-50	0	0	0	0	HTRA1	11.12	0.960201	-	-	-
chr10:122461596C>A	C	A	10:122461596-122461596	ENST00000368984.8	ENSG00000166033	HTRA1	MODIFIER	5_prime_UTR_variant	44	-	-	-	-	rs554513888,COSV64563903	HGNC:9476	YES	NM_002775.5	-	1	P1	-	0.01379	0.009409	0	0.01679	0.03506	0.0001952	0.007372	0.01603	0.01692	0.01475	0.01244	likely_benign	-	-	2	50	22	-50	0	0	0	0	HTRA1	11.12	0.960201	-	-	-
chr10:124418881G>A	G	A	10:124418881-124418881	ENST00000368845.6	ENSG00000065154	OAT	MODIFIER	5_prime_UTR_variant	43	-	-	-	-	rs9422945	HGNC:8091	YES	NM_000274.4	-	1	P1	-	0.004485	0.01548	0	0.001309	0	0	0	0.006329	7.35e-05	0.006208	0.0002072	benign	-	-	1	0	2	-8	0	0	0.5	0.01	OAT	6.205	0.471596	-	-	-
chr10:124418881G>A	G	A	10:124418881-124418881	ENST00000368845.6	ENSG00000065154	OAT	MODIFIER	5_prime_UTR_variant	43	-	-	-	-	rs9422945	HGNC:8091	YES	NM_000274.4	-	1	P1	-	0.004485	0.01548	0	0.001309	0	0	0	0.006329	7.35e-05	0.006208	0.0002072	benign	-	-	1	0	2	-8	0	0	0.5	0.01	OAT	6.205	0.471596	-	-	-
chr10:124418894C>G	C	G	10:124418894-124418894	ENST00000368845.6	ENSG00000065154	OAT	MODIFIER	5_prime_UTR_variant	30	-	-	-	-	rs1311281508	HGNC:8091	YES	NM_000274.4	-	1	P1	-	1.97e-05	2.41e-05	0	0	0	0	0	0	2.94e-05	0	0	-	-	-	-12	15	-21	0	0	0	0	0	OAT	6.972	0.545425	-	-	-
chr10:124418894C>G	C	G	10:124418894-124418894	ENST00000368845.6	ENSG00000065154	OAT	MODIFIER	5_prime_UTR_variant	30	-	-	-	-	rs1311281508	HGNC:8091	YES	NM_000274.4	-	1	P1	-	1.97e-05	2.41e-05	0	0	0	0	0	0	2.94e-05	0	0	-	-	-	-12	15	-21	0	0	0	0	0	OAT	6.972	0.545425	-	-	-
chr10:124418896G>A	G	A	10:124418896-124418896	ENST00000368845.6	ENSG00000065154	OAT	MODIFIER	5_prime_UTR_variant	28	-	-	-	-	rs117824913	HGNC:8091	YES	NM_000274.4	-	1	P1	-	0.0141	0.003982	0.003289	0.006541	0.003168	0.0001928	0.009701	0	0.02442	0.01242	0.01552	benign	-	-	-14	13	-18	-23	0	0	0	0	OAT	8.166	0.668804	-	-	-
chr10:124418896G>A	G	A	10:124418896-124418896	ENST00000368845.6	ENSG00000065154	OAT	MODIFIER	5_prime_UTR_variant	28	-	-	-	-	rs117824913	HGNC:8091	YES	NM_000274.4	-	1	P1	-	0.0141	0.003982	0.003289	0.006541	0.003168	0.0001928	0.009701	0	0.02442	0.01242	0.01552	benign	-	-	-14	13	-18	-23	0	0	0	0	OAT	8.166	0.668804	-	-	-
chr10:124418902C>G	C	G	10:124418902-124418902	ENST00000368845.6	ENSG00000065154	OAT	MODIFIER	5_prime_UTR_variant	22	-	-	-	-	rs144950523	HGNC:8091	YES	NM_000274.4	-	1	P1	-	0.008304	0.02924	0	0.002616	0	0	0	0	1.47e-05	0.005258	0	benign	-	-	-20	7	-29	-24	0	0	0	0	OAT	1.728	0.056354	-	-	-
chr10:124418902C>G	C	G	10:124418902-124418902	ENST00000368845.6	ENSG00000065154	OAT	MODIFIER	5_prime_UTR_variant	22	-	-	-	-	rs144950523	HGNC:8091	YES	NM_000274.4	-	1	P1	-	0.008304	0.02924	0	0.002616	0	0	0	0	1.47e-05	0.005258	0	benign	-	-	-20	7	-29	-24	0	0	0	0	OAT	1.728	0.056354	-	-	-
chr10:17129800C>G	C	G	10:17129800-17129800	ENST00000377833.10	ENSG00000107611	CUBN	MODIFIER	5_prime_UTR_variant	12	-	-	-	-	rs376502722	HGNC:2548	YES	NM_001081.4	-	1	P1	-	0.0001248	2.41e-05	0	0.0001308	0	0	0	0	0.0002352	0	0	uncertain_significance	-	-	9	-1	-30	11	0	0	0	0	CUBN	7.247	0.572906	-	-	-
chr10:27240784G>T	G	T	10:27240784-27240784	ENST00000396271.8	ENSG00000107897	ACBD5	MODIFIER	5_prime_UTR_variant	14	-	-	-	-	rs1193317664	HGNC:23338	YES	NM_145698.5	-	1	P4	-	2.63e-05	0	0	0	0	0.0007731	0	0	0	0	0	-	-	-	-2	-29	-8	-10	0	0	0	0	ACBD5	6.584	0.50764	-	-	-
chr10:27240784G>T	G	T	10:27240784-27240784	ENST00000677509.1	ENSG00000107897	ACBD5	MODIFIER	intron_variant	-	-	-	-	-	rs1193317664	HGNC:23338	-	-	-	-	A2	-	2.63e-05	0	0	0	0	0.0007731	0	0	0	0	0	-	-	-	-2	-29	-8	-10	0	0	0	0	ACBD5	6.584	0.50764	-	-	-
chr10:27240784G>T	G	T	10:27240784-27240784	ENST00000677509.1	ENSG00000107897	ACBD5	MODIFIER	intron_variant	-	-	-	-	-	rs1193317664	HGNC:23338	-	-	-	-	A2	-	2.63e-05	0	0	0	0	0.0007731	0	0	0	0	0	-	-	-	-2	-29	-8	-10	0	0	0	0	ACBD5	6.584	0.50764	-	-	-
chr10:27240784G>T	G	T	10:27240784-27240784	ENST00000396271.8	ENSG00000107897	ACBD5	MODIFIER	5_prime_UTR_variant	14	-	-	-	-	rs1193317664	HGNC:23338	YES	NM_145698.5	-	1	P4	-	2.63e-05	0	0	0	0	0.0007731	0	0	0	0	0	-	-	-	-2	-29	-8	-10	0	0	0	0	ACBD5	6.584	0.50764	-	-	-
chr10:27240784G>T	G	T	10:27240784-27240784	ENST00000677509.1	ENSG00000107897	ACBD5	MODIFIER	intron_variant	-	-	-	-	-	rs1193317664	HGNC:23338	-	-	-	-	A2	-	2.63e-05	0	0	0	0	0.0007731	0	0	0	0	0	-	-	-	-2	-29	-8	-10	0	0	0	0	ACBD5	6.584	0.50764	-	-	-
chr10:27240784G>T	G	T	10:27240784-27240784	ENST00000396271.8	ENSG00000107897	ACBD5	MODIFIER	5_prime_UTR_variant	14	-	-	-	-	rs1193317664	HGNC:23338	YES	NM_145698.5	-	1	P4	-	2.63e-05	0	0	0	0	0.0007731	0	0	0	0	0	-	-	-	-2	-29	-8	-10	0	0	0	0	ACBD5	6.584	0.50764	-	-	-
chr10:27240784G>T	G	T	10:27240784-27240784	ENST00000396271.8	ENSG00000107897	ACBD5	MODIFIER	5_prime_UTR_variant	14	-	-	-	-	rs1193317664	HGNC:23338	YES	NM_145698.5	-	1	P4	-	2.63e-05	0	0	0	0	0.0007731	0	0	0	0	0	-	-	-	-2	-29	-8	-10	0	0	0	0	ACBD5	6.584	0.50764	-	-	-
chr10:27240784G>T	G	T	10:27240784-27240784	ENST00000677509.1	ENSG00000107897	ACBD5	MODIFIER	intron_variant	-	-	-	-	-	rs1193317664	HGNC:23338	-	-	-	-	A2	-	2.63e-05	0	0	0	0	0.0007731	0	0	0	0	0	-	-	-	-2	-29	-8	-10	0	0	0	0	ACBD5	6.584	0.50764	-	-	-
chr10:47348386A>G	A	G	10:47348386-47348386	ENST00000584701.2	ENSG00000265203	RBP3	MODIFIER	5_prime_UTR_variant	24	-	-	-	-	-	HGNC:9921	YES	NM_002900.3	-	1	P1	-	-	-	-	-	-	-	-	-	-	-	-	-	-	-	-	-	-	-	-	-	-	-	-	15.44	1.4548	-	-	-
chr10:49538967G>A	G	A	10:49538967-49538967	ENST00000355832.10	ENSG00000225830	ERCC6	MODIFIER	5_prime_UTR_variant	155	-	-	-	-	rs756519991	HGNC:3438	YES	NM_000124.4	-	1	P1	-	0.0002036	9.65e-05	0	0.0002616	0	0	0	0	0.000338	0	0	-	-	-	-11	-42	-5	36	0	0	0	0	ERCC6	10.05	0.863197	-	-	-
chr10:49538967G>A	G	A	10:49538967-49538967	ENST00000447839.7	ENSG00000225830	ERCC6	MODIFIER	5_prime_UTR_variant	155	-	-	-	-	rs756519991	HGNC:3438	-	-	NM_001277058.2	2	-	-	0.0002036	9.65e-05	0	0.0002616	0	0	0	0	0.000338	0	0	-	-	-	-11	-42	-5	36	0	0	0	0	ERCC6	10.05	0.863197	-	-	-
chr10:49538967G>A	G	A	10:49538967-49538967	ENST00000447839.7	ENSG00000225830	ERCC6	MODIFIER	5_prime_UTR_variant	155	-	-	-	-	rs756519991	HGNC:3438	-	-	NM_001277058.2	2	-	-	0.0002036	9.65e-05	0	0.0002616	0	0	0	0	0.000338	0	0	-	-	-	-11	-42	-5	36	0	0	0	0	ERCC6	10.05	0.863197	-	-	-
chr10:49538967G>A	G	A	10:49538967-49538967	ENST00000355832.10	ENSG00000225830	ERCC6	MODIFIER	5_prime_UTR_variant	155	-	-	-	-	rs756519991	HGNC:3438	YES	NM_000124.4	-	1	P1	-	0.0002036	9.65e-05	0	0.0002616	0	0	0	0	0.000338	0	0	-	-	-	-11	-42	-5	36	0	0	0	0	ERCC6	10.05	0.863197	-	-	-
chr10:49538967G>A	G	A	10:49538967-49538967	ENST00000447839.7	ENSG00000225830	ERCC6	MODIFIER	5_prime_UTR_variant	155	-	-	-	-	rs756519991	HGNC:3438	-	-	NM_001277058.2	2	-	-	0.0002036	9.65e-05	0	0.0002616	0	0	0	0	0.000338	0	0	-	-	-	-11	-42	-5	36	0	0	0	0	ERCC6	10.05	0.863197	-	-	-
chr10:49538967G>A	G	A	10:49538967-49538967	ENST00000355832.10	ENSG00000225830	ERCC6	MODIFIER	5_prime_UTR_variant	155	-	-	-	-	rs756519991	HGNC:3438	YES	NM_000124.4	-	1	P1	-	0.0002036	9.65e-05	0	0.0002616	0	0	0	0	0.000338	0	0	-	-	-	-11	-42	-5	36	0	0	0	0	ERCC6	10.05	0.863197	-	-	-
chr10:49538969C>T	C	T	10:49538969-49538969	ENST00000447839.7	ENSG00000225830	ERCC6	MODIFIER	5_prime_UTR_variant	153	-	-	-	-	rs4253006	HGNC:3438	-	-	NM_001277058.2	2	-	-	0.001681	0.005836	0	0.0005885	0	0	0	0.003165	4.41e-05	0.000478	0	uncertain_significance,likely_benign	-	-	-2	-44	-7	34	0	0	0	0	ERCC6	9.472	0.808018	-	-	-
chr10:49538969C>T	C	T	10:49538969-49538969	ENST00000447839.7	ENSG00000225830	ERCC6	MODIFIER	5_prime_UTR_variant	153	-	-	-	-	rs4253006	HGNC:3438	-	-	NM_001277058.2	2	-	-	0.001681	0.005836	0	0.0005885	0	0	0	0.003165	4.41e-05	0.000478	0	uncertain_significance,likely_benign	-	-	-2	-44	-7	34	0	0	0	0	ERCC6	9.472	0.808018	-	-	-
chr10:49538969C>T	C	T	10:49538969-49538969	ENST00000355832.10	ENSG00000225830	ERCC6	MODIFIER	5_prime_UTR_variant	153	-	-	-	-	rs4253006	HGNC:3438	YES	NM_000124.4	-	1	P1	-	0.001681	0.005836	0	0.0005885	0	0	0	0.003165	4.41e-05	0.000478	0	uncertain_significance,likely_benign	-	-	-2	-44	-7	34	0	0	0	0	ERCC6	9.472	0.808018	-	-	-
chr10:49538969C>T	C	T	10:49538969-49538969	ENST00000355832.10	ENSG00000225830	ERCC6	MODIFIER	5_prime_UTR_variant	153	-	-	-	-	rs4253006	HGNC:3438	YES	NM_000124.4	-	1	P1	-	0.001681	0.005836	0	0.0005885	0	0	0	0.003165	4.41e-05	0.000478	0	uncertain_significance,likely_benign	-	-	-2	-44	-7	34	0	0	0	0	ERCC6	9.472	0.808018	-	-	-
chr10:49538969C>T	C	T	10:49538969-49538969	ENST00000447839.7	ENSG00000225830	ERCC6	MODIFIER	5_prime_UTR_variant	153	-	-	-	-	rs4253006	HGNC:3438	-	-	NM_001277058.2	2	-	-	0.001681	0.005836	0	0.0005885	0	0	0	0.003165	4.41e-05	0.000478	0	uncertain_significance,likely_benign	-	-	-2	-44	-7	34	0	0	0	0	ERCC6	9.472	0.808018	-	-	-
chr10:49538969C>T	C	T	10:49538969-49538969	ENST00000355832.10	ENSG00000225830	ERCC6	MODIFIER	5_prime_UTR_variant	153	-	-	-	-	rs4253006	HGNC:3438	YES	NM_000124.4	-	1	P1	-	0.001681	0.005836	0	0.0005885	0	0	0	0.003165	4.41e-05	0.000478	0	uncertain_significance,likely_benign	-	-	-2	-44	-7	34	0	0	0	0	ERCC6	9.472	0.808018	-	-	-
chr10:49539014G>C	G	C	10:49539014-49539014	ENST00000355832.10	ENSG00000225830	ERCC6	MODIFIER	5_prime_UTR_variant	108	-	-	-	-	-	HGNC:3438	YES	NM_000124.4	-	1	P1	-	-	-	-	-	-	-	-	-	-	-	-	-	-	-	-16	1	14	-11	0	0	0	0	ERCC6	14.6	1.32966	-	-	-
chr10:49539014G>C	G	C	10:49539014-49539014	ENST00000355832.10	ENSG00000225830	ERCC6	MODIFIER	5_prime_UTR_variant	108	-	-	-	-	-	HGNC:3438	YES	NM_000124.4	-	1	P1	-	-	-	-	-	-	-	-	-	-	-	-	-	-	-	-16	1	14	-11	0	0	0	0	ERCC6	14.6	1.32966	-	-	-
chr10:49539014G>C	G	C	10:49539014-49539014	ENST00000447839.7	ENSG00000225830	ERCC6	MODIFIER	5_prime_UTR_variant	108	-	-	-	-	-	HGNC:3438	-	-	NM_001277058.2	2	-	-	-	-	-	-	-	-	-	-	-	-	-	-	-	-	-16	1	14	-11	0	0	0	0	ERCC6	14.6	1.32966	-	-	-
chr10:49539014G>C	G	C	10:49539014-49539014	ENST00000447839.7	ENSG00000225830	ERCC6	MODIFIER	5_prime_UTR_variant	108	-	-	-	-	-	HGNC:3438	-	-	NM_001277058.2	2	-	-	-	-	-	-	-	-	-	-	-	-	-	-	-	-	-16	1	14	-11	0	0	0	0	ERCC6	14.6	1.32966	-	-	-
chr10:49539014G>C	G	C	10:49539014-49539014	ENST00000355832.10	ENSG00000225830	ERCC6	MODIFIER	5_prime_UTR_variant	108	-	-	-	-	-	HGNC:3438	YES	NM_000124.4	-	1	P1	-	-	-	-	-	-	-	-	-	-	-	-	-	-	-	-16	1	14	-11	0	0	0	0	ERCC6	14.6	1.32966	-	-	-
chr10:49539014G>C	G	C	10:49539014-49539014	ENST00000447839.7	ENSG00000225830	ERCC6	MODIFIER	5_prime_UTR_variant	108	-	-	-	-	-	HGNC:3438	-	-	NM_001277058.2	2	-	-	-	-	-	-	-	-	-	-	-	-	-	-	-	-	-16	1	14	-11	0	0	0	0	ERCC6	14.6	1.32966	-	-	-
chr10:54664267T>C	T	C	10:54664267-54664267	ENST00000320301.11	ENSG00000150275	PCDH15	MODIFIER	5_prime_UTR_variant	331	-	-	-	-	rs142016527	HGNC:14674	-	-	NM_033056.4	1	-	-	0.005321	0.01778	0	0.00348	0	0	0	0	4.42e-05	0.007184	0.0002071	benign	-	-	18	-39	19	18	0.01	0	0	0	PCDH15	15.29	1.43069	-	-	-
chr10:54664267T>C	T	C	10:54664267-54664267	ENST00000644397.2	ENSG00000150275	PCDH15	MODIFIER	5_prime_UTR_variant	331	-	-	-	-	rs142016527	HGNC:14674	YES	NM_001384140.1	-	-	-	-	0.005321	0.01778	0	0.00348	0	0	0	0	4.42e-05	0.007184	0.0002071	benign	-	-	18	-39	19	18	0.01	0	0	0	PCDH15	15.29	1.43069	-	-	-
chr10:54800987C>T	C	T	10:54800987-54800987	ENST00000644397.2	ENSG00000150275	PCDH15	MODIFIER	5_prime_UTR_variant	245	-	-	-	-	rs565302108	HGNC:14674	YES	NM_001384140.1	-	-	-	-	4.6e-05	0	0	6.55e-05	0	0.001157	0	0	0	0	0	-	-	-	-11	16	4	16	0	0	0	0	PCDH15	16.31	1.59077	-	-	-
chr10:54800987C>T	C	T	10:54800987-54800987	ENST00000320301.11	ENSG00000150275	PCDH15	MODIFIER	5_prime_UTR_variant	245	-	-	-	-	rs565302108	HGNC:14674	-	-	NM_033056.4	1	-	-	4.6e-05	0	0	6.55e-05	0	0.001157	0	0	0	0	0	-	-	-	-11	16	4	16	0	0	0	0	PCDH15	16.31	1.59077	-	-	-
chr10:68231718C>G	C	G	10:68231718-68231718	ENST00000373673.5	ENSG00000179774	ATOH7	MODIFIER	5_prime_UTR_variant	396	-	-	-	-	rs549436173	HGNC:13907	YES	NM_145178.4	-	-	P1	-	0.0003223	0	0	0	0	0	0	0	0	0	0.01014	-	-	-	11	22	-12	12	0	0	0.01	0	ATOH7	11.28	0.973105	-	-	-
chr10:69288673G>A	G	A	10:69288673-69288673	ENST00000643399.2	ENSG00000156515	HK1	LOW	splice_region_variant,5_prime_UTR_variant	415	-	-	-	-	rs149940933,COSV100820629	HGNC:4922	-	-	NM_001358263.1	-	-	-	0.002241	0.007727	0	0.0001964	0	0.0001925	9.43e-05	0	0.0001176	0.002865	0.0004139	-	-	-	-	-	-	-	-	-	-	-	-	0.043	-0.704659	7.549	0.116	7.665
chr10:69288725A>C	A	C	10:69288725-69288725	ENST00000643399.2	ENSG00000156515	HK1	MODIFIER	5_prime_UTR_variant	467	-	-	-	-	rs144984081	HGNC:4922	-	-	NM_001358263.1	-	-	-	0.002214	0	0	0	0	0.0231	0.01732	0	0.0004556	0.0004776	0.0002069	-	-	-	-	-	-	-	-	-	-	-	-	2.034	0.093594	-	-	-
chr10:69318857C>A	C	A	10:69318857-69318857	ENST00000643399.2	ENSG00000156515	HK1	MODIFIER	intron_variant	-	-	-	-	-	rs114396666,COSV100068209	HGNC:4922	-	-	NM_001358263.1	-	-	-	0.01134	0.03875	0	0.004975	0	0	0	0.01592	0.0003238	0.008118	0	-	-	-	-7	-10	2	-21	0	0	0	0	HK1	14.55	1.32234	-	-	-
chr10:69318857C>A	C	A	10:69318857-69318857	ENST00000643399.2	ENSG00000156515	HK1	MODIFIER	intron_variant	-	-	-	-	-	rs114396666,COSV100068209	HGNC:4922	-	-	NM_001358263.1	-	-	-	0.01134	0.03875	0	0.004975	0	0	0	0.01592	0.0003238	0.008118	0	-	-	-	-7	-10	2	-21	0	0	0	0	HK1	14.55	1.32234	-	-	-
chr10:69318857C>A	C	A	10:69318857-69318857	ENST00000359426.7	ENSG00000156515	HK1	MODIFIER	5_prime_UTR_variant	11	-	-	-	-	rs114396666,COSV100068209	HGNC:4922	YES	NM_000188.3	-	1	P1	-	0.01134	0.03875	0	0.004975	0	0	0	0.01592	0.0003238	0.008118	0	-	-	-	-7	-10	2	-21	0	0	0	0	HK1	14.55	1.32234	-	-	-
chr10:69318857C>A	C	A	10:69318857-69318857	ENST00000359426.7	ENSG00000156515	HK1	MODIFIER	5_prime_UTR_variant	11	-	-	-	-	rs114396666,COSV100068209	HGNC:4922	YES	NM_000188.3	-	1	P1	-	0.01134	0.03875	0	0.004975	0	0	0	0.01592	0.0003238	0.008118	0	-	-	-	-7	-10	2	-21	0	0	0	0	HK1	14.55	1.32234	-	-	-
chr10:69318868C>G	C	G	10:69318868-69318868	ENST00000643399.2	ENSG00000156515	HK1	MODIFIER	intron_variant	-	-	-	-	-	rs907303881	HGNC:4922	-	-	NM_001358263.1	-	-	-	-	-	-	-	-	-	-	-	-	-	-	-	-	-	50	-21	0	-36	0	0	0	0	HK1	14.97	1.38399	-	-	-
chr10:69318868C>G	C	G	10:69318868-69318868	ENST00000643399.2	ENSG00000156515	HK1	MODIFIER	intron_variant	-	-	-	-	-	rs907303881	HGNC:4922	-	-	NM_001358263.1	-	-	-	-	-	-	-	-	-	-	-	-	-	-	-	-	-	50	-21	0	-36	0	0	0	0	HK1	14.97	1.38399	-	-	-
chr10:69318868C>G	C	G	10:69318868-69318868	ENST00000359426.7	ENSG00000156515	HK1	MODIFIER	5_prime_UTR_variant	22	-	-	-	-	rs907303881	HGNC:4922	YES	NM_000188.3	-	1	P1	-	-	-	-	-	-	-	-	-	-	-	-	-	-	-	50	-21	0	-36	0	0	0	0	HK1	14.97	1.38399	-	-	-
chr10:69318868C>G	C	G	10:69318868-69318868	ENST00000359426.7	ENSG00000156515	HK1	MODIFIER	5_prime_UTR_variant	22	-	-	-	-	rs907303881	HGNC:4922	YES	NM_000188.3	-	1	P1	-	-	-	-	-	-	-	-	-	-	-	-	-	-	-	50	-21	0	-36	0	0	0	0	HK1	14.97	1.38399	-	-	-
chr10:69318913C>T	C	T	10:69318913-69318913	ENST00000643399.2	ENSG00000156515	HK1	MODIFIER	intron_variant	-	-	-	-	-	rs538471672	HGNC:4922	-	-	NM_001358263.1	-	-	-	0.0001184	0	0	0	0	0	0	0	0	0	0.003733	-	-	-	50	34	-4	0	0	0	0	0	HK1	12.12	1.04058	-	-	-
chr10:69318913C>T	C	T	10:69318913-69318913	ENST00000359426.7	ENSG00000156515	HK1	MODIFIER	5_prime_UTR_variant	67	-	-	-	-	rs538471672	HGNC:4922	YES	NM_000188.3	-	1	P1	-	0.0001184	0	0	0	0	0	0	0	0	0	0.003733	-	-	-	50	34	-4	0	0	0	0	0	HK1	12.12	1.04058	-	-	-
chr10:69318913C>T	C	T	10:69318913-69318913	ENST00000643399.2	ENSG00000156515	HK1	MODIFIER	intron_variant	-	-	-	-	-	rs538471672	HGNC:4922	-	-	NM_001358263.1	-	-	-	0.0001184	0	0	0	0	0	0	0	0	0	0.003733	-	-	-	50	34	-4	0	0	0	0	0	HK1	12.12	1.04058	-	-	-
chr10:69318913C>T	C	T	10:69318913-69318913	ENST00000359426.7	ENSG00000156515	HK1	MODIFIER	5_prime_UTR_variant	67	-	-	-	-	rs538471672	HGNC:4922	YES	NM_000188.3	-	1	P1	-	0.0001184	0	0	0	0	0	0	0	0	0	0.003733	-	-	-	50	34	-4	0	0	0	0	0	HK1	12.12	1.04058	-	-	-
chr10:71397237C>G	C	G	10:71397237-71397237	ENST00000224721.12	ENSG00000107736	CDH23	MODIFIER	5_prime_UTR_variant	318	-	-	-	-	-	HGNC:13733	YES	NM_022124.6	-	5	P1	-	-	-	-	-	-	-	-	-	-	-	-	-	-	-	0	3	43	48	0	0	0	0	CDH23	20.5	2.15037	-	-	-
chr10:75431679C>T	C	T	10:75431679-75431679	ENST00000611255.5	ENSG00000148655	LRMDA	MODIFIER	5_prime_UTR_variant	56	-	-	-	-	rs574032132	HGNC:23405	YES	NM_001305581.2	-	5	P1	-	0.0002047	0.0001451	0	0.0004611	0	0	0	0.003185	0.000236	0.0004803	0	-	-	-	-	-	-	-	-	-	-	-	-	3.984	0.27384	-	-	-
chr10:75431690G>C	G	C	10:75431690-75431690	ENST00000611255.5	ENSG00000148655	LRMDA	MODIFIER	5_prime_UTR_variant	67	-	-	-	-	-	HGNC:23405	YES	NM_001305581.2	-	5	P1	-	-	-	-	-	-	-	-	-	-	-	-	-	-	-	-	-	-	-	-	-	-	-	-	9.984	0.857958	-	-	-
chr10:84194688G>A	G	A	10:84194688-84194688	ENST00000623527.4	ENSG00000148600	CDHR1	MODIFIER	5_prime_UTR_variant	152	-	-	-	-	rs183065817	HGNC:14550	YES	NM_033100.4	-	1	P2	-	0.003422	0.01196	0	0.001053	0	0	0	0	2.95e-05	0.002397	0.0002123	-	-	-	2	8	2	8	0	0	0	0	CDHR1	10.67	0.921454	-	-	-
chr10:84194697G>A	G	A	10:84194697-84194697	ENST00000623527.4	ENSG00000148600	CDHR1	MODIFIER	5_prime_UTR_variant	161	-	-	-	-	rs531194884	HGNC:14550	YES	NM_033100.4	-	1	P2	-	0.006198	0.02206	0	0.0009161	0	0	0	0	1.47e-05	0.006214	0.0002071	likely_benign	-	-	40	47	23	-27	0	0	0	0	CDHR1	17.29	1.73786	-	-	-
chr11:103109479G>T	G	T	11:103109479-103109479	ENST00000375735.7	ENSG00000187240	DYNC2H1	MODIFIER	5_prime_UTR_variant	54	-	-	-	-	rs548118181	HGNC:2962	YES	NM_001377.3	-	1	P2	-	3.29e-05	9.65e-05	0	0	0	0	0	0	0	0.000478	0	-	-	-	-	-	-	-	-	-	-	-	-	2.01	0.090833	-	-	-
chr11:103109479G>T	G	T	11:103109479-103109479	ENST00000650373.2	ENSG00000187240	DYNC2H1	MODIFIER	5_prime_UTR_variant	54	-	-	-	-	rs548118181	HGNC:2962	-	-	NM_001080463.2	-	A2	-	3.29e-05	9.65e-05	0	0	0	0	0	0	0	0.000478	0	-	-	-	-	-	-	-	-	-	-	-	-	2.01	0.090833	-	-	-
chr11:103109481G>T	G	T	11:103109481-103109481	ENST00000375735.7	ENSG00000187240	DYNC2H1	MODIFIER	5_prime_UTR_variant	56	-	-	-	-	rs114993913	HGNC:2962	YES	NM_001377.3	-	1	P2	-	0.01342	0.04565	0	0.007459	0	0	0	0	0.0003233	0.006692	0.000207	benign,likely_benign	-	-	-	-	-	-	-	-	-	-	-	5.037	0.36517	-	-	-
chr11:103109481G>T	G	T	11:103109481-103109481	ENST00000650373.2	ENSG00000187240	DYNC2H1	MODIFIER	5_prime_UTR_variant	56	-	-	-	-	rs114993913	HGNC:2962	-	-	NM_001080463.2	-	A2	-	0.01342	0.04565	0	0.007459	0	0	0	0	0.0003233	0.006692	0.000207	benign,likely_benign	-	-	-	-	-	-	-	-	-	-	-	5.037	0.36517	-	-	-
chr11:119340429T>A	T	A	11:119340429-119340429	ENST00000528368.3	ENSG00000223953	C1QTNF5	MODIFIER	5_prime_UTR_variant	201	-	-	-	-	rs752870533	HGNC:14344	YES	NM_001278431.2	-	1	P1	-	3.29e-05	0	0	0	0	0.0009724	0	0	0	0	0	uncertain_significance	-	-	-28	11	2	-20	0	0.05	0	0	C1QTNF5	17.23	1.72986	-	-	-
chr11:119340429T>A	T	A	11:119340429-119340429	ENST00000528368.3	ENSG00000223953	C1QTNF5	MODIFIER	5_prime_UTR_variant	201	-	-	-	-	rs752870533	HGNC:14344	YES	NM_001278431.2	-	1	P1	-	3.29e-05	0	0	0	0	0.0009724	0	0	0	0	0	uncertain_significance	-	-	-28	11	2	-20	0	0.05	0	0	C1QTNF5	17.23	1.72986	-	-	-
chr11:119340444T>C	T	C	11:119340444-119340444	ENST00000528368.3	ENSG00000223953	C1QTNF5	LOW	splice_polypyrimidine_tract_variant,splice_region_variant,intron_variant	-	-	-	-	-	rs756380666	HGNC:14344	YES	NM_001278431.2	-	1	P1	-	5.26e-05	0	0	0	0	0	0	0	4.41e-05	0	0.001034	-	5.35e-05	0.028	-43	-4	5	46	0	0.02	0	0	C1QTNF5	15.46	1.45738	6.746	-0.884	5.862
chr11:119340444T>C	T	C	11:119340444-119340444	ENST00000619721.6	ENSG00000235718	MFRP	LOW	splice_polypyrimidine_tract_variant,splice_region_variant,intron_variant	-	-	-	-	-	rs756380666	HGNC:18121	YES	NM_031433.4	-	1	P1	-	5.26e-05	0	0	0	0	0	0	0	4.41e-05	0	0.001034	-	5.35e-05	0.028	-43	-4	5	-8	0	0.05	0	0	MFRP	15.46	1.45738	6.746	-0.884	5.862
chr11:119340699C>A	C	A	11:119340699-119340699	ENST00000528368.3	ENSG00000223953	C1QTNF5	MODIFIER	5_prime_UTR_variant	185	-	-	-	-	rs185696769	HGNC:14344	YES	NM_001278431.2	-	1	P1	-	0.001184	0.003911	0	0.0005889	0	0	0	0	0.0001177	0.000478	0	-	-	-	7	48	-4	48	0	0	0	0	C1QTNF5	4.828	0.346821	-	-	-
chr11:119340699C>A	C	A	11:119340699-119340699	ENST00000528368.3	ENSG00000223953	C1QTNF5	MODIFIER	5_prime_UTR_variant	185	-	-	-	-	rs185696769	HGNC:14344	YES	NM_001278431.2	-	1	P1	-	0.001184	0.003911	0	0.0005889	0	0	0	0	0.0001177	0.000478	0	-	-	-	7	48	-4	48	0	0	0	0	C1QTNF5	4.828	0.346821	-	-	-
chr11:119346562C>T	C	T	11:119346562-119346562	ENST00000619721.6	ENSG00000235718	MFRP	MODIFIER	5_prime_UTR_variant	144	-	-	-	-	rs201954533,COSV64129619	HGNC:18121	YES	NM_031433.4	-	1	P1	-	0.0006574	9.66e-05	0	6.54e-05	0.01671	0	0	0.003165	0.0002646	0.003352	0.002278	uncertain_significance,likely_benign	-	-	-17	-38	-17	23	0	0	0	0	MFRP	10.33	0.890016	-	-	-
chr11:119346570G>A	G	A	11:119346570-119346570	ENST00000619721.6	ENSG00000235718	MFRP	MODIFIER	5_prime_UTR_variant	136	-	-	-	-	rs139821533	HGNC:18121	YES	NM_031433.4	-	1	P1	-	0.002512	0.0008935	0	0.002487	0.004896	0	0.0006601	0	0.004029	0.002876	0.0006224	uncertain_significance	-	-	-25	24	50	24	0	0	0	0	MFRP	9.93	0.852771	-	-	-
chr11:119346611C>T	C	T	11:119346611-119346611	ENST00000619721.6	ENSG00000235718	MFRP	MODIFIER	5_prime_UTR_variant	95	-	-	-	-	rs999098199	HGNC:18121	YES	NM_031433.4	-	1	P1	-	3.94e-05	0	0	0	0	0	0	0	8.82e-05	0	0	-	-	-	-17	-32	-26	9	0	0	0	0	MFRP	2.058	0.096291	-	-	-
chr11:17544359C>G	C	G	11:17544359-17544359	ENST00000005226.12	ENSG00000006611	USH1C	MODIFIER	5_prime_UTR_variant	58	-	-	-	-	rs528008701,COSV99141154,COSV99142211	HGNC:12597	YES	NM_153676.4	-	5	-	-	6.57e-06	0	0	0	0	0	0	0	1.47e-05	0	0	-	-	-	-	-	-	-	-	-	-	-	-	0.985	-0.063903	-	-	-
chr11:17544359C>G	C	G	11:17544359-17544359	ENST00000318024.9	ENSG00000006611	USH1C	MODIFIER	5_prime_UTR_variant	58	-	-	-	-	rs528008701,COSV99141154,COSV99142211	HGNC:12597	-	-	NM_005709.4	1	P1	-	6.57e-06	0	0	0	0	0	0	0	1.47e-05	0	0	-	-	-	-	-	-	-	-	-	-	-	-	0.985	-0.063903	-	-	-
chr11:17544359C>G	C	G	11:17544359-17544359	ENST00000318024.9	ENSG00000006611	USH1C	MODIFIER	5_prime_UTR_variant	58	-	-	-	-	rs528008701,COSV99141154,COSV99142211	HGNC:12597	-	-	NM_005709.4	1	P1	-	6.57e-06	0	0	0	0	0	0	0	1.47e-05	0	0	-	-	-	-	-	-	-	-	-	-	-	-	0.985	-0.063903	-	-	-
chr11:17544359C>G	C	G	11:17544359-17544359	ENST00000005226.12	ENSG00000006611	USH1C	MODIFIER	5_prime_UTR_variant	58	-	-	-	-	rs528008701,COSV99141154,COSV99142211	HGNC:12597	YES	NM_153676.4	-	5	-	-	6.57e-06	0	0	0	0	0	0	0	1.47e-05	0	0	-	-	-	-	-	-	-	-	-	-	-	-	0.985	-0.063903	-	-	-
chr11:17544359C>G	C	G	11:17544359-17544359	ENST00000005226.12	ENSG00000006611	USH1C	MODIFIER	5_prime_UTR_variant	58	-	-	-	-	rs528008701,COSV99141154,COSV99142211	HGNC:12597	YES	NM_153676.4	-	5	-	-	6.57e-06	0	0	0	0	0	0	0	1.47e-05	0	0	-	-	-	-	-	-	-	-	-	-	-	-	0.985	-0.063903	-	-	-
chr11:17544359C>G	C	G	11:17544359-17544359	ENST00000318024.9	ENSG00000006611	USH1C	MODIFIER	5_prime_UTR_variant	58	-	-	-	-	rs528008701,COSV99141154,COSV99142211	HGNC:12597	-	-	NM_005709.4	1	P1	-	6.57e-06	0	0	0	0	0	0	0	1.47e-05	0	0	-	-	-	-	-	-	-	-	-	-	-	-	0.985	-0.063903	-	-	-
chr11:17544367A>G	A	G	11:17544367-17544367	ENST00000318024.9	ENSG00000006611	USH1C	MODIFIER	5_prime_UTR_variant	50	-	-	-	-	rs371444878	HGNC:12597	-	-	NM_005709.4	1	P1	-	0.0158	0.05391	0	0.007127	0	0	0	0.01274	0.0004409	0.01242	0.0002069	benign	-	-	-	-	-	-	-	-	-	-	-	5.224	0.38182	-	-	-
chr11:17544367A>G	A	G	11:17544367-17544367	ENST00000005226.12	ENSG00000006611	USH1C	MODIFIER	5_prime_UTR_variant	50	-	-	-	-	rs371444878	HGNC:12597	YES	NM_153676.4	-	5	-	-	0.0158	0.05391	0	0.007127	0	0	0	0.01274	0.0004409	0.01242	0.0002069	benign	-	-	-	-	-	-	-	-	-	-	-	5.224	0.38182	-	-	-
chr11:17544367A>G	A	G	11:17544367-17544367	ENST00000318024.9	ENSG00000006611	USH1C	MODIFIER	5_prime_UTR_variant	50	-	-	-	-	rs371444878	HGNC:12597	-	-	NM_005709.4	1	P1	-	0.0158	0.05391	0	0.007127	0	0	0	0.01274	0.0004409	0.01242	0.0002069	benign	-	-	-	-	-	-	-	-	-	-	-	5.224	0.38182	-	-	-
chr11:17544367A>G	A	G	11:17544367-17544367	ENST00000318024.9	ENSG00000006611	USH1C	MODIFIER	5_prime_UTR_variant	50	-	-	-	-	rs371444878	HGNC:12597	-	-	NM_005709.4	1	P1	-	0.0158	0.05391	0	0.007127	0	0	0	0.01274	0.0004409	0.01242	0.0002069	benign	-	-	-	-	-	-	-	-	-	-	-	5.224	0.38182	-	-	-
chr11:17544367A>G	A	G	11:17544367-17544367	ENST00000005226.12	ENSG00000006611	USH1C	MODIFIER	5_prime_UTR_variant	50	-	-	-	-	rs371444878	HGNC:12597	YES	NM_153676.4	-	5	-	-	0.0158	0.05391	0	0.007127	0	0	0	0.01274	0.0004409	0.01242	0.0002069	benign	-	-	-	-	-	-	-	-	-	-	-	5.224	0.38182	-	-	-
chr11:17544367A>G	A	G	11:17544367-17544367	ENST00000005226.12	ENSG00000006611	USH1C	MODIFIER	5_prime_UTR_variant	50	-	-	-	-	rs371444878	HGNC:12597	YES	NM_153676.4	-	5	-	-	0.0158	0.05391	0	0.007127	0	0	0	0.01274	0.0004409	0.01242	0.0002069	benign	-	-	-	-	-	-	-	-	-	-	-	5.224	0.38182	-	-	-
chr11:1763889C>G	C	G	11:1763889-1763889	ENST00000236671.7	ENSG00000117984	CTSD	MODIFIER	5_prime_UTR_variant	39	-	-	-	-	rs937590868	HGNC:2529	YES	NM_001909.5	-	1	P2	-	6.57e-06	0	0	0	0	0	0	0	1.47e-05	0	0	likely_benign	-	-	-36	12	13	12	0	0	0	0	CTSD	9.956	0.855337	-	-	-
chr11:1763889C>G	C	G	11:1763889-1763889	ENST00000236671.7	ENSG00000117984	CTSD	MODIFIER	5_prime_UTR_variant	39	-	-	-	-	rs937590868	HGNC:2529	YES	NM_001909.5	-	1	P2	-	6.57e-06	0	0	0	0	0	0	0	1.47e-05	0	0	likely_benign	-	-	-36	12	13	12	0	0	0	0	CTSD	9.956	0.855337	-	-	-
chr11:1763889C>G	C	G	11:1763889-1763889	ENST00000429746.2	ENSG00000117984	CTSD	MODIFIER	intron_variant	-	-	-	-	-	rs937590868	HGNC:2529	-	-	-	3	-	-	6.57e-06	0	0	0	0	0	0	0	1.47e-05	0	0	likely_benign	-	-	-36	12	13	12	0	0	0	0	CTSD	9.956	0.855337	-	-	-
chr11:1763889C>G	C	G	11:1763889-1763889	ENST00000429746.2	ENSG00000117984	CTSD	MODIFIER	intron_variant	-	-	-	-	-	rs937590868	HGNC:2529	-	-	-	3	-	-	6.57e-06	0	0	0	0	0	0	0	1.47e-05	0	0	likely_benign	-	-	-36	12	13	12	0	0	0	0	CTSD	9.956	0.855337	-	-	-
chr11:1763918C>T	C	T	11:1763918-1763918	ENST00000236671.7	ENSG00000117984	CTSD	MODIFIER	5_prime_UTR_variant	10	-	-	-	-	-	HGNC:2529	YES	NM_001909.5	-	1	P2	-	-	-	-	-	-	-	-	-	-	-	-	-	-	-	-2	-17	27	47	0	0	0	0	CTSD	16.9	1.6805	-	-	-
chr11:1763918C>T	C	T	11:1763918-1763918	ENST00000429746.2	ENSG00000117984	CTSD	MODIFIER	intron_variant	-	-	-	-	-	-	HGNC:2529	-	-	-	3	-	-	-	-	-	-	-	-	-	-	-	-	-	-	-	-	-2	-17	27	47	0	0	0	0	CTSD	16.9	1.6805	-	-	-
chr11:1763918C>T	C	T	11:1763918-1763918	ENST00000236671.7	ENSG00000117984	CTSD	MODIFIER	5_prime_UTR_variant	10	-	-	-	-	-	HGNC:2529	YES	NM_001909.5	-	1	P2	-	-	-	-	-	-	-	-	-	-	-	-	-	-	-	-2	-17	27	47	0	0	0	0	CTSD	16.9	1.6805	-	-	-
chr11:1763918C>T	C	T	11:1763918-1763918	ENST00000429746.2	ENSG00000117984	CTSD	MODIFIER	intron_variant	-	-	-	-	-	-	HGNC:2529	-	-	-	3	-	-	-	-	-	-	-	-	-	-	-	-	-	-	-	-	-2	-17	27	47	0	0	0	0	CTSD	16.9	1.6805	-	-	-
chr11:31806455A>G	A	G	11:31806455-31806455	ENST00000640368.2	ENSG00000007372	PAX6	MODIFIER	5_prime_UTR_variant	481	-	-	-	-	-	HGNC:8620	YES	NM_001368894.2	-	5	-	-	-	-	-	-	-	-	-	-	-	-	-	-	-	-	7	5	-43	2	0	0	0	0	PAX6	10.46	0.902222	-	-	-
chr11:31806455A>G	A	G	11:31806455-31806455	ENST00000639916.1	ENSG00000007372	PAX6	MODIFIER	5_prime_UTR_variant	402	-	-	-	-	-	HGNC:8620	-	-	-	1	P1	-	-	-	-	-	-	-	-	-	-	-	-	-	-	-	7	5	-43	2	0	0	0	0	PAX6	10.46	0.902222	-	-	-
chr11:31806455A>G	A	G	11:31806455-31806455	ENST00000639916.1	ENSG00000007372	PAX6	MODIFIER	5_prime_UTR_variant	402	-	-	-	-	-	HGNC:8620	-	-	-	1	P1	-	-	-	-	-	-	-	-	-	-	-	-	-	-	-	7	5	-43	2	0	0	0	0	PAX6	10.46	0.902222	-	-	-
chr11:31806455A>G	A	G	11:31806455-31806455	ENST00000640368.2	ENSG00000007372	PAX6	MODIFIER	5_prime_UTR_variant	481	-	-	-	-	-	HGNC:8620	YES	NM_001368894.2	-	5	-	-	-	-	-	-	-	-	-	-	-	-	-	-	-	-	7	5	-43	2	0	0	0	0	PAX6	10.46	0.902222	-	-	-
chr11:31806462T>C	T	C	11:31806462-31806462	ENST00000640368.2	ENSG00000007372	PAX6	LOW	splice_region_variant,5_prime_UTR_variant	474	-	-	-	-	-	HGNC:8620	YES	NM_001368894.2	-	5	-	-	-	-	-	-	-	-	-	-	-	-	-	-	0.0393376	0.19	0	-2	-44	0	0	0	0	0	PAX6	17.85	1.81628	9.496	-0.966	8.53
chr11:31806462T>C	T	C	11:31806462-31806462	ENST00000640368.2	ENSG00000007372	PAX6	LOW	splice_region_variant,5_prime_UTR_variant	474	-	-	-	-	-	HGNC:8620	YES	NM_001368894.2	-	5	-	-	-	-	-	-	-	-	-	-	-	-	-	-	0.0393376	0.19	0	-2	-44	0	0	0	0	0	PAX6	17.85	1.81628	9.496	-0.966	8.53
chr11:31806462T>C	T	C	11:31806462-31806462	ENST00000639916.1	ENSG00000007372	PAX6	LOW	splice_region_variant,5_prime_UTR_variant	395	-	-	-	-	-	HGNC:8620	-	-	-	1	P1	-	-	-	-	-	-	-	-	-	-	-	-	-	0.0393376	0.19	0	-2	-44	0	0	0	0	0	PAX6	17.85	1.81628	9.496	-0.966	8.53
chr11:31806462T>C	T	C	11:31806462-31806462	ENST00000639916.1	ENSG00000007372	PAX6	LOW	splice_region_variant,5_prime_UTR_variant	395	-	-	-	-	-	HGNC:8620	-	-	-	1	P1	-	-	-	-	-	-	-	-	-	-	-	-	-	0.0393376	0.19	0	-2	-44	0	0	0	0	0	PAX6	17.85	1.81628	9.496	-0.966	8.53
chr11:32435384G>T	G	T	11:32435384-32435384	ENST00000452863.10	ENSG00000184937	WT1	MODIFIER	5_prime_UTR_variant	156	-	-	-	-	rs1468366621	HGNC:12796	YES	NM_024426.6	-	1	-	-	6.7e-06	0	0	0	0	0	0	0	1.49e-05	0	0	-	-	-	28	-45	28	-45	0.01	0	0	0	WT1	15.5	1.46405	-	-	-
chr11:61955110G>C	G	C	11:61955110-61955110	ENST00000449131.6	ENSG00000167995	BEST1	MODIFIER	5_prime_UTR_variant	62	-	-	-	-	rs1422368621	HGNC:12703	-	-	-	1	-	-	-	-	-	-	-	-	-	-	-	-	-	-	-	-	-3	22	41	44	0	0	0	0	BEST1	15.12	1.40622	-	-	-
chr11:61955110G>C	G	C	11:61955110-61955110	ENST00000449131.6	ENSG00000167995	BEST1	MODIFIER	5_prime_UTR_variant	62	-	-	-	-	rs1422368621	HGNC:12703	-	-	-	1	-	-	-	-	-	-	-	-	-	-	-	-	-	-	-	-	-3	22	41	44	0	0	0	0	BEST1	15.12	1.40622	-	-	-
chr11:62337568G>T	G	T	11:62337568-62337568	ENST00000301776.9	ENSG00000162174	ASRGL1	MODIFIER	5_prime_UTR_variant	116	-	-	-	-	rs543150746	HGNC:16448	-	-	-	1	P1	-	0.002366	0.00041	0	0.0001309	0	0	0.01769	0	0.002221	0.0009551	0	-	-	-	12	-3	6	-3	0	0	0	0	ASRGL1	8.735	0.730646	-	-	-
chr11:62337568G>T	G	T	11:62337568-62337568	ENST00000415229.6	ENSG00000162174	ASRGL1	MODIFIER	5_prime_UTR_variant	121	-	-	-	-	rs543150746	HGNC:16448	YES	NM_001083926.2	-	1	P1	-	0.002366	0.00041	0	0.0001309	0	0	0.01769	0	0.002221	0.0009551	0	-	-	-	12	-3	6	-3	0	0	0	0	ASRGL1	8.735	0.730646	-	-	-
chr11:66568724C>A	C	A	11:66568724-66568724	ENST00000526010.2	ENSG00000174080	CTSF	MODIFIER	5_prime_UTR_variant	156	-	-	-	-	rs1366230828	HGNC:2531	-	-	-	4	A2	-	6.57e-06	0	0	0	0	0	0	0	1.47e-05	0	0	-	-	-	-	-	-	-	-	-	-	-	-	2.938	0.18353	-	-	-
chr11:66568724C>A	C	A	11:66568724-66568724	ENST00000310325.10	ENSG00000174080	CTSF	MODIFIER	upstream_gene_variant	-	-	-	-	-	rs1366230828	HGNC:2531	YES	NM_003793.4	-	1	P2	-	6.57e-06	0	0	0	0	0	0	0	1.47e-05	0	0	-	-	-	-	-	-	-	-	-	-	-	-	2.938	0.18353	-	-	-
chr11:66568724C>A	C	A	11:66568724-66568724	ENST00000310325.10	ENSG00000174080	CTSF	MODIFIER	upstream_gene_variant	-	-	-	-	-	rs1366230828	HGNC:2531	YES	NM_003793.4	-	1	P2	-	6.57e-06	0	0	0	0	0	0	0	1.47e-05	0	0	-	-	-	-	-	-	-	-	-	-	-	-	2.938	0.18353	-	-	-
chr11:66568724C>A	C	A	11:66568724-66568724	ENST00000526010.2	ENSG00000174080	CTSF	MODIFIER	5_prime_UTR_variant	156	-	-	-	-	rs1366230828	HGNC:2531	-	-	-	4	A2	-	6.57e-06	0	0	0	0	0	0	0	1.47e-05	0	0	-	-	-	-	-	-	-	-	-	-	-	-	2.938	0.18353	-	-	-
chr11:66568735T>C	T	C	11:66568735-66568735	ENST00000310325.10	ENSG00000174080	CTSF	MODIFIER	upstream_gene_variant	-	-	-	-	-	rs1028951473	HGNC:2531	YES	NM_003793.4	-	1	P2	-	6.57e-06	0	0	0	0	0	0	0	0	0	0.000207	-	-	-	-	-	-	-	-	-	-	-	-	6.198	0.470972	-	-	-
chr11:66568735T>C	T	C	11:66568735-66568735	ENST00000526010.2	ENSG00000174080	CTSF	MODIFIER	5_prime_UTR_variant	145	-	-	-	-	rs1028951473	HGNC:2531	-	-	-	4	A2	-	6.57e-06	0	0	0	0	0	0	0	0	0	0.000207	-	-	-	-	-	-	-	-	-	-	-	-	6.198	0.470972	-	-	-
chr11:66568735T>C	T	C	11:66568735-66568735	ENST00000310325.10	ENSG00000174080	CTSF	MODIFIER	upstream_gene_variant	-	-	-	-	-	rs1028951473	HGNC:2531	YES	NM_003793.4	-	1	P2	-	6.57e-06	0	0	0	0	0	0	0	0	0	0.000207	-	-	-	-	-	-	-	-	-	-	-	-	6.198	0.470972	-	-	-
chr11:66568735T>C	T	C	11:66568735-66568735	ENST00000526010.2	ENSG00000174080	CTSF	MODIFIER	5_prime_UTR_variant	145	-	-	-	-	rs1028951473	HGNC:2531	-	-	-	4	A2	-	6.57e-06	0	0	0	0	0	0	0	0	0	0.000207	-	-	-	-	-	-	-	-	-	-	-	-	6.198	0.470972	-	-	-
chr11:68312615G>T	G	T	11:68312615-68312615	ENST00000294304.12	ENSG00000162337	LRP5	MODIFIER	5_prime_UTR_variant	25	-	-	-	-	-	HGNC:6697	YES	NM_002335.4	-	1	P1	-	-	-	-	-	-	-	-	-	-	-	-	-	-	-	8	1	-2	-5	0	0	0	0	LRP5	12.2	1.04672	-	-	-
chr11:68312617G>C	G	C	11:68312617-68312617	ENST00000294304.12	ENSG00000162337	LRP5	MODIFIER	5_prime_UTR_variant	27	-	-	-	-	rs551018389	HGNC:6697	YES	NM_002335.4	-	1	P1	-	0.0003356	0.0008349	0	0.0001358	0	0.0005936	0	0	0.0001521	0	0	-	-	-	-1	6	-2	-22	0	0	0	0	LRP5	12.61	1.08379	-	-	-
chr11:68312661C>T	C	T	11:68312661-68312661	ENST00000294304.12	ENSG00000162337	LRP5	MODIFIER	5_prime_UTR_variant	71	-	-	-	-	rs1442892945	HGNC:6697	YES	NM_002335.4	-	1	P1	-	0.0001443	4.94e-05	0	6.81e-05	0	0	0.0001189	0	0.000244	0.0004985	0	-	-	-	16	22	16	5	0	0	0	0	LRP5	16.12	1.56045	-	-	-
chr11:68312694C>T	C	T	11:68312694-68312694	ENST00000294304.12	ENSG00000162337	LRP5	MODIFIER	5_prime_UTR_variant	104	-	-	-	-	-	HGNC:6697	YES	NM_002335.4	-	1	P1	-	-	-	-	-	-	-	-	-	-	-	-	-	-	-	27	31	-17	2	0	0	0.01	0	LRP5	9.863	0.846311	-	-	-
chr11:77128484C>G	C	G	11:77128484-77128484	ENST00000409709.9	ENSG00000137474	MYO7A	MODIFIER	5_prime_UTR_variant	239	-	-	-	-	rs1950674289	HGNC:7606	YES	NM_000260.4	-	1	-	-	1.31e-05	0	0	0	0	0	0	0	2.94e-05	0	0	uncertain_significance	-	-	-5	-47	-24	5	0	0	0.01	0	MYO7A	7.792	0.629079	-	-	-
chr11:77128484C>G	C	G	11:77128484-77128484	ENST00000409709.9	ENSG00000137474	MYO7A	MODIFIER	5_prime_UTR_variant	239	-	-	-	-	rs1950674289	HGNC:7606	YES	NM_000260.4	-	1	-	-	1.31e-05	0	0	0	0	0	0	0	2.94e-05	0	0	uncertain_significance	-	-	-5	-47	-24	5	0	0	0.01	0	MYO7A	7.792	0.629079	-	-	-
chr11:8081449C>T	C	T	11:8081449-8081449	ENST00000299506.3	ENSG00000166402	TUB	MODIFIER	5_prime_UTR_variant	239	-	-	-	-	-	HGNC:12406	YES	NM_177972.3	-	1	P1	-	-	-	-	-	-	-	-	-	-	-	-	-	-	-	31	33	-6	0	0	0	0	0	TUB	16.53	1.62502	-	-	-
chr11:8081474C>T	C	T	11:8081474-8081474	ENST00000299506.3	ENSG00000166402	TUB	MODIFIER	5_prime_UTR_variant	264	-	-	-	-	rs376341951	HGNC:12406	YES	NM_177972.3	-	1	P1	-	0.005058	0.001236	0.001106	0.004944	0.002028	0	0.0007782	0	0.008969	0.005314	0.001037	-	-	-	6	49	-2	-9	0	0	0	0	TUB	13.86	1.22847	-	-	-
chr11:85648011T>C	T	C	11:85648011-85648011	ENST00000304511.7	ENSG00000171202	TMEM126A	MODIFIER	5_prime_UTR_variant	45	-	-	-	-	rs532762822	HGNC:25382	YES	NM_032273.4	-	1	P1	-	8.56e-05	0	0	6.56e-05	0	0.002327	0	0	0	0	0	-	-	-	17	-5	-5	-6	0	0	0	0	TMEM126A	0.978	-0.065457	-	-	-
chr11:85648024A>C	A	C	11:85648024-85648024	ENST00000304511.7	ENSG00000171202	TMEM126A	MODIFIER	5_prime_UTR_variant	58	-	-	-	-	rs773986744	HGNC:25382	YES	NM_032273.4	-	1	P1	-	2.66e-05	0	0	0.0001329	0	0	0	0	2.95e-05	0	0	-	-	-	-18	4	-19	-4	0	0	0.04	0	TMEM126A	13.05	1.12972	-	-	-
chr11:85648029G>C	G	C	11:85648029-85648029	ENST00000304511.7	ENSG00000171202	TMEM126A	MODIFIER	5_prime_UTR_variant	63	-	-	-	-	rs542276196	HGNC:25382	YES	NM_032273.4	-	1	P1	-	0.0001628	0	0	0.0007522	0	0	0	0	0.0001631	0.0004921	0.0002237	-	-	-	-8	-37	-24	-21	0	0	0.01	0	TMEM126A	10.11	0.869249	-	-	-
chr11:85648038C>T	C	T	11:85648038-85648038	ENST00000304511.7	ENSG00000171202	TMEM126A	MODIFIER	5_prime_UTR_variant	72	-	-	-	-	rs983903253	HGNC:25382	YES	NM_032273.4	-	1	P1	-	1.43e-05	2.8e-05	0	0	0	0	0	0	0	0	0.0002439	-	-	-	-32	14	-33	46	0	0	0.07	0	TMEM126A	9.049	0.764654	-	-	-
chr12:109573833G>C	G	C	12:109573833-109573833	ENST00000228510.8	ENSG00000110921	MVK	MODIFIER	5_prime_UTR_variant	40	-	-	-	-	rs886048929	HGNC:7530	YES	NM_000431.4	-	1	P1	-	0.0001381	4.83e-05	0	0.0005892	0	0	0	0	0.000147	0	0	uncertain_significance	-	-	3	40	40	-1	0	0	0	0	MVK	10.2	0.878082	-	-	-
chr12:109573833G>C	G	C	12:109573833-109573833	ENST00000228510.8	ENSG00000110921	MVK	MODIFIER	5_prime_UTR_variant	40	-	-	-	-	rs886048929	HGNC:7530	YES	NM_000431.4	-	1	P1	-	0.0001381	4.83e-05	0	0.0005892	0	0	0	0	0.000147	0	0	uncertain_significance	-	-	3	40	40	-1	0	0	0	0	MVK	10.2	0.878082	-	-	-
chr12:109573833G>C	G	C	12:109573833-109573833	ENST00000228510.8	ENSG00000110921	MVK	MODIFIER	5_prime_UTR_variant	40	-	-	-	-	rs886048929	HGNC:7530	YES	NM_000431.4	-	1	P1	-	0.0001381	4.83e-05	0	0.0005892	0	0	0	0	0.000147	0	0	uncertain_significance	-	-	3	40	40	-1	0	0	0	0	MVK	10.2	0.878082	-	-	-
chr12:110124409G>C	G	C	12:110124409-110124409	ENST00000242591.10	ENSG00000122970	IFT81	MODIFIER	5_prime_UTR_variant	53	-	-	-	-	rs918168646	HGNC:14313	YES	NM_014055.4	-	1	P1	-	5.27e-05	4.84e-05	0	6.55e-05	0	0.0001931	0	0	2.95e-05	0	0.0004156	-	-	-	2	35	34	-25	0	0	0	0	IFT81	16.36	1.5985	-	-	-
chr12:110124409G>C	G	C	12:110124409-110124409	ENST00000552912.5	ENSG00000122970	IFT81	MODIFIER	5_prime_UTR_variant	75	-	-	-	-	rs918168646	HGNC:14313	-	-	-	1	P1	-	5.27e-05	4.84e-05	0	6.55e-05	0	0.0001931	0	0	2.95e-05	0	0.0004156	-	-	-	2	35	34	-25	0	0	0	0	IFT81	16.36	1.5985	-	-	-
chr12:110124409G>C	G	C	12:110124409-110124409	ENST00000552912.5	ENSG00000122970	IFT81	MODIFIER	5_prime_UTR_variant	75	-	-	-	-	rs918168646	HGNC:14313	-	-	-	1	P1	-	5.27e-05	4.84e-05	0	6.55e-05	0	0.0001931	0	0	2.95e-05	0	0.0004156	-	-	-	2	35	34	-25	0	0	0	0	IFT81	16.36	1.5985	-	-	-
chr12:110124409G>C	G	C	12:110124409-110124409	ENST00000552912.5	ENSG00000122970	IFT81	MODIFIER	5_prime_UTR_variant	75	-	-	-	-	rs918168646	HGNC:14313	-	-	-	1	P1	-	5.27e-05	4.84e-05	0	6.55e-05	0	0.0001931	0	0	2.95e-05	0	0.0004156	-	-	-	2	35	34	-25	0	0	0	0	IFT81	16.36	1.5985	-	-	-
chr12:110124409G>C	G	C	12:110124409-110124409	ENST00000242591.10	ENSG00000122970	IFT81	MODIFIER	5_prime_UTR_variant	53	-	-	-	-	rs918168646	HGNC:14313	YES	NM_014055.4	-	1	P1	-	5.27e-05	4.84e-05	0	6.55e-05	0	0.0001931	0	0	2.95e-05	0	0.0004156	-	-	-	2	35	34	-25	0	0	0	0	IFT81	16.36	1.5985	-	-	-
chr12:110124409G>C	G	C	12:110124409-110124409	ENST00000242591.10	ENSG00000122970	IFT81	MODIFIER	5_prime_UTR_variant	53	-	-	-	-	rs918168646	HGNC:14313	YES	NM_014055.4	-	1	P1	-	5.27e-05	4.84e-05	0	6.55e-05	0	0.0001931	0	0	2.95e-05	0	0.0004156	-	-	-	2	35	34	-25	0	0	0	0	IFT81	16.36	1.5985	-	-	-
chr12:110124409G>C	G	C	12:110124409-110124409	ENST00000242591.10	ENSG00000122970	IFT81	MODIFIER	5_prime_UTR_variant	53	-	-	-	-	rs918168646	HGNC:14313	YES	NM_014055.4	-	1	P1	-	5.27e-05	4.84e-05	0	6.55e-05	0	0.0001931	0	0	2.95e-05	0	0.0004156	-	-	-	2	35	34	-25	0	0	0	0	IFT81	16.36	1.5985	-	-	-
chr12:110124409G>C	G	C	12:110124409-110124409	ENST00000552912.5	ENSG00000122970	IFT81	MODIFIER	5_prime_UTR_variant	75	-	-	-	-	rs918168646	HGNC:14313	-	-	-	1	P1	-	5.27e-05	4.84e-05	0	6.55e-05	0	0.0001931	0	0	2.95e-05	0	0.0004156	-	-	-	2	35	34	-25	0	0	0	0	IFT81	16.36	1.5985	-	-	-
chr12:110614155C>T	C	T	12:110614155-110614155	ENST00000397659.9	ENSG00000204852	TCTN1	MODIFIER	5_prime_UTR_variant	27	-	-	-	-	-	HGNC:26113	YES	NM_001082538.3	-	1	A2	-	-	-	-	-	-	-	-	-	-	-	-	-	-	-	-	-	-	-	-	-	-	-	-	0.804	-0.106588	-	-	-
chr12:123671194C>T	C	T	12:123671194-123671194	ENST00000303372.7	ENSG00000168778	TCTN2	MODIFIER	5_prime_UTR_variant	82	-	-	-	-	rs367565643	HGNC:25774	YES	NM_024809.5	-	1	P4	-	0.0001774	0.0006271	0	6.55e-05	0	0	0	0	0	0	0	-	-	-	8	38	-21	44	0	0	0	0	TCTN2	9.471	0.80792	-	-	-
chr12:123671194C>T	C	T	12:123671194-123671194	ENST00000303372.7	ENSG00000168778	TCTN2	MODIFIER	5_prime_UTR_variant	82	-	-	-	-	rs367565643	HGNC:25774	YES	NM_024809.5	-	1	P4	-	0.0001774	0.0006271	0	6.55e-05	0	0	0	0	0	0	0	-	-	-	8	38	-21	44	0	0	0	0	TCTN2	9.471	0.80792	-	-	-
chr12:14973055C>A	C	A	12:14973055-14973055	ENST00000266395.3	ENSG00000139053	PDE6H	MODIFIER	5_prime_UTR_variant	14	-	-	-	-	rs188351941	HGNC:8790	YES	NM_006205.3	-	1	P1	-	0.005125	0.01793	0	0.001571	0	0	0	0	5.88e-05	0.003824	0.000207	benign	-	-	-7	-4	35	31	0	0	0	0	PDE6H	6.745	0.523161	-	-	-
chr12:14977996G>A	G	A	12:14977996-14977996	ENST00000266395.3	ENSG00000139053	PDE6H	MODIFIER	5_prime_UTR_variant	70	-	-	-	-	rs370234224,COSV56760633,COSV56761530	HGNC:8790	YES	NM_006205.3	-	1	P1	-	4.61e-05	0.000145	0	0	0	0	0	0	1.47e-05	0	0	-	-	-	-14	-24	-24	-30	0	0.05	0	0	PDE6H	2.205	0.112512	-	-	-
chr12:14977999C>T	C	T	12:14977999-14977999	ENST00000266395.3	ENSG00000139053	PDE6H	MODIFIER	5_prime_UTR_variant	73	-	-	-	-	rs377394177	HGNC:8790	YES	NM_006205.3	-	1	P1	-	0.00025	7.25e-05	0.009868	0.0001967	0.0002882	0	0	0	0.00025	0.0009615	0.0006219	-	-	-	45	-27	45	-35	0.02	0.03	0	0	PDE6H	0.758	-0.118753	-	-	-
chr12:1918508G>A	G	A	12:1918508-1918508	ENST00000382722.10	ENSG00000151062	CACNA2D4	MODIFIER	5_prime_UTR_variant	145	-	-	-	-	rs370004639	HGNC:20202	YES	NM_172364.5	-	1	P2	-	3.29e-05	9.65e-05	0	0	0	0	0	0	1.47e-05	0	0	-	-	-	-37	-48	24	-37	0	0	0.02	0	CACNA2D4	3.06	0.19437	-	-	-
chr12:1918537C>T	C	T	12:1918537-1918537	ENST00000382722.10	ENSG00000151062	CACNA2D4	MODIFIER	5_prime_UTR_variant	116	-	-	-	-	rs981390187	HGNC:20202	YES	NM_172364.5	-	1	P2	-	0.0006902	0.002342	0	0.0004582	0	0	0	0	0	0.000478	0	-	-	-	27	-5	-5	5	0	0	0	0	CACNA2D4	1.552	0.03253	-	-	-
chr12:1918545G>A	G	A	12:1918545-1918545	ENST00000382722.10	ENSG00000151062	CACNA2D4	MODIFIER	5_prime_UTR_variant	108	-	-	-	-	rs73595529	HGNC:20202	YES	NM_172364.5	-	1	P2	-	0.01	0.03402	0	0.005822	0.0002884	0	0	0	0.0001323	0.00622	0.0002072	benign	-	-	19	-4	-13	-3	0	0	0.01	0	CACNA2D4	7.449	0.593487	-	-	-
chr12:66678989C>A	C	A	12:66678989-66678989	ENST00000359742.9	ENSG00000155974	GRIP1	MODIFIER	5_prime_UTR_variant	88	-	-	-	-	rs762472742,COSV99669627	HGNC:18708	YES	NM_001366722.1	-	5	P1	-	3.29e-05	2.41e-05	0	0	0	0	0	0	5.88e-05	0	0	-	-	-	-	-	-	-	-	-	-	-	-	16.93	1.68479	-	-	-
chr12:66678989C>A	C	A	12:66678989-66678989	ENST00000398016.7	ENSG00000155974	GRIP1	MODIFIER	upstream_gene_variant	-	-	-	-	-	rs762472742,COSV99669627	HGNC:18708	-	-	-	1	-	-	3.29e-05	2.41e-05	0	0	0	0	0	0	5.88e-05	0	0	-	-	-	-	-	-	-	-	-	-	-	-	16.93	1.68479	-	-	-
chr12:66678989C>A	C	A	12:66678989-66678989	ENST00000359742.9	ENSG00000155974	GRIP1	MODIFIER	5_prime_UTR_variant	88	-	-	-	-	rs762472742,COSV99669627	HGNC:18708	YES	NM_001366722.1	-	5	P1	-	3.29e-05	2.41e-05	0	0	0	0	0	0	5.88e-05	0	0	-	-	-	-	-	-	-	-	-	-	-	-	16.93	1.68479	-	-	-
chr12:66678989C>A	C	A	12:66678989-66678989	ENST00000398016.7	ENSG00000155974	GRIP1	MODIFIER	upstream_gene_variant	-	-	-	-	-	rs762472742,COSV99669627	HGNC:18708	-	-	-	1	-	-	3.29e-05	2.41e-05	0	0	0	0	0	0	5.88e-05	0	0	-	-	-	-	-	-	-	-	-	-	-	-	16.93	1.68479	-	-	-
chr12:6841000C>T	C	T	12:6841000-6841000	ENST00000229264.8	ENSG00000111664	GNB3	MODIFIER	5_prime_UTR_variant	76	-	-	-	-	rs868934332	HGNC:4400	YES	NM_002075.4	-	5	P1	-	0.0002168	4.82e-05	0	6.54e-05	0	0	0	0.01582	0.0003381	0.000956	0	-	-	-	-9	-33	-26	33	0	0	0	0	GNB3	12.33	1.05804	-	-	-
chr12:69585495C>T	C	T	12:69585495-69585495	ENST00000299300.11	ENSG00000166226	CCT2	MODIFIER	5_prime_UTR_variant	37	-	-	-	-	rs541611936,COSV100167638	HGNC:1615	YES	NM_006431.3	-	1	P1	-	0.0001708	2.41e-05	0	0.0001308	0	0	0	0	1.47e-05	0	0.004547	-	-	-	-34	-4	-12	29	0	0	0	0	CCT2	2.155	0.107125	-	-	-
chr12:76348382A>T	A	T	12:76348382-76348382	ENST00000650064.2	ENSG00000179941	BBS10	MODIFIER	5_prime_UTR_variant	34	-	-	-	-	rs1467538276	HGNC:26291	YES	NM_024685.4	-	-	P1	-	6.58e-06	0	0	0	0	0	0	0	1.47e-05	0	0	-	-	-	4	-49	-25	2	0	0	0	0	BBS10	2.413	0.133998	-	-	-
chr12:88141905C>A	C	A	12:88141905-88141905	ENST00000552810.6	ENSG00000198707	CEP290	MODIFIER	5_prime_UTR_variant	184	-	-	-	-	rs139415563	HGNC:29021	YES	NM_025114.4	-	1	P2	-	0.008696	0.002509	0	0.003666	0.00202	0.0009686	0.006409	0.006329	0.01546	0.003346	0.004559	benign,likely_benign,uncertain_significance	-	-	5	34	-5	34	0	0	0	0	CEP290	15.66	1.48845	-	-	-
chr12:88141913G>A	G	A	12:88141913-88141913	ENST00000552810.6	ENSG00000198707	CEP290	MODIFIER	5_prime_UTR_variant	176	-	-	-	-	rs759820573	HGNC:29021	YES	NM_025114.4	-	1	P2	-	0.0003812	2.41e-05	0	0.003338	0	0	0	0	7.35e-05	0.000478	0	likely_benign,uncertain_significance	-	-	26	21	26	-13	0	0	0.14	0.04	CEP290	17.96	1.83135	-	-	-
chr12:89525903G>A	G	A	12:89525903-89525903	ENST00000313546.8	ENSG00000139323	POC1B	MODIFIER	5_prime_UTR_variant	145	-	-	-	-	rs76777214	HGNC:30836	YES	NM_172240.3	-	1	P1	-	0.006806	0.02414	0	0.000981	0	0	0	0	0.0001617	0.004298	0	-	-	-	-40	-18	-39	-22	0	0	0	0	POC1B	14.3	1.28781	-	-	-
chr13:110307040G>A	G	A	13:110307040-110307040	ENST00000375820.10	ENSG00000187498	COL4A1	MODIFIER	5_prime_UTR_variant	118	-	-	-	-	-	HGNC:2202	YES	NM_001845.6	-	1	P1	-	-	-	-	-	-	-	-	-	-	-	-	-	-	-	16	-30	-30	46	0	0	0	0	COL4A1	16.4	1.60347	-	-	-
chr13:110307040G>A	G	A	13:110307040-110307040	ENST00000375820.10	ENSG00000187498	COL4A1	MODIFIER	5_prime_UTR_variant	118	-	-	-	-	-	HGNC:2202	YES	NM_001845.6	-	1	P1	-	-	-	-	-	-	-	-	-	-	-	-	-	-	-	16	-30	-30	46	0	0	0	0	COL4A1	16.4	1.60347	-	-	-
chr13:110307062C>T	C	T	13:110307062-110307062	ENST00000375820.10	ENSG00000187498	COL4A1	MODIFIER	5_prime_UTR_variant	96	-	-	-	-	rs1369812616,COSV64624971	HGNC:2202	YES	NM_001845.6	-	1	P1	-	-	-	-	-	-	-	-	-	-	-	-	-	-	-	-2	-6	-1	24	0	0	0	0	COL4A1	8.631	0.719276	-	-	-
chr13:110307062C>T	C	T	13:110307062-110307062	ENST00000375820.10	ENSG00000187498	COL4A1	MODIFIER	5_prime_UTR_variant	96	-	-	-	-	rs1369812616,COSV64624971	HGNC:2202	YES	NM_001845.6	-	1	P1	-	-	-	-	-	-	-	-	-	-	-	-	-	-	-	-2	-6	-1	24	0	0	0	0	COL4A1	8.631	0.719276	-	-	-
chr13:110307105G>T	G	T	13:110307105-110307105	ENST00000375820.10	ENSG00000187498	COL4A1	MODIFIER	5_prime_UTR_variant	53	-	-	-	-	rs942552844	HGNC:2202	YES	NM_001845.6	-	1	P1	-	0.0001052	0.0002655	0	6.55e-05	0	0	0	0	4.41e-05	0	0.0002068	-	-	-	-49	-18	4	20	0	0	0	0	COL4A1	12.34	1.05919	-	-	-
chr13:110307105G>T	G	T	13:110307105-110307105	ENST00000375820.10	ENSG00000187498	COL4A1	MODIFIER	5_prime_UTR_variant	53	-	-	-	-	rs942552844	HGNC:2202	YES	NM_001845.6	-	1	P1	-	0.0001052	0.0002655	0	6.55e-05	0	0	0	0	4.41e-05	0	0.0002068	-	-	-	-49	-18	4	20	0	0	0	0	COL4A1	12.34	1.05919	-	-	-
chr13:113667293A>G	A	G	13:113667293-113667293	ENST00000335678.7	ENSG00000185974	GRK1	MODIFIER	5_prime_UTR_variant	75	-	-	-	-	rs560117736	HGNC:10013	YES	NM_002929.3	-	1	P1	-	0.000276	0.0001448	0	0	0	0	0	0	0.0005292	0	0	-	-	-	-49	-25	-49	2	0	0	0	0	GRK1	16.02	1.54392	-	-	-
chr13:113667303G>A	G	A	13:113667303-113667303	ENST00000335678.7	ENSG00000185974	GRK1	MODIFIER	5_prime_UTR_variant	85	-	-	-	-	rs1234451499	HGNC:10013	YES	NM_002929.3	-	1	P1	-	1.31e-05	0	0	0	0	0	0	0	2.94e-05	0	0	-	-	-	-31	-35	-8	-31	0	0	0	0	GRK1	10.08	0.865901	-	-	-
chr13:113667316T>C	T	C	13:113667316-113667316	ENST00000335678.7	ENSG00000185974	GRK1	MODIFIER	5_prime_UTR_variant	98	-	-	-	-	rs770238552	HGNC:10013	YES	NM_002929.3	-	1	P1	-	6.57e-06	0	0	0	0	0	0	0	1.47e-05	0	0	-	-	-	-48	45	-44	4	0	0	0	0	GRK1	7.436	0.592174	-	-	-
chr13:113667369C>T	C	T	13:113667369-113667369	ENST00000335678.7	ENSG00000185974	GRK1	MODIFIER	5_prime_UTR_variant	151	-	-	-	-	rs375724750	HGNC:10013	YES	NM_002929.3	-	1	P1	-	2.63e-05	2.41e-05	0	0	0	0	0	0	1.47e-05	0	0.0004146	-	-	-	0	39	-2	0	0	0	0	0	GRK1	1.364	0.004578	-	-	-
chr13:113667370G>A	G	A	13:113667370-113667370	ENST00000335678.7	ENSG00000185974	GRK1	MODIFIER	5_prime_UTR_variant	152	-	-	-	-	rs140120702	HGNC:10013	YES	NM_002929.3	-	1	P1	-	0.005502	0.01874	0	0.002357	0.0002884	0	0	0.006329	0.0001764	0.004298	0.0002076	-	-	-	-1	-9	1	27	0	0	0	0	GRK1	0.902	-0.082352	-	-	-
chr13:26642263T>C	T	C	13:26642263-26642263	ENST00000335327.6	ENSG00000132970	WASF3	LOW	splice_region_variant,5_prime_UTR_variant	238	-	-	-	-	rs78096373	HGNC:12734	YES	NM_006646.6	-	1	P1	-	0.0006766	0.002339	0	6.54e-05	0	0	0	0	4.41e-05	0.0009551	0	-	-	-	-2	18	16	-2	0	0	0	0	WASF3	3.674	0.247397	10.823	-0.399	10.424
chr13:31200016G>C	G	C	13:31200016-31200016	ENST00000343307.5	ENSG00000187676	B3GLCT	MODIFIER	5_prime_UTR_variant	42	-	-	-	-	rs987662500	HGNC:20207	YES	NM_194318.4	-	1	P1	-	0.0005375	0.001577	0	0.0004619	0	0	0	0	0.0001039	0.0009699	0	-	-	-	46	42	41	-1	0	0	0	0	B3GLCT	18.15	1.85666	-	-	-
chr13:31200031C>G	C	G	13:31200031-31200031	ENST00000343307.5	ENSG00000187676	B3GLCT	MODIFIER	5_prime_UTR_variant	57	-	-	-	-	rs943496135	HGNC:20207	YES	NM_194318.4	-	1	P1	-	0.001032	0.003412	0	0.0007902	0	0	0	0	0	0.001442	0	-	-	-	26	27	26	-49	0	0	0.03	0	B3GLCT	15.01	1.38961	-	-	-
chr13:31200062G>T	G	T	13:31200062-31200062	ENST00000343307.5	ENSG00000187676	B3GLCT	MODIFIER	5_prime_UTR_variant	88	-	-	-	-	rs1047746807	HGNC:20207	YES	NM_194318.4	-	1	P1	-	0.0003588	0.001308	0	0	0	0	0	0	0	0	0	-	-	-	-40	-4	-2	-5	0	0	0	0	B3GLCT	15.21	1.41964	-	-	-
chr13:48233333G>C	G	C	13:48233333-48233333	ENST00000647800.2	ENSG00000136156	ITM2B	MODIFIER	5_prime_UTR_variant	128	-	-	-	-	-	HGNC:6174	YES	NM_021999.5	-	-	P1	-	-	-	-	-	-	-	-	-	-	-	-	-	-	-	20	-36	2	36	0	0	0	0	ITM2B	13.87	1.23079	-	-	-
chr14:104924979G>A	G	A	14:104924979-104924979	ENST00000392593.9	ENSG00000166428	PLD4	MODIFIER	5_prime_UTR_variant	101	-	-	-	-	rs183266965	HGNC:23792	YES	NM_138790.5	-	1	P2	-	9.85e-05	0.0001929	0	6.54e-05	0	0	0	0.003165	5.88e-05	0.0004776	0	-	-	-	-4	1	-4	11	0	0	0.02	0	PLD4	9.758	0.836178	-	-	-
chr14:104924979G>A	G	A	14:104924979-104924979	ENST00000649344.1	ENSG00000166428	PLD4	MODIFIER	5_prime_UTR_variant	267	-	-	-	-	rs183266965	HGNC:23792	-	-	-	-	-	-	9.85e-05	0.0001929	0	6.54e-05	0	0	0	0.003165	5.88e-05	0.0004776	0	-	-	-	-4	1	-4	11	0	0	0.02	0	PLD4	9.758	0.836178	-	-	-
chr14:104924979G>A	G	A	14:104924979-104924979	ENST00000649344.1	ENSG00000166428	PLD4	MODIFIER	5_prime_UTR_variant	267	-	-	-	-	rs183266965	HGNC:23792	-	-	-	-	-	-	9.85e-05	0.0001929	0	6.54e-05	0	0	0	0.003165	5.88e-05	0.0004776	0	-	-	-	-4	1	-4	11	0	0	0.02	0	PLD4	9.758	0.836178	-	-	-
chr14:104924979G>A	G	A	14:104924979-104924979	ENST00000392593.9	ENSG00000166428	PLD4	MODIFIER	5_prime_UTR_variant	101	-	-	-	-	rs183266965	HGNC:23792	YES	NM_138790.5	-	1	P2	-	9.85e-05	0.0001929	0	6.54e-05	0	0	0	0.003165	5.88e-05	0.0004776	0	-	-	-	-4	1	-4	11	0	0	0.02	0	PLD4	9.758	0.836178	-	-	-
chr14:24084556G>T	G	T	14:24084556-24084556	ENST00000561028.6	ENSG00000129535	NRL	MODIFIER	intron_variant	-	-	-	-	-	rs141065453	HGNC:8002	YES	NM_001354768.3	-	2	P1	-	0.0002103	7.24e-05	0	6.54e-05	0	0	0	0	0.0004116	0	0	-	-	-	26	-36	-36	-37	0	0	0	0	NRL	15.47	1.45851	-	-	-
chr14:24084556G>T	G	T	14:24084556-24084556	ENST00000561028.6	ENSG00000129535	NRL	MODIFIER	intron_variant	-	-	-	-	-	rs141065453	HGNC:8002	YES	NM_001354768.3	-	2	P1	-	0.0002103	7.24e-05	0	6.54e-05	0	0	0	0	0.0004116	0	0	-	-	-	26	-36	-36	-37	0	0	0	0	NRL	15.47	1.45851	-	-	-
chr14:24084556G>T	G	T	14:24084556-24084556	ENST00000397002.6	ENSG00000129535	NRL	MODIFIER	5_prime_UTR_variant	70	-	-	-	-	rs141065453	HGNC:8002	-	-	-	1	P1	-	0.0002103	7.24e-05	0	6.54e-05	0	0	0	0	0.0004116	0	0	-	-	-	26	-36	-36	-37	0	0	0	0	NRL	15.47	1.45851	-	-	-
chr14:24084556G>T	G	T	14:24084556-24084556	ENST00000397002.6	ENSG00000129535	NRL	MODIFIER	5_prime_UTR_variant	70	-	-	-	-	rs141065453	HGNC:8002	-	-	-	1	P1	-	0.0002103	7.24e-05	0	6.54e-05	0	0	0	0	0.0004116	0	0	-	-	-	26	-36	-36	-37	0	0	0	0	NRL	15.47	1.45851	-	-	-
chr14:24114737C>A	C	A	14:24114737-24114737	ENST00000561028.6	ENSG00000129535	NRL	MODIFIER	5_prime_UTR_variant	213	-	-	-	-	rs187479944	HGNC:8002	YES	NM_001354768.3	-	2	P1	-	0.001333	0.0003617	0	0.001635	0	0	0.0003763	0	0.002234	0.001434	0.0008282	-	-	-	-40	13	-40	-9	0	0	0	0	DCAF11	10.08	0.866767	-	-	-
chr14:24242360C>G	C	G	14:24242360-24242360	ENST00000699686.1	ENSG00000092330	TINF2	MODIFIER	upstream_gene_variant	-	-	-	-	-	rs775665395	HGNC:11824	-	-	-	-	-	-	-	-	-	-	-	-	-	-	-	-	-	-	-	-	44	17	2	17	0	0	0	0	TINF2	6.782	0.526783	-	-	-
chr14:24242360C>G	C	G	14:24242360-24242360	ENST00000699686.1	ENSG00000092330	TINF2	MODIFIER	upstream_gene_variant	-	-	-	-	-	rs775665395	HGNC:11824	-	-	-	-	-	-	-	-	-	-	-	-	-	-	-	-	-	-	-	-	44	17	2	17	0	0	0	0	TINF2	6.782	0.526783	-	-	-
chr14:24242360C>G	C	G	14:24242360-24242360	ENST00000267415.12	ENSG00000092330	TINF2	MODIFIER	5_prime_UTR_variant	264	-	-	-	-	rs775665395	HGNC:11824	YES	NM_001099274.3	-	1	P1	-	-	-	-	-	-	-	-	-	-	-	-	-	-	-	44	17	2	17	0	0	0	0	TINF2	6.782	0.526783	-	-	-
chr14:24242360C>G	C	G	14:24242360-24242360	ENST00000267415.12	ENSG00000092330	TINF2	MODIFIER	5_prime_UTR_variant	264	-	-	-	-	rs775665395	HGNC:11824	YES	NM_001099274.3	-	1	P1	-	-	-	-	-	-	-	-	-	-	-	-	-	-	-	44	17	2	17	0	0	0	0	TINF2	6.782	0.526783	-	-	-
chr14:56805503C>G	C	G	14:56805503-56805503	ENST00000408990.8	ENSG00000165588	OTX2	MODIFIER	5_prime_UTR_variant	165	-	-	-	-	rs776104541	HGNC:8522	-	-	-	1	P2	-	-	-	-	-	-	-	-	-	-	-	-	-	-	-	2	-46	-1	4	0	0	0.01	0	OTX2	17.36	1.74802	-	-	-
chr14:56805503C>G	C	G	14:56805503-56805503	ENST00000672264.2	ENSG00000165588	OTX2	MODIFIER	5_prime_UTR_variant	241	-	-	-	-	rs776104541	HGNC:8522	YES	NM_021728.4	-	-	A1	-	-	-	-	-	-	-	-	-	-	-	-	-	-	-	2	-46	-1	4	0	0	0.01	0	OTX2	17.36	1.74802	-	-	-
chr14:56805503C>G	C	G	14:56805503-56805503	ENST00000672264.2	ENSG00000165588	OTX2	MODIFIER	5_prime_UTR_variant	241	-	-	-	-	rs776104541	HGNC:8522	YES	NM_021728.4	-	-	A1	-	-	-	-	-	-	-	-	-	-	-	-	-	-	-	2	-46	-1	4	0	0	0.01	0	OTX2	17.36	1.74802	-	-	-
chr14:56805503C>G	C	G	14:56805503-56805503	ENST00000408990.8	ENSG00000165588	OTX2	MODIFIER	5_prime_UTR_variant	165	-	-	-	-	rs776104541	HGNC:8522	-	-	-	1	P2	-	-	-	-	-	-	-	-	-	-	-	-	-	-	-	2	-46	-1	4	0	0	0.01	0	OTX2	17.36	1.74802	-	-	-
chr14:67695713C>G	C	G	14:67695713-67695713	ENST00000381346.9	ENSG00000072042	RDH11	MODIFIER	5_prime_UTR_variant	52	-	-	-	-	-	HGNC:17964	YES	NM_016026.4	-	1	P1	-	-	-	-	-	-	-	-	-	-	-	-	-	-	-	-8	-1	12	-12	0	0	0	0	RDH11	8.272	0.680183	-	-	-
chr14:67695737C>A	C	A	14:67695737-67695737	ENST00000381346.9	ENSG00000072042	RDH11	MODIFIER	5_prime_UTR_variant	28	-	-	-	-	rs149470495,COSV67283214	HGNC:17964	YES	NM_016026.4	-	1	P1	-	0.002634	0.009355	0	0.000327	0	0	0	0	2.94e-05	0.002871	0	-	-	-	-25	-1	-36	7	0	0	0	0	RDH11	8.634	0.719592	-	-	-
chr14:67722592G>A	G	A	14:67722592-67722592	ENST00000267502.3	ENSG00000139988	RDH12	MODIFIER	5_prime_UTR_variant	230	-	-	-	-	rs915282360,COSV99961840	HGNC:19977	-	-	-	5	P1	-	6.57e-06	0	0	0	0	0	0	0	1.47e-05	0	0	-	-	-	-25	-1	23	41	0	0	0	0	RDH12	11.22	0.96774	-	-	-
chr14:67722592G>A	G	A	14:67722592-67722592	ENST00000551171.6	ENSG00000139988	RDH12	MODIFIER	5_prime_UTR_variant	274	-	-	-	-	rs915282360,COSV99961840	HGNC:19977	YES	NM_152443.3	-	1	P1	-	6.57e-06	0	0	0	0	0	0	0	1.47e-05	0	0	-	-	-	-25	-1	23	41	0	0	0	0	RDH12	11.22	0.96774	-	-	-
chr14:69879582C>G	C	G	14:69879582-69879582	ENST00000361956.8	ENSG00000198732	SMOC1	MODIFIER	5_prime_UTR_variant	167	-	-	-	-	rs776298972	HGNC:20318	YES	NM_001034852.3	-	1	A2	-	4.6e-05	4.83e-05	0	0	0	0	0	0	5.88e-05	0.0004789	0	-	-	-	-25	-47	-1	36	0	0	0	0	SMOC1	9.786	0.838921	-	-	-
chr14:69879582C>G	C	G	14:69879582-69879582	ENST00000381280.4	ENSG00000198732	SMOC1	MODIFIER	5_prime_UTR_variant	157	-	-	-	-	rs776298972	HGNC:20318	-	-	-	1	P4	-	4.6e-05	4.83e-05	0	0	0	0	0	0	5.88e-05	0.0004789	0	-	-	-	-25	-47	-1	36	0	0	0	0	SMOC1	9.786	0.838921	-	-	-
chr14:69879596G>C	G	C	14:69879596-69879596	ENST00000381280.4	ENSG00000198732	SMOC1	MODIFIER	5_prime_UTR_variant	171	-	-	-	-	rs142897673	HGNC:20318	-	-	-	1	P4	-	0.002314	0.007238	0	0.002619	0.0002884	0	0	0	7.35e-05	0.002868	0	-	-	-	-39	4	2	22	0	0	0	0	SMOC1	7.776	0.627376	-	-	-
chr14:69879596G>C	G	C	14:69879596-69879596	ENST00000361956.8	ENSG00000198732	SMOC1	MODIFIER	5_prime_UTR_variant	181	-	-	-	-	rs142897673	HGNC:20318	YES	NM_001034852.3	-	1	A2	-	0.002314	0.007238	0	0.002619	0.0002884	0	0	0	7.35e-05	0.002868	0	-	-	-	-39	4	2	22	0	0	0	0	SMOC1	7.776	0.627376	-	-	-
chr14:69879596G>T	G	T	14:69879596-69879596	ENST00000361956.8	ENSG00000198732	SMOC1	MODIFIER	5_prime_UTR_variant	181	-	-	-	-	rs142897673	HGNC:20318	YES	NM_001034852.3	-	1	A2	-	0.01362	0.004342	0.03956	0.003208	0.004902	0	0.02083	0	0.02257	0.006692	0.004134	-	-	-	-39	-10	-2	22	0	0	0	0	SMOC1	7.938	0.644419	-	-	-
chr14:69879596G>T	G	T	14:69879596-69879596	ENST00000381280.4	ENSG00000198732	SMOC1	MODIFIER	5_prime_UTR_variant	171	-	-	-	-	rs142897673	HGNC:20318	-	-	-	1	P4	-	0.01362	0.004342	0.03956	0.003208	0.004902	0	0.02083	0	0.02257	0.006692	0.004134	-	-	-	-39	-10	-2	22	0	0	0	0	SMOC1	7.938	0.644419	-	-	-
chr14:74239482A>G	A	G	14:74239482-74239482	ENST00000261980.3	ENSG00000119614	VSX2	MODIFIER	5_prime_UTR_variant	34	-	-	-	-	-	HGNC:1975	YES	NM_182894.3	-	1	P1	-	-	-	-	-	-	-	-	-	-	-	-	-	-	-	1	11	29	11	0	0	0	0	VSX2	19.93	2.08833	-	-	-
chr14:74239507G>T	G	T	14:74239507-74239507	ENST00000261980.3	ENSG00000119614	VSX2	MODIFIER	5_prime_UTR_variant	59	-	-	-	-	rs559252101	HGNC:1975	YES	NM_182894.3	-	1	P1	-	0.0001839	2.41e-05	0	0	0	0.0001925	0	0	5.88e-05	0.000478	0.004346	-	-	-	-14	35	4	-14	0	0	0	0	VSX2	17.07	1.70661	-	-	-
chr14:74239508G>C	G	C	14:74239508-74239508	ENST00000261980.3	ENSG00000119614	VSX2	MODIFIER	5_prime_UTR_variant	60	-	-	-	-	rs565838448	HGNC:1975	YES	NM_182894.3	-	1	P1	-	1.97e-05	0	0	0	0	0	0	0	4.41e-05	0	0	-	-	-	-15	34	3	-1	0	0	0	0	VSX2	18.56	1.90895	-	-	-
chr14:74239516G>C	G	C	14:74239516-74239516	ENST00000261980.3	ENSG00000119614	VSX2	MODIFIER	5_prime_UTR_variant	68	-	-	-	-	rs115662253	HGNC:1975	YES	NM_182894.3	-	1	P1	-	0.0132	0.04657	0	0.003403	0	0	0	0	5.88e-05	0.01099	0	likely_benign	-	-	-16	-23	-35	-5	0	0	0	0	VSX2	18.16	1.85712	-	-	-
chr14:74239542C>A	C	A	14:74239542-74239542	ENST00000261980.3	ENSG00000119614	VSX2	MODIFIER	5_prime_UTR_variant	94	-	-	-	-	COSV100001616	HGNC:1975	YES	NM_182894.3	-	1	P1	-	-	-	-	-	-	-	-	-	-	-	-	-	-	-	18	16	-3	-31	0	0	0	0	VSX2	16.94	1.68643	-	-	-
chr14:88385724C>T	C	T	14:88385724-88385724	ENST00000356583.9	ENSG00000042317	SPATA7	MODIFIER	5_prime_UTR_variant	57	-	-	-	-	rs114796215	HGNC:20423	-	-	-	1	-	-	0.004816	0.01619	0	0.001439	0.007209	0	0	0.003165	7.35e-05	0.003824	0.0002067	uncertain_significance,benign	-	-	-49	9	-11	7	0	0	0	0	SPATA7	8.19	0.671364	-	-	-
chr14:88385724C>T	C	T	14:88385724-88385724	ENST00000356583.9	ENSG00000042317	SPATA7	MODIFIER	5_prime_UTR_variant	57	-	-	-	-	rs114796215	HGNC:20423	-	-	-	1	-	-	0.004816	0.01619	0	0.001439	0.007209	0	0	0.003165	7.35e-05	0.003824	0.0002067	uncertain_significance,benign	-	-	-49	9	-11	7	0	0	0	0	SPATA7	8.19	0.671364	-	-	-
chr14:88385724C>T	C	T	14:88385724-88385724	ENST00000393545.9	ENSG00000042317	SPATA7	MODIFIER	5_prime_UTR_variant	68	-	-	-	-	rs114796215	HGNC:20423	YES	NM_018418.5	-	1	P2	-	0.004816	0.01619	0	0.001439	0.007209	0	0	0.003165	7.35e-05	0.003824	0.0002067	uncertain_significance,benign	-	-	-49	9	-11	7	0	0	0	0	SPATA7	8.19	0.671364	-	-	-
chr14:88385724C>T	C	T	14:88385724-88385724	ENST00000393545.9	ENSG00000042317	SPATA7	MODIFIER	5_prime_UTR_variant	68	-	-	-	-	rs114796215	HGNC:20423	YES	NM_018418.5	-	1	P2	-	0.004816	0.01619	0	0.001439	0.007209	0	0	0.003165	7.35e-05	0.003824	0.0002067	uncertain_significance,benign	-	-	-49	9	-11	7	0	0	0	0	SPATA7	8.19	0.671364	-	-	-
chr14:88824683G>A	G	A	14:88824683-88824683	ENST00000380656.7	ENSG00000165533	TTC8	MODIFIER	5_prime_UTR_variant	33	-	-	-	-	rs7145692	HGNC:20087	YES	NM_144596.4	-	2	-	-	0.003669	0.008788	0	0.006874	0	0	0	0.01899	0.0007793	0.01289	0.0006209	likely_benign,uncertain_significance	-	-	-6	1	-6	-39	0	0	0	0	TTC8	3.861	0.263367	-	-	-
chr15:28099237G>C	G	C	15:28099237-28099237	ENST00000353809.9	ENSG00000104044	OCA2	MODIFIER	5_prime_UTR_variant	76	-	-	-	-	-	HGNC:8101	-	-	-	1	-	-	-	-	-	-	-	-	-	-	-	-	-	-	-	-	40	-3	34	-13	0	0	0.07	0	OCA2	11.39	0.98148	-	-	-
chr15:28099237G>C	G	C	15:28099237-28099237	ENST00000354638.8	ENSG00000104044	OCA2	MODIFIER	5_prime_UTR_variant	79	-	-	-	-	-	HGNC:8101	YES	NM_000275.3	-	1	P1	-	-	-	-	-	-	-	-	-	-	-	-	-	-	-	40	-3	34	-13	0	0	0.07	0	OCA2	11.39	0.98148	-	-	-
chr15:28099237G>C	G	C	15:28099237-28099237	ENST00000354638.8	ENSG00000104044	OCA2	MODIFIER	5_prime_UTR_variant	79	-	-	-	-	-	HGNC:8101	YES	NM_000275.3	-	1	P1	-	-	-	-	-	-	-	-	-	-	-	-	-	-	-	40	-3	34	-13	0	0	0.07	0	OCA2	11.39	0.98148	-	-	-
chr15:28099237G>C	G	C	15:28099237-28099237	ENST00000353809.9	ENSG00000104044	OCA2	MODIFIER	5_prime_UTR_variant	76	-	-	-	-	-	HGNC:8101	-	-	-	1	-	-	-	-	-	-	-	-	-	-	-	-	-	-	-	-	40	-3	34	-13	0	0	0.07	0	OCA2	11.39	0.98148	-	-	-
chr15:43371331A>T	A	T	15:43371331-43371331	ENST00000564079.6	ENSG00000137822	TUBGCP4	MODIFIER	5_prime_UTR_variant	231	-	-	-	-	rs181309278	HGNC:16691	YES	NM_014444.5	-	1	A1	-	0.0006776	0.002368	0	0.0002618	0	0	0	0	0	0.0004785	0	-	-	-	11	2	10	-29	0	0	0	0	TUBGCP4	8.802	0.737969	-	-	-
chr15:43371339G>A	G	A	15:43371339-43371339	ENST00000564079.6	ENSG00000137822	TUBGCP4	MODIFIER	5_prime_UTR_variant	239	-	-	-	-	-	HGNC:16691	YES	NM_014444.5	-	1	A1	-	-	-	-	-	-	-	-	-	-	-	-	-	-	-	3	45	2	47	0	0	0.04	0	TUBGCP4	8.495	0.704376	-	-	-
chr15:65106241G>A	G	A	15:65106241-65106241	ENST00000559089.6	ENSG00000246922	UBAP1L	MODIFIER	5_prime_UTR_variant	199	-	-	-	-	rs552297564	HGNC:40028	YES	NM_001163692.2	-	1	P1	-	5.91e-05	0	0	0	0	0	0	0	0	0	0.001863	-	-	-	-25	15	2	15	0	0	0	0	UBAP1L	15.35	1.43962	-	-	-
chr15:68229590C>T	C	T	15:68229590-68229590	ENST00000249806.11	ENSG00000128973	CLN6	MODIFIER	5_prime_UTR_variant	139	-	-	-	-	rs1010595861	HGNC:2077	YES	NM_017882.3	-	1	P1	-	2.63e-05	7.24e-05	0	0	0	0	9.51e-05	0	0	0	0	-	-	-	22	23	22	23	0	0	0	0	CLN6	11.44	0.985877	-	-	-
chr15:68229595C>G	C	G	15:68229595-68229595	ENST00000249806.11	ENSG00000128973	CLN6	MODIFIER	5_prime_UTR_variant	134	-	-	-	-	-	HGNC:2077	YES	NM_017882.3	-	1	P1	-	-	-	-	-	-	-	-	-	-	-	-	-	-	-	13	17	17	18	0	0	0	0	CLN6	5.012	0.362985	-	-	-
chr15:71810648G>A	G	A	15:71810648-71810648	ENST00000617575.5	ENSG00000278570	NR2E3	MODIFIER	5_prime_UTR_variant	95	-	-	-	-	COSV100489582	HGNC:7974	YES	NM_014249.4	-	1	P1	-	-	-	-	-	-	-	-	-	-	-	-	-	-	-	14	-14	15	-21	0	0	0	0	NR2E3	2.329	0.125495	-	-	-
chr15:74202725C>G	C	G	15:74202725-74202725	ENST00000395105.9	ENSG00000137868	STRA6	MODIFIER	5_prime_UTR_variant	63	-	-	-	-	rs578022066	HGNC:30650	YES	NM_022369.4	-	1	P1	-	0.000138	0.0001448	0	0	0	0	0	0	0	0	0.003108	uncertain_significance	-	-	-35	-12	-12	0	0	0	0	0	STRA6	11.24	0.969925	-	-	-
chr15:78149382T>C	T	C	15:78149382-78149382	ENST00000299518.7	ENSG00000166411	IDH3A	MODIFIER	5_prime_UTR_variant	21	-	-	-	-	rs376404131	HGNC:5384	YES	NM_005530.3	-	1	P1	-	0.001032	0.003645	0	0	0	0	0	0	1.47e-05	0.002392	0	-	-	-	49	11	-35	48	0	0	0	0	IDH3A	9.554	0.816182	-	-	-
chr15:82680234G>C	G	C	15:82680234-82680234	ENST00000660624.1	ENSG00000103723	AP3B2	MODIFIER	5_prime_UTR_variant	174	-	-	-	-	-	HGNC:567	-	-	-	-	-	-	-	-	-	-	-	-	-	-	-	-	-	-	0.00551223	0.114	29	-5	-8	-3	0.09	0.13	0	0	AP3B2	14.23	1.27809	-	-	-
chr15:82680234G>C	G	C	15:82680234-82680234	ENST00000535359.6	ENSG00000103723	AP3B2	LOW	splice_polypyrimidine_tract_variant,splice_region_variant,intron_variant	-	-	-	-	-	-	HGNC:567	YES	NM_001278512.2	-	1	-	-	-	-	-	-	-	-	-	-	-	-	-	-	0.00551223	0.114	29	-5	-8	-3	0.09	0.13	0	0	AP3B2	14.23	1.27809	7.939	2.423	10.362
chr15:82680234G>C	G	C	15:82680234-82680234	ENST00000535359.6	ENSG00000103723	AP3B2	LOW	splice_polypyrimidine_tract_variant,splice_region_variant,intron_variant	-	-	-	-	-	-	HGNC:567	YES	NM_001278512.2	-	1	-	-	-	-	-	-	-	-	-	-	-	-	-	-	0.00551223	0.114	29	-5	-8	-3	0.09	0.13	0	0	AP3B2	14.23	1.27809	7.939	2.423	10.362
chr15:82680234G>C	G	C	15:82680234-82680234	ENST00000660624.1	ENSG00000103723	AP3B2	MODIFIER	5_prime_UTR_variant	174	-	-	-	-	-	HGNC:567	-	-	-	-	-	-	-	-	-	-	-	-	-	-	-	-	-	-	0.00551223	0.114	29	-5	-8	-3	0.09	0.13	0	0	AP3B2	14.23	1.27809	-	-	-
chr15:82680269T>C	T	C	15:82680269-82680269	ENST00000660624.1	ENSG00000103723	AP3B2	MODIFIER	5_prime_UTR_variant	139	-	-	-	-	rs760706041	HGNC:567	-	-	-	-	-	-	4.62e-05	2.42e-05	0	0	0	0.001168	0	0	0	0	0	-	-	-	-1	-6	-48	-38	0.35	0	0	0	AP3B2	0.314	-0.298281	-	-	-
chr15:82680269T>C	T	C	15:82680269-82680269	ENST00000535359.6	ENSG00000103723	AP3B2	MODIFIER	intron_variant	-	-	-	-	-	rs760706041	HGNC:567	YES	NM_001278512.2	-	1	-	-	4.62e-05	2.42e-05	0	0	0	0.001168	0	0	0	0	0	-	-	-	-1	-6	-48	-38	0.35	0	0	0	AP3B2	0.314	-0.298281	-	-	-
chr15:82680269T>C	T	C	15:82680269-82680269	ENST00000535359.6	ENSG00000103723	AP3B2	MODIFIER	intron_variant	-	-	-	-	-	rs760706041	HGNC:567	YES	NM_001278512.2	-	1	-	-	4.62e-05	2.42e-05	0	0	0	0.001168	0	0	0	0	0	-	-	-	-1	-6	-48	-38	0.35	0	0	0	AP3B2	0.314	-0.298281	-	-	-
chr15:82680269T>C	T	C	15:82680269-82680269	ENST00000660624.1	ENSG00000103723	AP3B2	MODIFIER	5_prime_UTR_variant	139	-	-	-	-	rs760706041	HGNC:567	-	-	-	-	-	-	4.62e-05	2.42e-05	0	0	0	0.001168	0	0	0	0	0	-	-	-	-1	-6	-48	-38	0.35	0	0	0	AP3B2	0.314	-0.298281	-	-	-
chr15:82709751G>A	G	A	15:82709751-82709751	ENST00000535359.6	ENSG00000103723	AP3B2	MODIFIER	5_prime_UTR_variant	125	-	-	-	-	-	HGNC:567	YES	NM_001278512.2	-	1	-	-	-	-	-	-	-	-	-	-	-	-	-	-	-	-	7	47	-27	-46	0	0	0	0	AP3B2	10.51	0.907473	-	-	-
chr15:82709791G>A	G	A	15:82709791-82709791	ENST00000535359.6	ENSG00000103723	AP3B2	MODIFIER	5_prime_UTR_variant	85	-	-	-	-	rs962590680	HGNC:567	YES	NM_001278512.2	-	1	-	-	1.97e-05	0	0	0	0	0	0	0	2.94e-05	0	0.0002067	-	-	-	-33	7	-33	45	0	0	0	0	AP3B2	8.681	0.724662	-	-	-
chr15:89655404T>C	T	C	15:89655404-89655404	ENST00000394412.8	ENSG00000166813	KIF7	MODIFIER	5_prime_UTR_variant	64	-	-	-	-	rs532920875	HGNC:30497	YES	NM_198525.3	-	5	P2	-	0.0009991	0.003449	0	0.0002617	0	0	0	0.003165	0	0.00191	0	-	-	-	-6	-2	-45	-1	0	0	0	0	KIF7	0.64	-0.153951	-	-	-
chr15:89655406G>C	G	C	15:89655406-89655406	ENST00000394412.8	ENSG00000166813	KIF7	MODIFIER	5_prime_UTR_variant	62	-	-	-	-	-	HGNC:30497	YES	NM_198525.3	-	5	P2	-	-	-	-	-	-	-	-	-	-	-	-	-	-	-	0	-3	1	-7	0	0	0	0	KIF7	10.23	0.880296	-	-	-
chr15:89655455G>A	G	A	15:89655455-89655455	ENST00000394412.8	ENSG00000166813	KIF7	MODIFIER	5_prime_UTR_variant	13	-	-	-	-	rs1050671253	HGNC:30497	YES	NM_198525.3	-	5	P2	-	0.0001183	4.83e-05	0	0	0.0005767	0	0	0	0.0002059	0	0	-	-	-	-	-	-	-	-	-	-	-	-	17.42	1.75689	-	-	-
chr16:1351938G>A	G	A	16:1351938-1351938	ENST00000204679.9	ENSG00000090581	GNPTG	MODIFIER	5_prime_UTR_variant	8	-	-	-	-	rs765220411	HGNC:23026	YES	NM_032520.5	-	1	P1	-	0.0002704	0	0.002193	6.57e-05	0	0	9.61e-05	0	0.0005451	0	0	uncertain_significance	-	-	0	-9	5	-1	0	0	0	0	GNPTG	16.84	1.67223	-	-	-
chr16:1351962C>T	C	T	16:1351962-1351962	ENST00000204679.9	ENSG00000090581	GNPTG	MODIFIER	5_prime_UTR_variant	32	-	-	-	-	rs554707396,COSV50104422	HGNC:23026	YES	NM_032520.5	-	1	P1	-	3.3e-05	0	0	0.0001315	0	0	0	0	0	0	0.0006201	uncertain_significance	-	-	-2	48	-2	-25	0	0	0.01	0	GNPTG	2.47	0.139717	-	-	-
chr16:1610712C>T	C	T	16:1610712-1610712	ENST00000426508.7	ENSG00000187535	IFT140	MODIFIER	5_prime_UTR_variant	247	-	-	-	-	rs773168821	HGNC:29077	YES	NM_014714.4	-	5	P1	-	2.63e-05	2.41e-05	0	0	0	0	0	0	4.41e-05	0	0	-	-	-	-2	-36	-48	-47	0.12	0	0	0	IFT140	10.32	0.889256	-	-	-
chr16:28491761G>C	G	C	16:28491761-28491761	ENST00000636147.2	ENSG00000188603	CLN3	MODIFIER	5_prime_UTR_variant	130	-	-	-	-	rs747169563	HGNC:2074	YES	NM_001042432.2	-	1	P1	-	4.6e-05	0	0	0	0	0	0	0	0.0001029	0	0	uncertain_significance	-	-	-18	20	-46	-47	0	0	0	0.04	CLN3	11.96	1.02718	-	-	-
chr16:3501046G>A	G	A	16:3501046-3501046	ENST00000341633.9	ENSG00000103351	CLUAP1	MODIFIER	5_prime_UTR_variant	35	-	-	-	-	rs202030605,COSV100489542	HGNC:19009	-	-	-	5	A1	-	0.0002956	0.0001688	0	0.0001963	0	0	9.41e-05	0	0.000485	0.0004776	0	-	-	-	49	1	48	-13	0	0	0	0	CLUAP1	8.376	0.691388	-	-	-
chr16:3501046G>A	G	A	16:3501046-3501046	ENST00000576634.6	ENSG00000103351	CLUAP1	MODIFIER	5_prime_UTR_variant	43	-	-	-	-	rs202030605,COSV100489542	HGNC:19009	YES	NM_015041.3	-	1	P2	-	0.0002956	0.0001688	0	0.0001963	0	0	9.41e-05	0	0.000485	0.0004776	0	-	-	-	49	1	48	-13	0	0	0	0	CLUAP1	8.376	0.691388	-	-	-
chr16:3501051C>T	C	T	16:3501051-3501051	ENST00000576634.6	ENSG00000103351	CLUAP1	MODIFIER	5_prime_UTR_variant	48	-	-	-	-	rs371966920	HGNC:19009	YES	NM_015041.3	-	1	P2	-	0.0001708	7.23e-05	0	0	0	0	0	0	0	0	0.004762	-	-	-	44	-4	-25	38	0	0	0	0.01	CLUAP1	8.882	0.746705	-	-	-
chr16:3501051C>T	C	T	16:3501051-3501051	ENST00000341633.9	ENSG00000103351	CLUAP1	MODIFIER	5_prime_UTR_variant	40	-	-	-	-	rs371966920	HGNC:19009	-	-	-	5	A1	-	0.0001708	7.23e-05	0	0	0	0	0	0	0	0	0.004762	-	-	-	44	-4	-25	38	0	0	0	0.01	CLUAP1	8.882	0.746705	-	-	-
chr16:54931107C>T	C	T	16:54931107-54931107	ENST00000394636.9	ENSG00000176842	IRX5	MODIFIER	5_prime_UTR_variant	243	-	-	-	-	rs1424705914	HGNC:14361	YES	NM_005853.6	-	3	P2	-	4.67e-05	7.28e-05	0	0	0	0	0	0	5.94e-05	0	0	-	-	-	9	-1	9	48	0	0	0	0	IRX5	18.7	1.92775	-	-	-
chr16:54931122C>T	C	T	16:54931122-54931122	ENST00000394636.9	ENSG00000176842	IRX5	MODIFIER	5_prime_UTR_variant	258	-	-	-	-	rs1347787053	HGNC:14361	YES	NM_005853.6	-	3	P2	-	-	-	-	-	-	-	-	-	-	-	-	-	-	-	19	11	-6	-43	0	0	0.01	0	IRX5	18.61	1.9159	-	-	-
chr16:55325058C>T	C	T	16:55325058-55325058	ENST00000290552.8	ENSG00000159387	IRX6	MODIFIER	5_prime_UTR_variant	856	-	-	-	-	rs568547096	HGNC:14675	YES	NM_024335.3	-	1	P1	-	4.6e-05	0	0	0	0	0	0	0	0	0	0.001451	-	-	-	49	-22	-34	-22	0	0	0	0	IRX6	10.79	0.93231	-	-	-
chr16:57245309C>G	C	G	16:57245309-57245309	ENST00000219204.8	ENSG00000102931	ARL2BP	MODIFIER	5_prime_UTR_variant	51	-	-	-	-	-	HGNC:17146	YES	NM_012106.4	-	1	P1	-	-	-	-	-	-	-	-	-	-	-	-	-	-	-	-48	17	11	-50	0	0	0	0	ARL2BP	4.238	0.295619	-	-	-
chr16:57245355C>T	C	T	16:57245355-57245355	ENST00000219204.8	ENSG00000102931	ARL2BP	MODIFIER	5_prime_UTR_variant	97	-	-	-	-	rs1163520552	HGNC:17146	YES	NM_012106.4	-	1	P1	-	1.97e-05	0	0	0	0	0	0	0	2.94e-05	0	0.0002068	-	-	-	26	-6	-35	50	0	0	0	0	ARL2BP	3.487	0.231409	-	-	-
chr16:72094004C>T	C	T	16:72094004-72094004	ENST00000268482.8	ENSG00000140829	DHX38	MODIFIER	5_prime_UTR_variant	158	-	-	-	-	-	HGNC:17211	YES	NM_014003.4	-	1	P1	-	-	-	-	-	-	-	-	-	-	-	-	-	-	-	8	-6	-50	42	0	0	0	0	DHX38	9.78	0.838249	-	-	-
chr16:75556224G>A	G	A	16:75556224-75556224	ENST00000258173.11	ENSG00000205084	TMEM231	MODIFIER	5_prime_UTR_variant	29	-	-	-	-	rs138060715	HGNC:37234	YES	NM_001077418.3	-	1	P1	-	0.0009721	0.0002652	0	0.001767	0.002592	0.0001925	9.41e-05	0.003165	0.001279	0.00191	0.001447	likely_benign	-	-	-30	-7	22	-8	0	0	0	0	TMEM231	6.079	0.459801	-	-	-
chr16:77434744A>C	A	C	16:77434744-77434744	ENST00000282849.10	ENSG00000140873	ADAMTS18	MODIFIER	5_prime_UTR_variant	291	-	-	-	-	rs780485298	HGNC:17110	YES	NM_199355.4	-	1	P1	-	1.32e-05	0	0	0	0	0	0	0	0	0	0.0004137	-	-	-	20	-28	7	-34	0	0	0	0	ADAMTS18	15.57	1.47463	-	-	-
chr16:77434751G>C	G	C	16:77434751-77434751	ENST00000282849.10	ENSG00000140873	ADAMTS18	MODIFIER	5_prime_UTR_variant	284	-	-	-	-	rs530309075	HGNC:17110	YES	NM_199355.4	-	1	P1	-	0.0015	0.005216	0	0.0003929	0	0.0005812	0	0	1.47e-05	0.0009569	0	-	-	-	0	-35	0	-41	0	0	0.4	0	ADAMTS18	12.38	1.06272	-	-	-
chr16:77434772C>T	C	T	16:77434772-77434772	ENST00000282849.10	ENSG00000140873	ADAMTS18	MODIFIER	5_prime_UTR_variant	263	-	-	-	-	-	HGNC:17110	YES	NM_199355.4	-	1	P1	-	-	-	-	-	-	-	-	-	-	-	-	-	-	-	29	-8	-21	5	0	0	0	0	ADAMTS18	6.257	0.476531	-	-	-
chr16:77434775C>T	C	T	16:77434775-77434775	ENST00000282849.10	ENSG00000140873	ADAMTS18	MODIFIER	5_prime_UTR_variant	260	-	-	-	-	rs770596260	HGNC:17110	YES	NM_199355.4	-	1	P1	-	0.0007367	0.0003621	0	0.0003273	0	0	0.0001888	0	0.001309	0.0004785	0	-	-	-	-11	9	-24	0	0	0	0	0	ADAMTS18	1.466	0.019996	-	-	-
chr16:84042575C>G	C	G	16:84042575-84042575	ENST00000299709.8	ENSG00000166558	SLC38A8	MODIFIER	5_prime_UTR_variant	221	-	-	-	-	-	HGNC:32434	YES	NM_001080442.3	-	5	P1	-	-	-	-	-	-	-	-	-	-	-	-	-	-	-	-	-	-	-	-	-	-	-	-	0.895	-0.083977	-	-	-
chr16:84042601G>A	G	A	16:84042601-84042601	ENST00000299709.8	ENSG00000166558	SLC38A8	MODIFIER	5_prime_UTR_variant	195	-	-	-	-	rs74035111	HGNC:32434	YES	NM_001080442.3	-	5	P1	-	0.002695	0.009317	0	0.0006544	0	0	0	0.003165	0.0001029	0.002392	0.0002072	-	-	-	-	-	-	-	-	-	-	-	-	1.53	0.029425	-	-	-
chr17:1684801G>A	G	A	17:1684801-1684801	ENST00000304992.11	ENSG00000174231	PRPF8	MODIFIER	5_prime_UTR_variant	67	-	-	-	-	rs929344019	HGNC:17340	YES	NM_006445.4	-	1	P1	-	0.0003743	0.001278	0	0.0001308	0	0	0	0	1.47e-05	0.0004776	0	-	-	-	20	-19	-6	-12	0	0	0.03	0	PRPF8	0.336	-0.284837	-	-	-
chr17:1684802G>T	G	T	17:1684802-1684802	ENST00000304992.11	ENSG00000174231	PRPF8	MODIFIER	5_prime_UTR_variant	66	-	-	-	-	rs886052621	HGNC:17340	YES	NM_006445.4	-	1	P1	-	3.28e-05	2.41e-05	0	0	0	0	0	0	5.88e-05	0	0	-	-	-	-13	-20	-5	-17	0	0	0.04	0	PRPF8	6.009	0.453322	-	-	-
chr17:1684811C>G	C	G	17:1684811-1684811	ENST00000304992.11	ENSG00000174231	PRPF8	MODIFIER	5_prime_UTR_variant	57	-	-	-	-	rs575056329	HGNC:17340	YES	NM_006445.4	-	1	P1	-	0.001241	0.0002894	0	0.0005231	0.0005764	0.0003848	0.0004704	0	0.002322	0.0009551	0	uncertain_significance	-	-	-6	-29	-14	-22	0	0	0.07	0	PRPF8	0.008	-0.99814	-	-	-
chr17:1684829C>A	C	A	17:1684829-1684829	ENST00000304992.11	ENSG00000174231	PRPF8	MODIFIER	5_prime_UTR_variant	39	-	-	-	-	rs1174865702	HGNC:17340	YES	NM_006445.4	-	1	P1	-	6.57e-06	0	0	0	0	0	0	0	1.47e-05	0	0	-	-	-	-24	-47	6	-34	0	0	0	0	PRPF8	14.57	1.32509	-	-	-
chr17:1684830C>G	C	G	17:1684830-1684830	ENST00000304992.11	ENSG00000174231	PRPF8	MODIFIER	5_prime_UTR_variant	38	-	-	-	-	-	HGNC:17340	YES	NM_006445.4	-	1	P1	-	-	-	-	-	-	-	-	-	-	-	-	-	-	-	3	-48	-35	45	0	0	0.01	0	PRPF8	9.915	0.851352	-	-	-
chr17:1684847G>A	G	A	17:1684847-1684847	ENST00000304992.11	ENSG00000174231	PRPF8	MODIFIER	5_prime_UTR_variant	21	-	-	-	-	rs74635192	HGNC:17340	YES	NM_006445.4	-	1	P1	-	0.01517	0.003424	0	0.007914	0.01181	0.0005771	0.02963	0.06329	0.0191	0.02055	0.0672	benign	-	-	-5	-14	-50	28	0	0	0	0	PRPF8	15.16	1.41111	-	-	-
chr17:28552615C>A	C	A	17:28552615-28552615	ENST00000335765.9	ENSG00000109103	UNC119	MODIFIER	5_prime_UTR_variant	10	-	-	-	-	-	HGNC:12565	YES	NM_005148.4	-	1	P1	-	-	-	-	-	-	-	-	-	-	-	-	-	-	-	-7	-35	-34	1	0	0	0	0	UNC119	16.22	1.5754	-	-	-
chr17:34980558G>A	G	A	17:34980558-34980558	ENST00000378526.9	ENSG00000005156	LIG3	MODIFIER	5_prime_UTR_variant	47	-	-	-	-	rs757902704	HGNC:6600	YES	NM_013975.4	-	1	P1	-	2.63e-05	0	0	0	0	0	0	0.003165	4.41e-05	0	0	-	-	-	-39	39	39	-5	0	0	0.03	0	LIG3	12.07	1.03624	-	-	-
chr17:34980568G>T	G	T	17:34980568-34980568	ENST00000378526.9	ENSG00000005156	LIG3	MODIFIER	5_prime_UTR_variant	57	-	-	-	-	rs1392907356	HGNC:6600	YES	NM_013975.4	-	1	P1	-	6.57e-06	0	0	0	0	0	0	0	1.47e-05	0	0	-	-	-	-49	28	50	29	0	0	0	0	LIG3	17.49	1.76683	-	-	-
chr17:58219248G>C	G	C	17:58219248-58219248	ENST00000393119.7	ENSG00000011143	MKS1	MODIFIER	5_prime_UTR_variant	8	-	-	-	-	rs116514023	HGNC:7121	YES	NM_017777.4	-	1	P1	-	0.01141	0.03922	0	0.005364	0	0	0	0	0.000147	0.008604	0.0002067	benign,likely_benign	-	-	48	3	22	-48	0	0	0	0	MKS1	14.68	1.34191	-	-	-
chr17:58219250G>A	G	A	17:58219250-58219250	ENST00000393119.7	ENSG00000011143	MKS1	MODIFIER	5_prime_UTR_variant	6	-	-	-	-	rs115507363,COSV58303125	HGNC:7121	YES	NM_017777.4	-	1	P1	-	0.001688	0.005379	0	0.0003925	0	0	0	0	0.0003822	0.000956	0	likely_benign	-	-	1	31	3	46	0	0	0	0	MKS1	15.86	1.51892	-	-	-
chr17:60149988C>G	C	G	17:60149988-60149988	ENST00000300900.9	ENSG00000167434	CA4	MODIFIER	5_prime_UTR_variant	16	-	-	-	-	rs367981628	HGNC:1375	YES	NM_000717.5	-	1	P1	-	0.002628	0.008877	0	0.001898	0	0	0	0	1.47e-05	0.000956	0	benign	-	-	-32	47	3	-33	0	0	0	0	CA4	6.008	0.453217	-	-	-
chr17:60150029C>G	C	G	17:60150029-60150029	ENST00000300900.9	ENSG00000167434	CA4	MODIFIER	5_prime_UTR_variant	57	-	-	-	-	rs374148055	HGNC:1375	YES	NM_000717.5	-	1	P1	-	0.002693	0.009259	0	0.001373	0	0	0	0	2.94e-05	0.001434	0	-	-	-	43	6	0	-38	0	0	0	0	CA4	7.525	0.601247	-	-	-
chr17:6556481C>T	C	T	17:6556481-6556481	ENST00000262483.13	ENSG00000091622	PITPNM3	MODIFIER	5_prime_UTR_variant	75	-	-	-	-	-	HGNC:21043	YES	NM_031220.4	-	1	P2	-	-	-	-	-	-	-	-	-	-	-	-	-	-	-	10	-49	-9	12	0	0	0	0	PITPNM3	11.37	0.979755	-	-	-
chr17:6556481C>T	C	T	17:6556481-6556481	ENST00000262483.13	ENSG00000091622	PITPNM3	MODIFIER	5_prime_UTR_variant	75	-	-	-	-	-	HGNC:21043	YES	NM_031220.4	-	1	P2	-	-	-	-	-	-	-	-	-	-	-	-	-	-	-	10	-49	-9	12	0	0	0	0	PITPNM3	11.37	0.979755	-	-	-
chr17:6556485G>A	G	A	17:6556485-6556485	ENST00000262483.13	ENSG00000091622	PITPNM3	MODIFIER	5_prime_UTR_variant	71	-	-	-	-	-	HGNC:21043	YES	NM_031220.4	-	1	P2	-	-	-	-	-	-	-	-	-	-	-	-	-	-	-	-11	8	8	4	0	0	0	0	PITPNM3	13.73	1.21144	-	-	-
chr17:6556485G>A	G	A	17:6556485-6556485	ENST00000262483.13	ENSG00000091622	PITPNM3	MODIFIER	5_prime_UTR_variant	71	-	-	-	-	-	HGNC:21043	YES	NM_031220.4	-	1	P2	-	-	-	-	-	-	-	-	-	-	-	-	-	-	-	-11	8	8	4	0	0	0	0	PITPNM3	13.73	1.21144	-	-	-
chr17:76540109A>G	A	G	17:76540109-76540109	ENST00000592014.6	ENSG00000214140	PRCD	MODIFIER	5_prime_UTR_variant	66	-	-	-	-	-	HGNC:32528	YES	NM_001077620.3	-	1	P1	-	-	-	-	-	-	-	-	-	-	-	-	-	-	-	0	26	-1	4	0	0	0	0	PRCD	10.91	0.942598	-	-	-
chr17:81528479G>A	G	A	17:81528479-81528479	ENST00000417245.7	ENSG00000186765	FSCN2	MODIFIER	5_prime_UTR_variant	103	-	-	-	-	rs1252455121	HGNC:3960	YES	NM_012418.4	-	1	P1	-	5.26e-05	4.82e-05	0	0	0	0	0	0	0	0	0.001241	-	-	-	3	46	-3	49	0	0	0	0	FSCN2	9.172	0.777638	-	-	-
chr17:81528479G>A	G	A	17:81528479-81528479	ENST00000417245.7	ENSG00000186765	FSCN2	MODIFIER	5_prime_UTR_variant	103	-	-	-	-	rs1252455121	HGNC:3960	YES	NM_012418.4	-	1	P1	-	5.26e-05	4.82e-05	0	0	0	0	0	0	0	0	0.001241	-	-	-	3	46	-3	49	0	0	0	0	FSCN2	9.172	0.777638	-	-	-
chr17:81528492G>A	G	A	17:81528492-81528492	ENST00000417245.7	ENSG00000186765	FSCN2	MODIFIER	5_prime_UTR_variant	116	-	-	-	-	rs889609923	HGNC:3960	YES	NM_012418.4	-	1	P1	-	5.91e-05	2.41e-05	0	0	0	0	0	0	0.0001176	0	0	-	-	-	11	50	10	-16	0	0	0	0	FSCN2	11.77	1.01126	-	-	-
chr17:81528492G>A	G	A	17:81528492-81528492	ENST00000417245.7	ENSG00000186765	FSCN2	MODIFIER	5_prime_UTR_variant	116	-	-	-	-	rs889609923	HGNC:3960	YES	NM_012418.4	-	1	P1	-	5.91e-05	2.41e-05	0	0	0	0	0	0	0.0001176	0	0	-	-	-	11	50	10	-16	0	0	0	0	FSCN2	11.77	1.01126	-	-	-
chr17:81653362G>C	G	C	17:81653362-81653362	ENST00000331056.10	ENSG00000185527	PDE6G	LOW	splice_region_variant,5_prime_UTR_variant	53	-	-	-	-	rs772348610	HGNC:8789	YES	NM_002602.4	-	1	P1	-	0.0003223	2.42e-05	0	0	0.002592	0	0.0001885	0	0.0005442	0	0	uncertain_significance	-	-	-50	2	-27	-5	0.08	0.05	0	0	PDE6G	0.362	-0.269647	8.608	0.481	9.088
chr17:8248045G>A	G	A	17:8248045-8248045	ENST00000651323.1	ENSG00000178971	CTC1	MODIFIER	5_prime_UTR_variant	12	-	-	-	-	rs768308256	HGNC:26169	YES	NM_025099.6	-	-	P1	-	1.32e-05	4.83e-05	0	0	0	0	0	0	0	0	0	-	-	-	-	-	-	-	-	-	-	-	-	6.893	0.537662	-	-	-
chr18:12377124C>T	C	T	18:12377124-12377124	ENST00000269143.8	ENSG00000141385	AFG3L2	MODIFIER	5_prime_UTR_variant	104	-	-	-	-	rs896948867	HGNC:315	YES	NM_006796.3	-	1	P1	-	0.000329	0.001135	0	0.0001311	0	0	0	0	0	0.000478	0	likely_benign	-	-	-26	-10	3	21	0	0	0	0	AFG3L2	12.71	1.09351	-	-	-
chr18:12377159G>A	G	A	18:12377159-12377159	ENST00000269143.8	ENSG00000141385	AFG3L2	MODIFIER	5_prime_UTR_variant	69	-	-	-	-	rs961586313	HGNC:315	YES	NM_006796.3	-	1	P1	-	1.32e-05	4.83e-05	0	0	0	0	0	0	0	0	0	-	-	-	-12	-45	-11	40	0	0	0	0	AFG3L2	6.897	0.538053	-	-	-
chr18:12377174A>G	A	G	18:12377174-12377174	ENST00000269143.8	ENSG00000141385	AFG3L2	MODIFIER	5_prime_UTR_variant	54	-	-	-	-	rs574201536	HGNC:315	YES	NM_006796.3	-	1	P1	-	0.0008683	0.000169	0	0.0006552	0	0	0.0004728	0	0.001574	0.0004785	0.0004137	uncertain_significance	-	-	-27	-14	3	36	0	0	0	0	AFG3L2	4.465	0.315173	-	-	-
chr18:7117751G>C	G	C	18:7117751-7117751	ENST00000389658.4	ENSG00000101680	LAMA1	MODIFIER	5_prime_UTR_variant	47	-	-	-	-	rs554611911	HGNC:6481	YES	NM_005559.4	-	1	P1	-	0.0002498	7.24e-05	0	0	0	0	0	0	0.0002058	0	0.004348	-	-	-	49	-5	-25	20	0	0	0	0	LAMA1	8.484	0.703181	-	-	-
chr18:7117787G>A	G	A	18:7117787-7117787	ENST00000389658.4	ENSG00000101680	LAMA1	MODIFIER	5_prime_UTR_variant	11	-	-	-	-	-	HGNC:6481	YES	NM_005559.4	-	1	P1	-	-	-	-	-	-	-	-	-	-	-	-	-	-	-	-41	-17	18	-16	0	0	0	0	LAMA1	2.88	0.17833	-	-	-
chr19:13938226C>A	C	A	19:13938226-13938226	ENST00000588872.3	ENSG00000132000	PODNL1	MODIFIER	5_prime_UTR_variant	192	-	-	-	-	rs115766645	HGNC:26275	YES	NM_001370095.3	-	3	P1	-	0.008048	0.02803	0	0.002877	0.001155	0	0	0	0.0001176	0.003346	0	-	-	-	3	-1	-47	1	0.05	0	0	0	PODNL1	8.649	0.721241	-	-	-
chr19:13938226C>A	C	A	19:13938226-13938226	ENST00000588872.3	ENSG00000132000	PODNL1	MODIFIER	5_prime_UTR_variant	192	-	-	-	-	rs115766645	HGNC:26275	YES	NM_001370095.3	-	3	P1	-	0.008048	0.02803	0	0.002877	0.001155	0	0	0	0.0001176	0.003346	0	-	-	-	3	-1	-47	1	0.05	0	0	0	PODNL1	8.649	0.721241	-	-	-
chr19:13938250A>G	A	G	19:13938250-13938250	ENST00000588872.3	ENSG00000132000	PODNL1	MODIFIER	5_prime_UTR_variant	168	-	-	-	-	rs73924868	HGNC:26275	YES	NM_001370095.3	-	3	P1	-	0.002239	0.007891	0	0.0006548	0	0	0	0	1.47e-05	0.001437	0	-	-	-	1	-21	-29	2	0	0	0	0	PODNL1	16.03	1.54603	-	-	-
chr19:13938250A>G	A	G	19:13938250-13938250	ENST00000588872.3	ENSG00000132000	PODNL1	MODIFIER	5_prime_UTR_variant	168	-	-	-	-	rs73924868	HGNC:26275	YES	NM_001370095.3	-	3	P1	-	0.002239	0.007891	0	0.0006548	0	0	0	0	1.47e-05	0.001437	0	-	-	-	1	-21	-29	2	0	0	0	0	PODNL1	16.03	1.54603	-	-	-
chr19:13938280C>T	C	T	19:13938280-13938280	ENST00000588872.3	ENSG00000132000	PODNL1	MODIFIER	5_prime_UTR_variant	138	-	-	-	-	rs879503813	HGNC:26275	YES	NM_001370095.3	-	3	P1	-	1.97e-05	0	0	6.54e-05	0	0	0	0	2.94e-05	0	0	-	-	-	-2	-29	-28	40	0	0	0	0	PODNL1	0.914	-0.079751	-	-	-
chr19:1491195C>T	C	T	19:1491195-1491195	ENST00000233596.8	ENSG00000115255	REEP6	MODIFIER	5_prime_UTR_variant	15	-	-	-	-	rs1204772596	HGNC:30078	YES	NM_138393.4	-	1	P1	-	1.31e-05	2.41e-05	0	0	0	0	0	0	1.47e-05	0	0	-	-	-	43	14	-2	1	0	0	0	0	REEP6	10.83	0.935977	-	-	-
chr19:1491195C>T	C	T	19:1491195-1491195	ENST00000233596.8	ENSG00000115255	REEP6	MODIFIER	5_prime_UTR_variant	15	-	-	-	-	rs1204772596	HGNC:30078	YES	NM_138393.4	-	1	P1	-	1.31e-05	2.41e-05	0	0	0	0	0	0	1.47e-05	0	0	-	-	-	43	14	-2	1	0	0	0	0	REEP6	10.83	0.935977	-	-	-
chr19:1491195C>T	C	T	19:1491195-1491195	ENST00000395479.10	ENSG00000115255	REEP6	MODIFIER	5_prime_UTR_variant	15	-	-	-	-	rs1204772596	HGNC:30078	-	-	NM_001329556.3	3	-	-	1.31e-05	2.41e-05	0	0	0	0	0	0	1.47e-05	0	0	-	-	-	43	14	-2	1	0	0	0	0	REEP6	10.83	0.935977	-	-	-
chr19:1491195C>T	C	T	19:1491195-1491195	ENST00000395479.10	ENSG00000115255	REEP6	MODIFIER	5_prime_UTR_variant	15	-	-	-	-	rs1204772596	HGNC:30078	-	-	NM_001329556.3	3	-	-	1.31e-05	2.41e-05	0	0	0	0	0	0	1.47e-05	0	0	-	-	-	43	14	-2	1	0	0	0	0	REEP6	10.83	0.935977	-	-	-
chr19:1491263C>T	C	T	19:1491263-1491263	ENST00000233596.8	ENSG00000115255	REEP6	MODIFIER	5_prime_UTR_variant	83	-	-	-	-	rs371703115	HGNC:30078	YES	NM_138393.4	-	1	P1	-	9.2e-05	9.65e-05	0	6.54e-05	0	0.0003848	0	0	0.0001029	0	0	-	-	-	11	21	-7	27	0	0	0	0	REEP6	13.25	1.15303	-	-	-
chr19:1491263C>T	C	T	19:1491263-1491263	ENST00000395479.10	ENSG00000115255	REEP6	MODIFIER	5_prime_UTR_variant	83	-	-	-	-	rs371703115	HGNC:30078	-	-	NM_001329556.3	3	-	-	9.2e-05	9.65e-05	0	6.54e-05	0	0.0003848	0	0	0.0001029	0	0	-	-	-	11	21	-7	27	0	0	0	0	REEP6	13.25	1.15303	-	-	-
chr19:1491263C>T	C	T	19:1491263-1491263	ENST00000233596.8	ENSG00000115255	REEP6	MODIFIER	5_prime_UTR_variant	83	-	-	-	-	rs371703115	HGNC:30078	YES	NM_138393.4	-	1	P1	-	9.2e-05	9.65e-05	0	6.54e-05	0	0.0003848	0	0	0.0001029	0	0	-	-	-	11	21	-7	27	0	0	0	0	REEP6	13.25	1.15303	-	-	-
chr19:1491263C>T	C	T	19:1491263-1491263	ENST00000395479.10	ENSG00000115255	REEP6	MODIFIER	5_prime_UTR_variant	83	-	-	-	-	rs371703115	HGNC:30078	-	-	NM_001329556.3	3	-	-	9.2e-05	9.65e-05	0	6.54e-05	0	0.0003848	0	0	0.0001029	0	0	-	-	-	11	21	-7	27	0	0	0	0	REEP6	13.25	1.15303	-	-	-
chr19:3771761C>T	C	T	19:3771761-3771761	ENST00000555633.3	ENSG00000173976	RAX2	MODIFIER	5_prime_UTR_variant	316	-	-	-	-	rs200711581,COSV57519467	HGNC:18286	YES	NM_001319074.4	-	1	P1	-	0.0001052	4.83e-05	0	0	0	0	9.42e-05	0	0.0001912	0	0	-	0.000269	0.022	-10	37	42	-9	0	0	0	0	RAX2	0.079	-0.584097	-	-	-
chr19:3771787C>T	C	T	19:3771787-3771787	ENST00000555633.3	ENSG00000173976	RAX2	MODIFIER	5_prime_UTR_variant	290	-	-	-	-	rs143887958	HGNC:18286	YES	NM_001319074.4	-	1	P1	-	0.006281	0.02211	0	0.001571	0	0	0	0	0.0001618	0.002392	0	-	-	-	-36	11	50	-35	0	0	0.01	0	RAX2	2.42	0.134732	-	-	-
chr19:45584788G>A	G	A	19:45584788-45584788	ENST00000263275.5	ENSG00000125741	OPA3	MODIFIER	5_prime_UTR_variant	15	-	-	-	-	rs750059099	HGNC:8142	YES	NM_025136.4	-	1	A2	-	6.57e-06	0	0	0	0	0.0001925	0	0	0	0	0	-	-	-	-15	25	5	-9	0	0	0	0	OPA3	21	2.22365	-	-	-
chr19:47821955T>G	T	G	19:47821955-47821955	ENST00000221996.12	ENSG00000105392	CRX	MODIFIER	5_prime_UTR_variant	19	-	-	-	-	rs544244692	HGNC:2383	YES	NM_000554.6	-	2	P1	-	0.0002891	0.001037	0	6.55e-05	0	0	0	0	0	0	0	-	-	-	-11	16	-35	15	0	0	0	0	CRX	10.43	0.89992	-	-	-
chr19:6720617G>C	G	C	19:6720617-6720617	ENST00000245907.11	ENSG00000125730	C3	MODIFIER	5_prime_UTR_variant	34	-	-	-	-	rs339394	HGNC:1318	YES	NM_000064.4	-	1	P1	-	0.003902	0.01387	0	0.0006544	0	0	0	0.003165	5.88e-05	0.00191	0	benign	-	-	-43	-24	-43	43	0	0	0.01	0	C3	13.52	1.18551	-	-	-
chr19:7362818T>C	T	C	19:7362818-7362818	ENST00000668164.2	ENSG00000104880	ARHGEF18	MODIFIER	5_prime_UTR_variant	343	-	-	-	-	rs73923365	HGNC:17090	YES	NM_001367823.1	-	-	A2	-	0.0197	0.06687	0	0.01048	0.0008646	0.0001925	0	0.009494	0.0004997	0.01291	0	-	-	-	-37	17	31	-37	0	0	0	0	CTB-133G6.1	12.71	1.09376	-	-	-
chr19:7440348G>C	G	C	19:7440348-7440348	ENST00000319670.14	ENSG00000104880	ARHGEF18	MODIFIER	5_prime_UTR_variant	98	-	-	-	-	rs751160720	HGNC:17090	-	-	-	1	A2	-	-	-	-	-	-	-	-	-	-	-	-	-	-	-	7	-4	-12	-4	0	0.01	0	0	ARHGEF18	3.582	0.239535	-	-	-
chr19:7440348G>C	G	C	19:7440348-7440348	ENST00000319670.14	ENSG00000104880	ARHGEF18	MODIFIER	5_prime_UTR_variant	98	-	-	-	-	rs751160720	HGNC:17090	-	-	-	1	A2	-	-	-	-	-	-	-	-	-	-	-	-	-	-	-	7	-4	-12	-4	0	0.01	0	0	ARHGEF18	3.582	0.239535	-	-	-
chr19:7535734G>T	G	T	19:7535734-7535734	ENST00000600737.6	ENSG00000032444	PNPLA6	MODIFIER	5_prime_UTR_variant	18	-	-	-	-	rs183926824	HGNC:16268	YES	NM_001166114.2	-	1	P3	-	0.001255	0.004318	0	0.0003924	0	0	0	0	1.47e-05	0.00191	0.0002067	-	-	-	7	37	-2	-22	0	0	0	0	PNPLA6	12.31	1.05606	-	-	-
chr19:7535751C>A	C	A	19:7535751-7535751	ENST00000600737.6	ENSG00000032444	PNPLA6	MODIFIER	5_prime_UTR_variant	35	-	-	-	-	rs775765594	HGNC:16268	YES	NM_001166114.2	-	1	P3	-	6.57e-06	0	0	0	0	0	0	0	0	0	0.0002068	-	-	-	-10	38	-5	-11	0	0	0	0	PNPLA6	7.034	0.551563	-	-	-
chr2:15561309G>A	G	A	2:15561309-15561309	ENST00000281513.10	ENSG00000151779	NBAS	MODIFIER	5_prime_UTR_variant	26	-	-	-	-	rs376145177	HGNC:15625	YES	NM_015909.4	-	1	P1	-	4.6e-05	0.0001448	0	0	0	0	0	0	1.47e-05	0	0	-	-	-	-24	7	2	-18	0	0	0	0	NBAS	15.53	1.46844	-	-	-
chr2:165953729G>A	G	A	2:165953729-165953729	ENST00000243344.8	ENSG00000123607	TTC21B	MODIFIER	5_prime_UTR_variant	48	-	-	-	-	rs554218980	HGNC:25660	YES	NM_024753.5	-	1	P1	-	0.0003583	9.96e-05	0	0.0003278	0	0	0	0	0.000456	0.0004794	0.002699	uncertain_significance,likely_benign	-	-	-36	26	-44	26	0	0	0	0	TTC21B	7.903	0.640782	-	-	-
chr2:181657077C>A	C	A	2:181657077-181657077	ENST00000410087.8	ENSG00000188452	CERKL	MODIFIER	5_prime_UTR_variant	29	-	-	-	-	rs775116012	HGNC:21699	YES	NM_201548.5	-	1	P1	-	0.0004731	0.0003861	0	0	0	0	0	0	0.0008087	0.0004776	0	uncertain_significance	-	-	-	-	-	-	-	-	-	-	-	10.62	0.916821	-	-	-
chr2:181657077C>A	C	A	2:181657077-181657077	ENST00000684145.1	ENSG00000188452	CERKL	MODIFIER	intron_variant	-	-	-	-	-	rs775116012	HGNC:21699	-	-	-	-	-	-	0.0004731	0.0003861	0	0	0	0	0	0	0.0008087	0.0004776	0	uncertain_significance	-	-	-	-	-	-	-	-	-	-	-	10.62	0.916821	-	-	-
chr2:181657077C>A	C	A	2:181657077-181657077	ENST00000410087.8	ENSG00000188452	CERKL	MODIFIER	5_prime_UTR_variant	29	-	-	-	-	rs775116012	HGNC:21699	YES	NM_201548.5	-	1	P1	-	0.0004731	0.0003861	0	0	0	0	0	0	0.0008087	0.0004776	0	uncertain_significance	-	-	-	-	-	-	-	-	-	-	-	10.62	0.916821	-	-	-
chr2:181657077C>A	C	A	2:181657077-181657077	ENST00000684145.1	ENSG00000188452	CERKL	MODIFIER	intron_variant	-	-	-	-	-	rs775116012	HGNC:21699	-	-	-	-	-	-	0.0004731	0.0003861	0	0	0	0	0	0	0.0008087	0.0004776	0	uncertain_significance	-	-	-	-	-	-	-	-	-	-	-	10.62	0.916821	-	-	-
chr2:201642667A>C	A	C	2:201642667-201642667	ENST00000409883.7	ENSG00000155755	TMEM237	MODIFIER	intron_variant	-	-	-	-	-	rs775150691	HGNC:14432	YES	NM_001044385.3	-	5	A1	-	3.95e-05	2.42e-05	0	0	0	0	0	0	7.36e-05	0	0	-	-	-	-50	-40	14	2	0	0	0	0	TMEM237	2.251	0.117398	-	-	-
chr2:201642667A>C	A	C	2:201642667-201642667	ENST00000409883.7	ENSG00000155755	TMEM237	MODIFIER	intron_variant	-	-	-	-	-	rs775150691	HGNC:14432	YES	NM_001044385.3	-	5	A1	-	3.95e-05	2.42e-05	0	0	0	0	0	0	7.36e-05	0	0	-	-	-	-50	-40	14	2	0	0	0	0	TMEM237	2.251	0.117398	-	-	-
chr2:201642667A>C	A	C	2:201642667-201642667	ENST00000409444.6	ENSG00000155755	TMEM237	MODIFIER	5_prime_UTR_variant	278	-	-	-	-	rs775150691	HGNC:14432	-	-	-	5	P3	-	3.95e-05	2.42e-05	0	0	0	0	0	0	7.36e-05	0	0	-	-	-	-50	-40	14	2	0	0	0	0	TMEM237	2.251	0.117398	-	-	-
chr2:201642667A>C	A	C	2:201642667-201642667	ENST00000409444.6	ENSG00000155755	TMEM237	MODIFIER	5_prime_UTR_variant	278	-	-	-	-	rs775150691	HGNC:14432	-	-	-	5	P3	-	3.95e-05	2.42e-05	0	0	0	0	0	0	7.36e-05	0	0	-	-	-	-50	-40	14	2	0	0	0	0	TMEM237	2.251	0.117398	-	-	-
chr2:201643412C>T	C	T	2:201643412-201643412	ENST00000409883.7	ENSG00000155755	TMEM237	MODIFIER	5_prime_UTR_variant	92	-	-	-	-	rs113186360	HGNC:14432	YES	NM_001044385.3	-	5	A1	-	0.01345	0.01163	0.004386	0.01145	0.01673	0.04199	0.005464	0.009554	0.01237	0.01862	0.0348	benign	-	-	-	-	-	-	-	-	-	-	-	4.107	0.284416	-	-	-
chr2:201643412C>T	C	T	2:201643412-201643412	ENST00000409883.7	ENSG00000155755	TMEM237	MODIFIER	5_prime_UTR_variant	92	-	-	-	-	rs113186360	HGNC:14432	YES	NM_001044385.3	-	5	A1	-	0.01345	0.01163	0.004386	0.01145	0.01673	0.04199	0.005464	0.009554	0.01237	0.01862	0.0348	benign	-	-	-	-	-	-	-	-	-	-	-	4.107	0.284416	-	-	-
chr2:201643412C>T	C	T	2:201643412-201643412	ENST00000409444.6	ENSG00000155755	TMEM237	MODIFIER	upstream_gene_variant	-	-	-	-	-	rs113186360	HGNC:14432	-	-	-	5	P3	-	0.01345	0.01163	0.004386	0.01145	0.01673	0.04199	0.005464	0.009554	0.01237	0.01862	0.0348	benign	-	-	-	-	-	-	-	-	-	-	-	4.107	0.284416	-	-	-
chr2:201643412C>T	C	T	2:201643412-201643412	ENST00000409444.6	ENSG00000155755	TMEM237	MODIFIER	upstream_gene_variant	-	-	-	-	-	rs113186360	HGNC:14432	-	-	-	5	P3	-	0.01345	0.01163	0.004386	0.01145	0.01673	0.04199	0.005464	0.009554	0.01237	0.01862	0.0348	benign	-	-	-	-	-	-	-	-	-	-	-	4.107	0.284416	-	-	-
chr2:201643425C>T	C	T	2:201643425-201643425	ENST00000409883.7	ENSG00000155755	TMEM237	MODIFIER	5_prime_UTR_variant	79	-	-	-	-	rs568671275	HGNC:14432	YES	NM_001044385.3	-	5	A1	-	0.0002498	0	0	0	0	0	0	0	0	0	0.007867	likely_benign	-	-	-	-	-	-	-	-	-	-	-	8.204	0.672874	-	-	-
chr2:201643425C>T	C	T	2:201643425-201643425	ENST00000409883.7	ENSG00000155755	TMEM237	MODIFIER	5_prime_UTR_variant	79	-	-	-	-	rs568671275	HGNC:14432	YES	NM_001044385.3	-	5	A1	-	0.0002498	0	0	0	0	0	0	0	0	0	0.007867	likely_benign	-	-	-	-	-	-	-	-	-	-	-	8.204	0.672874	-	-	-
chr2:201643425C>T	C	T	2:201643425-201643425	ENST00000409444.6	ENSG00000155755	TMEM237	MODIFIER	upstream_gene_variant	-	-	-	-	-	rs568671275	HGNC:14432	-	-	-	5	P3	-	0.0002498	0	0	0	0	0	0	0	0	0	0.007867	likely_benign	-	-	-	-	-	-	-	-	-	-	-	8.204	0.672874	-	-	-
chr2:201643425C>T	C	T	2:201643425-201643425	ENST00000409444.6	ENSG00000155755	TMEM237	MODIFIER	upstream_gene_variant	-	-	-	-	-	rs568671275	HGNC:14432	-	-	-	5	P3	-	0.0002498	0	0	0	0	0	0	0	0	0	0.007867	likely_benign	-	-	-	-	-	-	-	-	-	-	-	8.204	0.672874	-	-	-
chr2:201643461C>T	C	T	2:201643461-201643461	ENST00000409883.7	ENSG00000155755	TMEM237	MODIFIER	5_prime_UTR_variant	43	-	-	-	-	rs571550977	HGNC:14432	YES	NM_001044385.3	-	5	A1	-	9.2e-05	2.41e-05	0	0	0	0	0.0003769	0	0.0001176	0.0004776	0	uncertain_significance	-	-	-	-	-	-	-	-	-	-	-	12.31	1.05631	-	-	-
chr2:201643461C>T	C	T	2:201643461-201643461	ENST00000409444.6	ENSG00000155755	TMEM237	MODIFIER	upstream_gene_variant	-	-	-	-	-	rs571550977	HGNC:14432	-	-	-	5	P3	-	9.2e-05	2.41e-05	0	0	0	0	0.0003769	0	0.0001176	0.0004776	0	uncertain_significance	-	-	-	-	-	-	-	-	-	-	-	12.31	1.05631	-	-	-
chr2:201643461C>T	C	T	2:201643461-201643461	ENST00000409444.6	ENSG00000155755	TMEM237	MODIFIER	upstream_gene_variant	-	-	-	-	-	rs571550977	HGNC:14432	-	-	-	5	P3	-	9.2e-05	2.41e-05	0	0	0	0	0.0003769	0	0.0001176	0.0004776	0	uncertain_significance	-	-	-	-	-	-	-	-	-	-	-	12.31	1.05631	-	-	-
chr2:201643461C>T	C	T	2:201643461-201643461	ENST00000409883.7	ENSG00000155755	TMEM237	MODIFIER	5_prime_UTR_variant	43	-	-	-	-	rs571550977	HGNC:14432	YES	NM_001044385.3	-	5	A1	-	9.2e-05	2.41e-05	0	0	0	0	0.0003769	0	0.0001176	0.0004776	0	uncertain_significance	-	-	-	-	-	-	-	-	-	-	-	12.31	1.05631	-	-	-
chr2:233307982G>A	G	A	2:233307982-233307982	ENST00000409110.6	ENSG00000130561	SAG	MODIFIER	5_prime_UTR_variant	167	-	-	-	-	rs189763324	HGNC:10521	YES	NM_000541.5	-	5	P1	-	0.003621	0.01257	0	0.001178	0	0	0	0	2.94e-05	0.004785	0	uncertain_significance,likely_benign	-	-	40	21	44	40	0	0	0	0	SAG	1.056	-0.049474	-	-	-
chr2:233309168G>A	G	A	2:233309168-233309168	ENST00000409110.6	ENSG00000130561	SAG	MODIFIER	5_prime_UTR_variant	214	-	-	-	-	rs528269357	HGNC:10521	YES	NM_000541.5	-	5	P1	-	4.6e-05	0	0	0	0	0	0	0	0	0	0.00145	-	-	-	4	-6	-4	-7	0	0.05	0	0	SAG	8.731	0.730228	-	-	-
chr2:234050758G>C	G	C	2:234050758-234050758	ENST00000168148.8	ENSG00000072080	SPP2	MODIFIER	5_prime_UTR_variant	57	-	-	-	-	rs376362466	HGNC:11256	YES	NM_006944.3	-	1	P1	-	0.000322	0.001061	0	0.0001964	0	0	0	0	1.47e-05	0.000478	0	-	-	-	40	-28	3	20	0	0	0	0	SPP2	2.02	0.091985	-	-	-
chr2:238320646G>T	G	T	2:238320646-238320646	ENST00000373327.5	ENSG00000204104	TRAF3IP1	MODIFIER	5_prime_UTR_variant	129	-	-	-	-	rs762759798	HGNC:17861	YES	NM_015650.4	-	1	A2	-	0.0004374	7.26e-05	0	0	0.001157	0	9.91e-05	0	0.0005329	0.0009681	0.004136	-	-	-	-37	47	28	31	0	0	0	0	TRAF3IP1	15.38	1.44453	-	-	-
chr2:238320646G>T	G	T	2:238320646-238320646	ENST00000373327.5	ENSG00000204104	TRAF3IP1	MODIFIER	5_prime_UTR_variant	129	-	-	-	-	rs762759798	HGNC:17861	YES	NM_015650.4	-	1	A2	-	0.0004374	7.26e-05	0	0	0.001157	0	9.91e-05	0	0.0005329	0.0009681	0.004136	-	-	-	-37	47	28	31	0	0	0	0	TRAF3IP1	15.38	1.44453	-	-	-
chr2:238320646G>T	G	T	2:238320646-238320646	ENST00000391993.7	ENSG00000204104	TRAF3IP1	MODIFIER	5_prime_UTR_variant	206	-	-	-	-	rs762759798	HGNC:17861	-	-	-	1	P4	-	0.0004374	7.26e-05	0	0	0.001157	0	9.91e-05	0	0.0005329	0.0009681	0.004136	-	-	-	-37	47	28	31	0	0	0	0	TRAF3IP1	15.38	1.44453	-	-	-
chr2:238320646G>T	G	T	2:238320646-238320646	ENST00000391993.7	ENSG00000204104	TRAF3IP1	MODIFIER	5_prime_UTR_variant	206	-	-	-	-	rs762759798	HGNC:17861	-	-	-	1	P4	-	0.0004374	7.26e-05	0	0	0.001157	0	9.91e-05	0	0.0005329	0.0009681	0.004136	-	-	-	-37	47	28	31	0	0	0	0	TRAF3IP1	15.38	1.44453	-	-	-
chr2:27051766G>A	G	A	2:27051766-27051766	ENST00000323064.12	ENSG00000084693	AGBL5	MODIFIER	5_prime_UTR_variant	89	-	-	-	-	rs965756853	HGNC:26147	-	-	-	1	A2	-	5.26e-05	2.41e-05	0	0	0	0	0	0	0.0001029	0	0	-	-	-	2	1	27	-23	0	0	0	0	AGBL5	22.1	2.41038	-	-	-
chr2:27051766G>A	G	A	2:27051766-27051766	ENST00000360131.5	ENSG00000084693	AGBL5	MODIFIER	5_prime_UTR_variant	99	-	-	-	-	rs965756853	HGNC:26147	YES	NM_021831.6	-	1	P2	-	5.26e-05	2.41e-05	0	0	0	0	0	0	0.0001029	0	0	-	-	-	2	1	27	-23	0	0	0	0	AGBL5	22.1	2.41038	-	-	-
chr2:27052928C>G	C	G	2:27052928-27052928	ENST00000360131.5	ENSG00000084693	AGBL5	MODIFIER	5_prime_UTR_variant	142	-	-	-	-	rs117264293,COSV59937538	HGNC:26147	YES	NM_021831.6	-	1	P2	-	0.00115	0.000603	0	0.0001962	0	0.02712	0	0	1.47e-05	0.0004785	0.0008282	-	-	-	49	-15	-15	43	0	0.14	0	0	AGBL5	16.71	1.65208	-	-	-
chr2:27052928C>G	C	G	2:27052928-27052928	ENST00000323064.12	ENSG00000084693	AGBL5	MODIFIER	5_prime_UTR_variant	132	-	-	-	-	rs117264293,COSV59937538	HGNC:26147	-	-	-	1	A2	-	0.00115	0.000603	0	0.0001962	0	0.02712	0	0	1.47e-05	0.0004785	0.0008282	-	-	-	49	-15	-15	43	0	0.14	0	0	AGBL5	16.71	1.65208	-	-	-
chr2:27380577G>A	G	A	2:27380577-27380577	ENST00000323703.11	ENSG00000163795	ZNF513	MODIFIER	5_prime_UTR_variant	158	-	-	-	-	rs770982327	HGNC:26498	YES	NM_144631.6	-	1	P1	-	0.0001524	0.0001949	0	0	0	0	0	0	2.96e-05	0	0.002728	uncertain_significance	-	-	-19	6	2	-25	0	0	0	0	ZNF513	16.85	1.67313	-	-	-
chr2:27380617G>A	G	A	2:27380617-27380617	ENST00000323703.11	ENSG00000163795	ZNF513	MODIFIER	5_prime_UTR_variant	118	-	-	-	-	rs530824832	HGNC:26498	YES	NM_144631.6	-	1	P1	-	0.001704	0.0006783	0	0.0002631	0.0002887	0	0.0008642	0	0.00304	0.0009653	0.001662	uncertain_significance	-	-	35	-34	35	-19	0	0	0	0	ZNF513	13.48	1.18004	-	-	-
chr2:38075862A>G	A	G	2:38075862-38075862	ENST00000610745.5	ENSG00000138061	CYP1B1	MODIFIER	5_prime_UTR_variant	290	-	-	-	-	rs886055999	HGNC:2597	YES	NM_000104.4	-	1	P1	-	0.0003942	0	0	0.0007196	0.006628	0	0	0	0.0003528	0.000478	0.000207	uncertain_significance	-	-	-23	-17	-22	28	0	0	0	0	CYP1B1	7.802	0.630105	-	-	-
chr2:55922928C>T	C	T	2:55922928-55922928	ENST00000355426.8	ENSG00000115380	EFEMP1	MODIFIER	5_prime_UTR_variant	84	-	-	-	-	-	HGNC:3218	YES	NM_001039348.3	-	1	P1	-	-	-	-	-	-	-	-	-	-	-	-	-	-	-	-2	11	12	-29	0	0	0	0	EFEMP1	8.36	0.689737	-	-	-
chr2:55923722C>T	C	T	2:55923722-55923722	ENST00000355426.8	ENSG00000115380	EFEMP1	MODIFIER	5_prime_UTR_variant	61	-	-	-	-	rs192789765	HGNC:3218	YES	NM_001039348.3	-	1	P1	-	0.004346	0.001279	0	0.001963	0.008929	0	0.001697	0.003165	0.006044	0.005731	0.02176	benign	-	-	-2	1	-11	-50	0	0	0	0	EFEMP1	19.97	2.09421	-	-	-
chr2:55923726G>A	G	A	2:55923726-55923726	ENST00000355426.8	ENSG00000115380	EFEMP1	MODIFIER	5_prime_UTR_variant	57	-	-	-	-	rs3762516	HGNC:3218	YES	NM_001039348.3	-	1	P1	-	0.001473	0	0	6.54e-05	0	0.01499	0.0114	0	0.0003383	0.000478	0.000207	benign	-	-	2	-3	2	-15	0	0	0	0	EFEMP1	22.3	2.45674	-	-	-
chr2:61854057G>C	G	C	2:61854057-61854057	ENST00000404929.6	ENSG00000170264	FAM161A	MODIFIER	5_prime_UTR_variant	4	-	-	-	-	rs184556352	HGNC:25808	YES	NM_001201543.2	-	1	P1	-	0.01198	0.04231	0	0.002943	0	0	0	0.003165	8.82e-05	0.008612	0	likely_benign	-	-	-43	9	10	2	0	0	0	0	FAM161A	17.63	1.78589	-	-	-
chr2:63588318A>C	A	C	2:63588318-63588318	ENST00000272321.12	ENSG00000143951	WDPCP	MODIFIER	5_prime_UTR_variant	160	-	-	-	-	rs1233100641	HGNC:28027	YES	NM_015910.7	-	1	P1	-	-	-	-	-	-	-	-	-	-	-	-	-	-	-	-33	-38	25	2	0	0	0	0	WDPCP	11.02	0.951558	-	-	-
chr2:63588318A>C	A	C	2:63588318-63588318	ENST00000409562.7	ENSG00000143951	WDPCP	MODIFIER	5_prime_UTR_variant	201	-	-	-	-	rs1233100641	HGNC:28027	-	-	-	1	-	-	-	-	-	-	-	-	-	-	-	-	-	-	-	-	-33	-38	25	2	0	0	0	0	WDPCP	11.02	0.951558	-	-	-
chr2:63588318A>C	A	C	2:63588318-63588318	ENST00000272321.12	ENSG00000143951	WDPCP	MODIFIER	5_prime_UTR_variant	160	-	-	-	-	rs1233100641	HGNC:28027	YES	NM_015910.7	-	1	P1	-	-	-	-	-	-	-	-	-	-	-	-	-	-	-	-33	-38	25	2	0	0	0	0	WDPCP	11.02	0.951558	-	-	-
chr2:63588318A>C	A	C	2:63588318-63588318	ENST00000409562.7	ENSG00000143951	WDPCP	MODIFIER	5_prime_UTR_variant	201	-	-	-	-	rs1233100641	HGNC:28027	-	-	-	1	-	-	-	-	-	-	-	-	-	-	-	-	-	-	-	-	-33	-38	25	2	0	0	0	0	WDPCP	11.02	0.951558	-	-	-
chr2:63588322G>A	G	A	2:63588322-63588322	ENST00000272321.12	ENSG00000143951	WDPCP	MODIFIER	5_prime_UTR_variant	156	-	-	-	-	rs373077089	HGNC:28027	YES	NM_015910.7	-	1	P1	-	0.0001051	0	0	0.0005234	0	0	0	0	0.0001029	0.0004776	0	-	-	-	-42	-2	21	-37	0	0	0	0	WDPCP	0.904	-0.081951	-	-	-
chr2:63588322G>A	G	A	2:63588322-63588322	ENST00000409562.7	ENSG00000143951	WDPCP	MODIFIER	5_prime_UTR_variant	197	-	-	-	-	rs373077089	HGNC:28027	-	-	-	1	-	-	0.0001051	0	0	0.0005234	0	0	0	0	0.0001029	0.0004776	0	-	-	-	-42	-2	21	-37	0	0	0	0	WDPCP	0.904	-0.081951	-	-	-
chr2:63588322G>A	G	A	2:63588322-63588322	ENST00000409562.7	ENSG00000143951	WDPCP	MODIFIER	5_prime_UTR_variant	197	-	-	-	-	rs373077089	HGNC:28027	-	-	-	1	-	-	0.0001051	0	0	0.0005234	0	0	0	0	0.0001029	0.0004776	0	-	-	-	-42	-2	21	-37	0	0	0	0	WDPCP	0.904	-0.081951	-	-	-
chr2:63588322G>A	G	A	2:63588322-63588322	ENST00000272321.12	ENSG00000143951	WDPCP	MODIFIER	5_prime_UTR_variant	156	-	-	-	-	rs373077089	HGNC:28027	YES	NM_015910.7	-	1	P1	-	0.0001051	0	0	0.0005234	0	0	0	0	0.0001029	0.0004776	0	-	-	-	-42	-2	21	-37	0	0	0	0	WDPCP	0.904	-0.081951	-	-	-
chr2:73385842C>T	C	T	2:73385842-73385842	ENST00000613296.6	ENSG00000116127	ALMS1	MODIFIER	5_prime_UTR_variant	7	-	-	-	-	rs554379302	HGNC:428	YES	NM_001378454.1	-	1	P3	-	0.000217	0	0	0	0	0	0	0	0	0	0.006841	-	-	-	13	15	13	8	0	0	0	0	ALMS1	15.49	1.46226	-	-	-
chr2:96305495G>C	G	C	2:96305495-96305495	ENST00000323853.10	ENSG00000144028	SNRNP200	MODIFIER	5_prime_UTR_variant	52	-	-	-	-	rs6721923,COSV100107901	HGNC:30859	YES	NM_014014.5	-	1	P1	-	0.002457	0.008322	0	0.0009815	0	0.0003852	0	0	0.000147	0.0009579	0	benign	-	-	11	-9	-14	-9	0	0	0.02	0	SNRNP200	0.54	-0.188835	-	-	-
chr2:96305509G>A	G	A	2:96305509-96305509	ENST00000323853.10	ENSG00000144028	SNRNP200	MODIFIER	5_prime_UTR_variant	38	-	-	-	-	-	HGNC:30859	YES	NM_014014.5	-	1	P1	-	-	-	-	-	-	-	-	-	-	-	-	-	-	-	-23	-3	2	-28	0	0	0	0	SNRNP200	6.381	0.488261	-	-	-
chr2:96305518G>A	G	A	2:96305518-96305518	ENST00000323853.10	ENSG00000144028	SNRNP200	MODIFIER	5_prime_UTR_variant	29	-	-	-	-	rs117673613	HGNC:30859	YES	NM_014014.5	-	1	P1	-	0.002621	0.000603	0	0.001308	0.0002882	0.06551	9.42e-05	0	4.41e-05	0.002392	0.0008271	benign	-	-	-	-	-	-	-	-	-	-	-	1.79	0.064214	-	-	-
chr2:96305520G>A	G	A	2:96305520-96305520	ENST00000323853.10	ENSG00000144028	SNRNP200	MODIFIER	5_prime_UTR_variant	27	-	-	-	-	rs1001822797	HGNC:30859	YES	NM_014014.5	-	1	P1	-	6.57e-06	0	0	0	0	0	0	0	1.47e-05	0	0	-	-	-	-	-	-	-	-	-	-	-	-	13.49	1.18171	-	-	-
chr2:96305532C>T	C	T	2:96305532-96305532	ENST00000323853.10	ENSG00000144028	SNRNP200	MODIFIER	5_prime_UTR_variant	15	-	-	-	-	rs780044707	HGNC:30859	YES	NM_014014.5	-	1	P1	-	0.000243	9.64e-05	0	0.001374	0.0008646	0	0	0	0.0001323	0	0	uncertain_significance	-	-	-	-	-	-	-	-	-	-	-	12.75	1.09789	-	-	-
chr2:96760907G>C	G	C	2:96760907-96760907	ENST00000377075.3	ENSG00000158158	CNNM4	MODIFIER	5_prime_UTR_variant	6	-	-	-	-	rs1000410644	HGNC:105	YES	NM_020184.4	-	1	P1	-	0.0003125	7.27e-05	0	0.0001323	0	0	0	0	0.0006244	0	0	-	-	-	-3	37	-3	30	0	0	0	0	CNNM4	17.61	1.78314	-	-	-
chr2:96760937G>A	G	A	2:96760937-96760937	ENST00000377075.3	ENSG00000158158	CNNM4	MODIFIER	5_prime_UTR_variant	36	-	-	-	-	rs1008871946	HGNC:105	YES	NM_020184.4	-	1	P1	-	6.74e-05	2.44e-05	0	0.0004017	0	0	0	0	3.01e-05	0.0004888	0	-	-	-	2	0	2	0	0	0	0	0	CNNM4	6.49	0.498582	-	-	-
chr2:96760942G>C	G	C	2:96760942-96760942	ENST00000377075.3	ENSG00000158158	CNNM4	MODIFIER	5_prime_UTR_variant	41	-	-	-	-	rs553235240	HGNC:105	YES	NM_020184.4	-	1	P1	-	2.7e-05	0	0	0	0	0	0	0.003205	1.5e-05	0	0.0004146	-	-	-	-23	-38	-9	-5	0	0	0	0	CNNM4	5.923	0.445286	-	-	-
chr2:96760986A>C	A	C	2:96760986-96760986	ENST00000377075.3	ENSG00000158158	CNNM4	MODIFIER	5_prime_UTR_variant	85	-	-	-	-	rs545205153	HGNC:105	YES	NM_020184.4	-	1	P1	-	0.005665	0.0196	0	0.001879	0	0	0	0	4.52e-05	0.002944	0	uncertain_significance,likely_benign	-	-	22	2	22	43	0	0	0	0	CNNM4	15.59	1.47655	-	-	-
chr2:98346515G>A	G	A	2:98346515-98346515	ENST00000272602.7	ENSG00000144191	CNGA3	MODIFIER	5_prime_UTR_variant	60	-	-	-	-	rs545151440	HGNC:2150	YES	NM_001298.3	-	1	-	-	0.0001446	0	0	6.55e-05	0	0	0	0.003165	0.0001911	0	0.001451	-	-	-	19	1	9	19	0	0	0	0	CNGA3	14.67	1.33925	-	-	-
chr2:98346532A>G	A	G	2:98346532-98346532	ENST00000272602.7	ENSG00000144191	CNGA3	LOW	splice_region_variant,5_prime_UTR_variant	77	-	-	-	-	rs1325780813	HGNC:2150	YES	NM_001298.3	-	1	-	-	6.58e-06	0	0	0	0	0	0	0	1.47e-05	0	0	-	0.000188	0.002	8	2	-1	2	0	0	0	0.01	CNGA3	0.78	-0.112743	8.054	1.106	9.16
chr2:98369945T>A	T	A	2:98369945-98369945	ENST00000272602.7	ENSG00000144191	CNGA3	MODIFIER	5_prime_UTR_variant	86	-	-	-	-	rs545932049	HGNC:2150	YES	NM_001298.3	-	1	-	-	2.63e-05	0	0	0	0	0	0	0	0	0	0.0008299	-	-	-	2	-6	-31	17	0	0	0	0	CNGA3	8.594	0.715223	-	-	-
chr20:10413533T>C	T	C	20:10413533-10413533	ENST00000347364.7	ENSG00000125863	MKKS	MODIFIER	5_prime_UTR_variant	745	-	-	-	-	-	HGNC:7108	YES	NM_170784.3	-	1	P1	-	-	-	-	-	-	-	-	-	-	-	-	-	-	-	-19	-2	-13	-2	0	0	0	0	MKKS	6.096	0.461356	-	-	-
chr20:10413533T>C	T	C	20:10413533-10413533	ENST00000347364.7	ENSG00000125863	MKKS	MODIFIER	5_prime_UTR_variant	745	-	-	-	-	-	HGNC:7108	YES	NM_170784.3	-	1	P1	-	-	-	-	-	-	-	-	-	-	-	-	-	-	-	-19	-2	-13	-2	0	0	0	0	MKKS	6.096	0.461356	-	-	-
chr20:10413533T>C	T	C	20:10413533-10413533	ENST00000347364.7	ENSG00000125863	MKKS	MODIFIER	5_prime_UTR_variant	745	-	-	-	-	-	HGNC:7108	YES	NM_170784.3	-	1	P1	-	-	-	-	-	-	-	-	-	-	-	-	-	-	-	-19	-2	-13	-2	0	0	0	0	MKKS	6.096	0.461356	-	-	-
chr20:10413533T>C	T	C	20:10413533-10413533	ENST00000347364.7	ENSG00000125863	MKKS	MODIFIER	5_prime_UTR_variant	745	-	-	-	-	-	HGNC:7108	YES	NM_170784.3	-	1	P1	-	-	-	-	-	-	-	-	-	-	-	-	-	-	-	-19	-2	-13	-2	0	0	0	0	MKKS	6.096	0.461356	-	-	-
chr20:10413572A>G	A	G	20:10413572-10413572	ENST00000347364.7	ENSG00000125863	MKKS	MODIFIER	5_prime_UTR_variant	706	-	-	-	-	rs114068950	HGNC:7108	YES	NM_170784.3	-	1	P1	-	0.008751	0.03044	0	0.003208	0	0	0	0.009494	0.0001176	0.004298	0.0002069	benign,likely_benign	-	-	-3	-41	-3	-41	0	0	0	0	MKKS	1.388	0.008267	-	-	-
chr20:10413572A>G	A	G	20:10413572-10413572	ENST00000347364.7	ENSG00000125863	MKKS	MODIFIER	5_prime_UTR_variant	706	-	-	-	-	rs114068950	HGNC:7108	YES	NM_170784.3	-	1	P1	-	0.008751	0.03044	0	0.003208	0	0	0	0.009494	0.0001176	0.004298	0.0002069	benign,likely_benign	-	-	-3	-41	-3	-41	0	0	0	0	MKKS	1.388	0.008267	-	-	-
chr20:10413572A>G	A	G	20:10413572-10413572	ENST00000347364.7	ENSG00000125863	MKKS	MODIFIER	5_prime_UTR_variant	706	-	-	-	-	rs114068950	HGNC:7108	YES	NM_170784.3	-	1	P1	-	0.008751	0.03044	0	0.003208	0	0	0	0.009494	0.0001176	0.004298	0.0002069	benign,likely_benign	-	-	-3	-41	-3	-41	0	0	0	0	MKKS	1.388	0.008267	-	-	-
chr20:10413572A>G	A	G	20:10413572-10413572	ENST00000347364.7	ENSG00000125863	MKKS	MODIFIER	5_prime_UTR_variant	706	-	-	-	-	rs114068950	HGNC:7108	YES	NM_170784.3	-	1	P1	-	0.008751	0.03044	0	0.003208	0	0	0	0.009494	0.0001176	0.004298	0.0002069	benign,likely_benign	-	-	-3	-41	-3	-41	0	0	0	0	MKKS	1.388	0.008267	-	-	-
chr20:25390751C>T	C	T	20:25390751-25390751	ENST00000339157.10	ENSG00000100997	ABHD12	MODIFIER	5_prime_UTR_variant	85	-	-	-	-	rs780627713,COSV59285610	HGNC:15868	YES	NM_001042472.3	-	2	P1	-	0.006698	0.02345	0	0.001843	0	0	0	0.003185	0.0001033	0.002885	0.0004136	benign	-	-	-2	-7	-6	18	0	0	0	0	ABHD12	11.92	1.02411	-	-	-
chr20:25390751C>T	C	T	20:25390751-25390751	ENST00000339157.10	ENSG00000100997	ABHD12	MODIFIER	5_prime_UTR_variant	85	-	-	-	-	rs780627713,COSV59285610	HGNC:15868	YES	NM_001042472.3	-	2	P1	-	0.006698	0.02345	0	0.001843	0	0	0	0.003185	0.0001033	0.002885	0.0004136	benign	-	-	-2	-7	-6	18	0	0	0	0	ABHD12	11.92	1.02411	-	-	-
chr20:25390762C>G	C	G	20:25390762-25390762	ENST00000339157.10	ENSG00000100997	ABHD12	MODIFIER	5_prime_UTR_variant	74	-	-	-	-	rs1311427997	HGNC:15868	YES	NM_001042472.3	-	2	P1	-	7.26e-05	2.42e-05	0	0	0	0	0.000193	0	0.0001033	0	0.0002068	-	-	-	-23	-18	-3	-17	0	0	0	0	ABHD12	9.058	0.765642	-	-	-
chr20:25390762C>G	C	G	20:25390762-25390762	ENST00000339157.10	ENSG00000100997	ABHD12	MODIFIER	5_prime_UTR_variant	74	-	-	-	-	rs1311427997	HGNC:15868	YES	NM_001042472.3	-	2	P1	-	7.26e-05	2.42e-05	0	0	0	0	0.000193	0	0.0001033	0	0.0002068	-	-	-	-23	-18	-3	-17	0	0	0	0	ABHD12	9.058	0.765642	-	-	-
chr20:32277763C>T	C	T	20:32277763-32277763	ENST00000375712.4	ENSG00000101350	KIF3B	LOW	splice_region_variant,5_prime_UTR_variant	113	-	-	-	-	rs560381750	HGNC:6320	YES	NM_004798.4	-	1	P1	-	0.0001053	0	0	0	0	0	0	0	0	0	0.003318	-	0.112347	0.254	4	3	6	2	0	0	0	0	KIF3B	21	2.21667	8.83	1.843	10.674
chr20:63981147C>G	C	G	20:63981147-63981147	ENST00000266079.5	ENSG00000101161	PRPF6	MODIFIER	5_prime_UTR_variant	16	-	-	-	-	rs562369921	HGNC:15860	YES	NM_012469.4	-	1	P1	-	0.001661	0.005811	0	0.0006539	0	0	0	0	1.47e-05	0.0004776	0	uncertain_significance	-	-	-1	8	-1	30	0	0	0.29	0	PRPF6	13.04	1.12919	-	-	-
chr20:63981184G>C	G	C	20:63981184-63981184	ENST00000266079.5	ENSG00000101161	PRPF6	MODIFIER	5_prime_UTR_variant	53	-	-	-	-	-	HGNC:15860	YES	NM_012469.4	-	1	P1	-	-	-	-	-	-	-	-	-	-	-	-	-	-	-	42	18	-5	-3	0	0	0	0	PRPF6	10.2	0.877962	-	-	-
chr20:63981199C>T	C	T	20:63981199-63981199	ENST00000266079.5	ENSG00000101161	PRPF6	MODIFIER	5_prime_UTR_variant	68	-	-	-	-	rs368087444	HGNC:15860	YES	NM_012469.4	-	1	P1	-	0.0003612	0.001133	0	0.0003924	0	0	0.0001882	0	0	0	0	-	-	-	27	3	-22	31	0	0	0	0	PRPF6	5.29	0.387702	-	-	-
chr21:44285931C>T	C	T	21:44285931-44285931	ENST00000291582.6	ENSG00000160224	AIRE	MODIFIER	5_prime_UTR_variant	56	-	-	-	-	-	HGNC:360	YES	NM_000383.4	-	1	P1	-	-	-	-	-	-	-	-	-	-	-	-	-	-	-	24	41	-31	-46	0	0	0	0	AIRE	10.68	0.923127	-	-	-
chr21:45405199C>T	C	T	21:45405199-45405199	ENST00000651438.1	ENSG00000182871	COL18A1	MODIFIER	5_prime_UTR_variant	35	-	-	-	-	rs763699921	HGNC:2195	YES	NM_001379500.1	-	-	-	-	7.79e-05	0	0	0	0	0	0	0	0	0	0.002568	-	-	-	-	-	-	-	-	-	-	-	-	15.66	1.48754	-	-	-
chr22:32801908C>T	C	T	22:32801908-32801908	ENST00000266085.7	ENSG00000100234	TIMP3	MODIFIER	5_prime_UTR_variant	204	-	-	-	-	rs891676019	HGNC:11822	YES	NM_000362.5	-	1	P1	-	1.32e-05	0	0	0	0	0	0	0	2.95e-05	0	0	-	-	-	-2	23	-2	42	0	0	0.02	0	TIMP3	16.4	1.6045	-	-	-
chr22:39504458A>G	A	G	22:39504458-39504458	ENST00000325301.7	ENSG00000100335	MIEF1	MODIFIER	5_prime_UTR_variant	404	-	-	-	-	rs117648581	HGNC:25979	YES	NM_019008.6	-	1	P1	-	0.0005783	2.41e-05	0	0.001244	0	0.01196	0	0	0	0.002388	0.0002069	-	-	-	25	3	-38	11	0	0	0	0	MIEF1	14.81	1.35963	-	-	-
chr22:39504458A>G	A	G	22:39504458-39504458	ENST00000325301.7	ENSG00000100335	MIEF1	MODIFIER	5_prime_UTR_variant	404	-	-	-	-	rs117648581	HGNC:25979	YES	NM_019008.6	-	1	P1	-	0.0005783	2.41e-05	0	0.001244	0	0.01196	0	0	0	0.002388	0.0002069	-	-	-	25	3	-38	11	0	0	0	0	MIEF1	14.81	1.35963	-	-	-
chr22:50244484G>A	G	A	22:50244484-50244484	ENST00000248846.10	ENSG00000128159	TUBGCP6	MODIFIER	5_prime_UTR_variant	540	-	-	-	-	rs113946237,COSV99352642	HGNC:18127	YES	NM_020461.4	-	1	P1	-	0.006202	0.02128	0	0.003073	0	0.0001921	0	0	7.35e-05	0.00431	0	-	-	-	-21	26	22	37	0	0	0	0	TUBGCP6	1.265	-0.011559	-	-	-
chr3:101320460G>A	G	A	3:101320460-101320460	ENST00000193391.8	ENSG00000081148	IMPG2	MODIFIER	5_prime_UTR_variant	116	-	-	-	-	-	HGNC:18362	YES	NM_016247.4	-	1	P1	-	-	-	-	-	-	-	-	-	-	-	-	-	-	-	-23	7	13	6	0	0	0	0	IMPG2	2.434	0.136136	-	-	-
chr3:129528724G>T	G	T	3:129528724-129528724	ENST00000296271.4	ENSG00000163914	RHO	MODIFIER	5_prime_UTR_variant	86	-	-	-	-	rs769954281	HGNC:10012	YES	NM_000539.3	-	1	P1	-	0	0	0	0	0	0	0	0	0	0	0	-	-	-	23	26	-13	-1	0	0	0	0	RHO	13.97	1.2436	-	-	-
chr3:181712318G>C	G	C	3:181712318-181712318	ENST00000325404.3	ENSG00000181449	SOX2	MODIFIER	5_prime_UTR_variant	394	-	-	-	-	-	HGNC:11195	YES	NM_003106.4	-	-	P1	-	-	-	-	-	-	-	-	-	-	-	-	-	-	-	36	0	44	0	0	0	0	0	SOX2	19.59	2.04454	-	-	-
chr3:181712341G>T	G	T	3:181712341-181712341	ENST00000325404.3	ENSG00000181449	SOX2	MODIFIER	5_prime_UTR_variant	417	-	-	-	-	rs773470359	HGNC:11195	YES	NM_003106.4	-	-	P1	-	0.0003502	0.000218	0	0.001248	0	0	9.54e-05	0	0.0003541	0	0	likely_benign	-	-	13	50	17	21	0	0	0	0	SOX2	18.72	1.92953	-	-	-
chr3:181712345C>G	C	G	3:181712345-181712345	ENST00000325404.3	ENSG00000181449	SOX2	MODIFIER	5_prime_UTR_variant	421	-	-	-	-	rs1310150436	HGNC:11195	YES	NM_003106.4	-	-	P1	-	6.6e-06	0	0	0	0	0	0	0	1.48e-05	0	0	-	-	-	-43	9	17	9	0	0	0	0	SOX2	19.49	2.03068	-	-	-
chr3:190120734T>C	T	C	3:190120734-190120734	ENST00000319332.10	ENSG00000090530	P3H2	MODIFIER	5_prime_UTR_variant	164	-	-	-	-	rs949245623,COSV60022222	HGNC:19317	YES	NM_018192.4	-	1	P1	-	0.0001845	2.42e-05	0.01316	6.55e-05	0	0	0	0	0.0001767	0.0009588	0	-	-	-	29	-2	29	3	0	0	0	0	P3H2	21.3	2.25223	-	-	-
chr3:190120734T>C	T	C	3:190120734-190120734	ENST00000427335.6	ENSG00000090530	P3H2	MODIFIER	intron_variant	-	-	-	-	-	rs949245623,COSV60022222	HGNC:19317	-	-	-	1	-	-	0.0001845	2.42e-05	0.01316	6.55e-05	0	0	0	0	0.0001767	0.0009588	0	-	-	-	29	-2	29	3	0	0	0	0	P3H2	21.3	2.25223	-	-	-
chr3:190120734T>C	T	C	3:190120734-190120734	ENST00000319332.10	ENSG00000090530	P3H2	MODIFIER	5_prime_UTR_variant	164	-	-	-	-	rs949245623,COSV60022222	HGNC:19317	YES	NM_018192.4	-	1	P1	-	0.0001845	2.42e-05	0.01316	6.55e-05	0	0	0	0	0.0001767	0.0009588	0	-	-	-	29	-2	29	3	0	0	0	0	P3H2	21.3	2.25223	-	-	-
chr3:190120734T>C	T	C	3:190120734-190120734	ENST00000427335.6	ENSG00000090530	P3H2	MODIFIER	intron_variant	-	-	-	-	-	rs949245623,COSV60022222	HGNC:19317	-	-	-	1	-	-	0.0001845	2.42e-05	0.01316	6.55e-05	0	0	0	0	0.0001767	0.0009588	0	-	-	-	29	-2	29	3	0	0	0	0	P3H2	21.3	2.25223	-	-	-
chr3:190120770A>G	A	G	3:190120770-190120770	ENST00000427335.6	ENSG00000090530	P3H2	MODIFIER	intron_variant	-	-	-	-	-	rs1302943115	HGNC:19317	-	-	-	1	-	-	-	-	-	-	-	-	-	-	-	-	-	-	-	-	3	-38	40	-7	0	0	0	0	P3H2	11.29	0.97374	-	-	-
chr3:190120770A>G	A	G	3:190120770-190120770	ENST00000319332.10	ENSG00000090530	P3H2	MODIFIER	5_prime_UTR_variant	128	-	-	-	-	rs1302943115	HGNC:19317	YES	NM_018192.4	-	1	P1	-	-	-	-	-	-	-	-	-	-	-	-	-	-	-	3	-38	40	-7	0	0	0	0	P3H2	11.29	0.97374	-	-	-
chr3:190120770A>G	A	G	3:190120770-190120770	ENST00000427335.6	ENSG00000090530	P3H2	MODIFIER	intron_variant	-	-	-	-	-	rs1302943115	HGNC:19317	-	-	-	1	-	-	-	-	-	-	-	-	-	-	-	-	-	-	-	-	3	-38	40	-7	0	0	0	0	P3H2	11.29	0.97374	-	-	-
chr3:190120770A>G	A	G	3:190120770-190120770	ENST00000319332.10	ENSG00000090530	P3H2	MODIFIER	5_prime_UTR_variant	128	-	-	-	-	rs1302943115	HGNC:19317	YES	NM_018192.4	-	1	P1	-	-	-	-	-	-	-	-	-	-	-	-	-	-	-	3	-38	40	-7	0	0	0	0	P3H2	11.29	0.97374	-	-	-
chr3:190120784C>T	C	T	3:190120784-190120784	ENST00000319332.10	ENSG00000090530	P3H2	MODIFIER	5_prime_UTR_variant	114	-	-	-	-	-	HGNC:19317	YES	NM_018192.4	-	1	P1	-	-	-	-	-	-	-	-	-	-	-	-	-	-	-	-11	-46	26	1	0	0	0.01	0	P3H2	11.21	0.967575	-	-	-
chr3:190120784C>T	C	T	3:190120784-190120784	ENST00000427335.6	ENSG00000090530	P3H2	MODIFIER	intron_variant	-	-	-	-	-	-	HGNC:19317	-	-	-	1	-	-	-	-	-	-	-	-	-	-	-	-	-	-	-	-	-11	-46	26	1	0	0	0.01	0	P3H2	11.21	0.967575	-	-	-
chr3:190120784C>T	C	T	3:190120784-190120784	ENST00000319332.10	ENSG00000090530	P3H2	MODIFIER	5_prime_UTR_variant	114	-	-	-	-	-	HGNC:19317	YES	NM_018192.4	-	1	P1	-	-	-	-	-	-	-	-	-	-	-	-	-	-	-	-11	-46	26	1	0	0	0.01	0	P3H2	11.21	0.967575	-	-	-
chr3:190120784C>T	C	T	3:190120784-190120784	ENST00000427335.6	ENSG00000090530	P3H2	MODIFIER	intron_variant	-	-	-	-	-	-	HGNC:19317	-	-	-	1	-	-	-	-	-	-	-	-	-	-	-	-	-	-	-	-	-11	-46	26	1	0	0	0.01	0	P3H2	11.21	0.967575	-	-	-
chr3:190122206A>T	A	T	3:190122206-190122206	ENST00000427335.6	ENSG00000090530	P3H2	MODIFIER	5_prime_UTR_variant	232	-	-	-	-	-	HGNC:19317	-	-	-	1	-	-	-	-	-	-	-	-	-	-	-	-	-	-	-	-	-	-	-	-	-	-	-	-	-	4.59	0.325987	-	-	-
chr3:190122206A>T	A	T	3:190122206-190122206	ENST00000319332.10	ENSG00000090530	P3H2	MODIFIER	upstream_gene_variant	-	-	-	-	-	-	HGNC:19317	YES	NM_018192.4	-	1	P1	-	-	-	-	-	-	-	-	-	-	-	-	-	-	-	-	-	-	-	-	-	-	-	-	4.59	0.325987	-	-	-
chr3:190122206A>T	A	T	3:190122206-190122206	ENST00000319332.10	ENSG00000090530	P3H2	MODIFIER	upstream_gene_variant	-	-	-	-	-	-	HGNC:19317	YES	NM_018192.4	-	1	P1	-	-	-	-	-	-	-	-	-	-	-	-	-	-	-	-	-	-	-	-	-	-	-	-	4.59	0.325987	-	-	-
chr3:190122206A>T	A	T	3:190122206-190122206	ENST00000427335.6	ENSG00000090530	P3H2	MODIFIER	5_prime_UTR_variant	232	-	-	-	-	-	HGNC:19317	-	-	-	1	-	-	-	-	-	-	-	-	-	-	-	-	-	-	-	-	-	-	-	-	-	-	-	-	-	4.59	0.325987	-	-	-
chr3:193593351C>T	C	T	3:193593351-193593351	ENST00000361510.8	ENSG00000198836	OPA1	MODIFIER	5_prime_UTR_variant	144	-	-	-	-	rs554733625	HGNC:8140	YES	NM_130837.3	-	5	A1	-	2.63e-05	9.65e-05	0	0	0	0	0	0	0	0	0	-	-	-	38	22	-2	35	0	0	0	0	OPA1	16.81	1.66797	-	-	-
chr3:193593351C>T	C	T	3:193593351-193593351	ENST00000361510.8	ENSG00000198836	OPA1	MODIFIER	5_prime_UTR_variant	144	-	-	-	-	rs554733625	HGNC:8140	YES	NM_130837.3	-	5	A1	-	2.63e-05	9.65e-05	0	0	0	0	0	0	0	0	0	-	-	-	38	22	-2	35	0	0	0	0	OPA1	16.81	1.66797	-	-	-
chr3:193593351C>T	C	T	3:193593351-193593351	ENST00000361510.8	ENSG00000198836	OPA1	MODIFIER	5_prime_UTR_variant	144	-	-	-	-	rs554733625	HGNC:8140	YES	NM_130837.3	-	5	A1	-	2.63e-05	9.65e-05	0	0	0	0	0	0	0	0	0	-	-	-	38	22	-2	35	0	0	0	0	OPA1	16.81	1.66797	-	-	-
chr3:193593351C>T	C	T	3:193593351-193593351	ENST00000361510.8	ENSG00000198836	OPA1	MODIFIER	5_prime_UTR_variant	144	-	-	-	-	rs554733625	HGNC:8140	YES	NM_130837.3	-	5	A1	-	2.63e-05	9.65e-05	0	0	0	0	0	0	0	0	0	-	-	-	38	22	-2	35	0	0	0	0	OPA1	16.81	1.66797	-	-	-
chr3:193593351C>T	C	T	3:193593351-193593351	ENST00000361510.8	ENSG00000198836	OPA1	MODIFIER	5_prime_UTR_variant	144	-	-	-	-	rs554733625	HGNC:8140	YES	NM_130837.3	-	5	A1	-	2.63e-05	9.65e-05	0	0	0	0	0	0	0	0	0	-	-	-	38	22	-2	35	0	0	0	0	OPA1	16.81	1.66797	-	-	-
chr3:193593351C>T	C	T	3:193593351-193593351	ENST00000361510.8	ENSG00000198836	OPA1	MODIFIER	5_prime_UTR_variant	144	-	-	-	-	rs554733625	HGNC:8140	YES	NM_130837.3	-	5	A1	-	2.63e-05	9.65e-05	0	0	0	0	0	0	0	0	0	-	-	-	38	22	-2	35	0	0	0	0	OPA1	16.81	1.66797	-	-	-
chr3:193593351C>T	C	T	3:193593351-193593351	ENST00000361510.8	ENSG00000198836	OPA1	MODIFIER	5_prime_UTR_variant	144	-	-	-	-	rs554733625	HGNC:8140	YES	NM_130837.3	-	5	A1	-	2.63e-05	9.65e-05	0	0	0	0	0	0	0	0	0	-	-	-	38	22	-2	35	0	0	0	0	OPA1	16.81	1.66797	-	-	-
chr3:193593351C>T	C	T	3:193593351-193593351	ENST00000361510.8	ENSG00000198836	OPA1	MODIFIER	5_prime_UTR_variant	144	-	-	-	-	rs554733625	HGNC:8140	YES	NM_130837.3	-	5	A1	-	2.63e-05	9.65e-05	0	0	0	0	0	0	0	0	0	-	-	-	38	22	-2	35	0	0	0	0	OPA1	16.81	1.66797	-	-	-
chr3:196287659C>A	C	A	3:196287659-196287659	ENST00000431016.6	ENSG00000161217	PCYT1A	MODIFIER	5_prime_UTR_variant	68	-	-	-	-	rs375077398	HGNC:8754	YES	NM_001312673.2	-	1	P1	-	0.0001381	0.0001449	0	0.0001965	0	0.002128	0	0	0	0.000478	0	-	-	-	-45	-33	-44	-33	0	0	0	0	PCYT1A	8.828	0.740842	-	-	-
chr3:3126943C>G	C	G	3:3126943-3126943	ENST00000465998.2	ENSG00000072756	TRNT1	MODIFIER	upstream_gene_variant	-	-	-	-	-	rs190141803	HGNC:17341	-	-	-	4	-	-	0.0001773	0.000434	0	0.0004578	0	0	0	0	0	0.0009551	0	-	-	-	-1	7	47	-28	0	0	0	0	TRNT1	15.65	1.48691	-	-	-
chr3:3126943C>G	C	G	3:3126943-3126943	ENST00000251607.11	ENSG00000072756	TRNT1	MODIFIER	5_prime_UTR_variant	4	-	-	-	-	rs190141803	HGNC:17341	YES	NM_182916.3	-	1	P1	-	0.0001773	0.000434	0	0.0004578	0	0	0	0	0	0.0009551	0	-	-	-	-1	7	47	-28	0	0	0	0	TRNT1	15.65	1.48691	-	-	-
chr3:3126943C>G	C	G	3:3126943-3126943	ENST00000251607.11	ENSG00000072756	TRNT1	MODIFIER	5_prime_UTR_variant	4	-	-	-	-	rs190141803	HGNC:17341	YES	NM_182916.3	-	1	P1	-	0.0001773	0.000434	0	0.0004578	0	0	0	0	0	0.0009551	0	-	-	-	-1	7	47	-28	0	0	0	0	TRNT1	15.65	1.48691	-	-	-
chr3:3126943C>G	C	G	3:3126943-3126943	ENST00000465998.2	ENSG00000072756	TRNT1	MODIFIER	upstream_gene_variant	-	-	-	-	-	rs190141803	HGNC:17341	-	-	-	4	-	-	0.0001773	0.000434	0	0.0004578	0	0	0	0	0	0.0009551	0	-	-	-	-1	7	47	-28	0	0	0	0	TRNT1	15.65	1.48691	-	-	-
chr3:3126956T>A	T	A	3:3126956-3126956	ENST00000465998.2	ENSG00000072756	TRNT1	MODIFIER	5_prime_UTR_variant	3	-	-	-	-	rs923301252	HGNC:17341	-	-	-	4	-	-	9.2e-05	0	0	0	0.0005767	0	0	0	0.0001764	0	0	-	-	-	-14	27	34	-8	0	0	0	0	TRNT1	8.69	0.725712	-	-	-
chr3:3126956T>A	T	A	3:3126956-3126956	ENST00000251607.11	ENSG00000072756	TRNT1	MODIFIER	5_prime_UTR_variant	17	-	-	-	-	rs923301252	HGNC:17341	YES	NM_182916.3	-	1	P1	-	9.2e-05	0	0	0	0.0005767	0	0	0	0.0001764	0	0	-	-	-	-14	27	34	-8	0	0	0	0	TRNT1	8.69	0.725712	-	-	-
chr3:3126960G>T	G	T	3:3126960-3126960	ENST00000251607.11	ENSG00000072756	TRNT1	MODIFIER	5_prime_UTR_variant	21	-	-	-	-	rs527809544	HGNC:17341	YES	NM_182916.3	-	1	P1	-	0.000381	0	0	0	0	0.01042	0	0	0	0	0.0008271	-	-	-	-18	23	-6	30	0	0	0	0	TRNT1	9.848	0.844938	-	-	-
chr3:3126960G>T	G	T	3:3126960-3126960	ENST00000465998.2	ENSG00000072756	TRNT1	MODIFIER	5_prime_UTR_variant	7	-	-	-	-	rs527809544	HGNC:17341	-	-	-	4	-	-	0.000381	0	0	0	0	0.01042	0	0	0	0	0.0008271	-	-	-	-18	23	-6	30	0	0	0	0	TRNT1	9.848	0.844938	-	-	-
chr3:41199650G>T	G	T	3:41199650-41199650	ENST00000349496.11	ENSG00000168036	CTNNB1	MODIFIER	5_prime_UTR_variant	146	-	-	-	-	rs1305585012	HGNC:2514	YES	NM_001904.4	-	1	P2	-	-	-	-	-	-	-	-	-	-	-	-	-	-	-	-27	-28	20	-28	0	0	0.05	0	CTNNB1	18.88	1.9503	-	-	-
chr3:41199650G>T	G	T	3:41199650-41199650	ENST00000349496.11	ENSG00000168036	CTNNB1	MODIFIER	5_prime_UTR_variant	146	-	-	-	-	rs1305585012	HGNC:2514	YES	NM_001904.4	-	1	P2	-	-	-	-	-	-	-	-	-	-	-	-	-	-	-	-27	-28	20	-28	0	0	0.05	0	CTNNB1	18.88	1.9503	-	-	-
chr3:41199650G>T	G	T	3:41199650-41199650	ENST00000349496.11	ENSG00000168036	CTNNB1	MODIFIER	5_prime_UTR_variant	146	-	-	-	-	rs1305585012	HGNC:2514	YES	NM_001904.4	-	1	P2	-	-	-	-	-	-	-	-	-	-	-	-	-	-	-	-27	-28	20	-28	0	0	0.05	0	CTNNB1	18.88	1.9503	-	-	-
chr3:45842002A>T	A	T	3:45842002-45842002	ENST00000296135.11	ENSG00000163818	LZTFL1	MODIFIER	5_prime_UTR_variant	118	-	-	-	-	rs779236684	HGNC:6741	YES	NM_020347.4	-	1	P1	-	-	-	-	-	-	-	-	-	-	-	-	-	-	-	-2	50	-13	-17	0	0	0	0	LZTFL1	6.902	0.538587	-	-	-
chr3:45842010C>T	C	T	3:45842010-45842010	ENST00000296135.11	ENSG00000163818	LZTFL1	MODIFIER	5_prime_UTR_variant	110	-	-	-	-	rs183106364	HGNC:6741	YES	NM_020347.4	-	1	P1	-	0.007724	0.02657	0	0.003204	0	0	0	0.003165	0.0002057	0.004298	0.0002067	-	-	-	42	3	-25	-21	0	0	0	0	LZTFL1	11.13	0.960733	-	-	-
chr3:48466237G>A	G	A	3:48466237-48466237	ENST00000625293.3	ENSG00000213689	TREX1	MODIFIER	5_prime_UTR_variant	8	-	-	-	-	rs992317908	HGNC:12269	YES	NM_033629.6	-	-	P1	-	5.26e-05	0	0	0	0	0	0.0001882	0	7.35e-05	0	0.0002069	-	-	-	14	-27	14	41	0.03	0	0	0	TREX1	13.34	1.16343	-	-	-
chr3:48466237G>A	G	A	3:48466237-48466237	ENST00000456089.1	ENSG00000213689	TREX1	MODIFIER	upstream_gene_variant	-	-	-	-	-	rs992317908	HGNC:12269	-	-	-	3	-	-	5.26e-05	0	0	0	0	0	0.0001882	0	7.35e-05	0	0.0002069	-	-	-	14	-27	14	41	0.03	0	0	0	TREX1	13.34	1.16343	-	-	-
chr3:48466237G>A	G	A	3:48466237-48466237	ENST00000456089.1	ENSG00000213689	TREX1	MODIFIER	upstream_gene_variant	-	-	-	-	-	rs992317908	HGNC:12269	-	-	-	3	-	-	5.26e-05	0	0	0	0	0	0.0001882	0	7.35e-05	0	0.0002069	-	-	-	14	-27	14	41	0.03	0	0	0	TREX1	13.34	1.16343	-	-	-
chr3:48466237G>A	G	A	3:48466237-48466237	ENST00000625293.3	ENSG00000213689	TREX1	MODIFIER	5_prime_UTR_variant	8	-	-	-	-	rs992317908	HGNC:12269	YES	NM_033629.6	-	-	P1	-	5.26e-05	0	0	0	0	0	0.0001882	0	7.35e-05	0	0.0002069	-	-	-	14	-27	14	41	0.03	0	0	0	TREX1	13.34	1.16343	-	-	-
chr3:48466246G>A	G	A	3:48466246-48466246	ENST00000625293.3	ENSG00000213689	TREX1	MODIFIER	5_prime_UTR_variant	17	-	-	-	-	-	HGNC:12269	YES	NM_033629.6	-	-	P1	-	-	-	-	-	-	-	-	-	-	-	-	-	0.000998	0.002	5	-4	5	-36	0.04	0	0	0	TREX1	14.66	1.33885	-	-	-
chr3:48466246G>A	G	A	3:48466246-48466246	ENST00000456089.1	ENSG00000213689	TREX1	MODIFIER	upstream_gene_variant	-	-	-	-	-	-	HGNC:12269	-	-	-	3	-	-	-	-	-	-	-	-	-	-	-	-	-	-	0.000998	0.002	5	-4	5	-36	0.04	0	0	0	TREX1	14.66	1.33885	-	-	-
chr3:48466246G>A	G	A	3:48466246-48466246	ENST00000456089.1	ENSG00000213689	TREX1	MODIFIER	upstream_gene_variant	-	-	-	-	-	-	HGNC:12269	-	-	-	3	-	-	-	-	-	-	-	-	-	-	-	-	-	-	0.000998	0.002	5	-4	5	-36	0.04	0	0	0	TREX1	14.66	1.33885	-	-	-
chr3:48466246G>A	G	A	3:48466246-48466246	ENST00000625293.3	ENSG00000213689	TREX1	MODIFIER	5_prime_UTR_variant	17	-	-	-	-	-	HGNC:12269	YES	NM_033629.6	-	-	P1	-	-	-	-	-	-	-	-	-	-	-	-	-	0.000998	0.002	5	-4	5	-36	0.04	0	0	0	TREX1	14.66	1.33885	-	-	-
chr3:50191693G>C	G	C	3:50191693-50191693	ENST00000232461.8	ENSG00000114349	GNAT1	MODIFIER	5_prime_UTR_variant	84	-	-	-	-	rs557645233,COSV50033998	HGNC:4393	YES	NM_144499.3	-	5	P1	-	2.63e-05	0	0	0	0	0.0005778	0	0	0	0	0.0002068	-	-	-	6	50	-5	-36	0	0	0	0	GNAT1	12.45	1.06923	-	-	-
chr3:50617193C>A	C	A	3:50617193-50617193	ENST00000621469.5	ENSG00000114738	MAPKAPK3	MODIFIER	5_prime_UTR_variant	43	-	-	-	-	rs917924054	HGNC:6888	YES	NM_001243925.2	-	1	P1	-	4.61e-05	2.42e-05	0	0	0	0	0	0	8.83e-05	0	0	-	-	-	-10	-46	48	33	0.02	0	0.02	0	MAPKAPK3	6.707	0.519478	-	-	-
chr3:50617193C>A	C	A	3:50617193-50617193	ENST00000357955.6	ENSG00000114738	MAPKAPK3	MODIFIER	5_prime_UTR_variant	24	-	-	-	-	rs917924054	HGNC:6888	-	-	-	1	P1	-	4.61e-05	2.42e-05	0	0	0	0	0	0	8.83e-05	0	0	-	-	-	-10	-46	48	33	0.02	0	0.02	0	MAPKAPK3	6.707	0.519478	-	-	-
chr3:50617213G>C	G	C	3:50617213-50617213	ENST00000357955.6	ENSG00000114738	MAPKAPK3	MODIFIER	5_prime_UTR_variant	44	-	-	-	-	rs1412979764	HGNC:6888	-	-	-	1	P1	-	-	-	-	-	-	-	-	-	-	-	-	-	-	-	14	-30	10	13	0	0	0	0	MAPKAPK3	7.147	0.562838	-	-	-
chr3:50617213G>C	G	C	3:50617213-50617213	ENST00000621469.5	ENSG00000114738	MAPKAPK3	MODIFIER	5_prime_UTR_variant	63	-	-	-	-	rs1412979764	HGNC:6888	YES	NM_001243925.2	-	1	P1	-	-	-	-	-	-	-	-	-	-	-	-	-	-	-	14	-30	10	13	0	0	0	0	MAPKAPK3	7.147	0.562838	-	-	-
chr3:50617213G>C	G	C	3:50617213-50617213	ENST00000357955.6	ENSG00000114738	MAPKAPK3	MODIFIER	5_prime_UTR_variant	44	-	-	-	-	rs1412979764	HGNC:6888	-	-	-	1	P1	-	-	-	-	-	-	-	-	-	-	-	-	-	-	-	14	-30	10	13	0	0	0	0	MAPKAPK3	7.147	0.562838	-	-	-
chr3:50617213G>C	G	C	3:50617213-50617213	ENST00000621469.5	ENSG00000114738	MAPKAPK3	MODIFIER	5_prime_UTR_variant	63	-	-	-	-	rs1412979764	HGNC:6888	YES	NM_001243925.2	-	1	P1	-	-	-	-	-	-	-	-	-	-	-	-	-	-	-	14	-30	10	13	0	0	0	0	MAPKAPK3	7.147	0.562838	-	-	-
chr3:50617514G>C	G	C	3:50617514-50617514	ENST00000357955.6	ENSG00000114738	MAPKAPK3	LOW	splice_region_variant,5_prime_UTR_variant	58	-	-	-	-	-	HGNC:6888	-	-	-	1	P1	-	-	-	-	-	-	-	-	-	-	-	-	-	0.716385	0.47	-49	0	-49	-1	0	0.38	0	0	MAPKAPK3	23	2.79771	10.31	2.466	12.776
chr3:50617514G>C	G	C	3:50617514-50617514	ENST00000357955.6	ENSG00000114738	MAPKAPK3	LOW	splice_region_variant,5_prime_UTR_variant	58	-	-	-	-	-	HGNC:6888	-	-	-	1	P1	-	-	-	-	-	-	-	-	-	-	-	-	-	0.716385	0.47	-49	0	-49	-1	0	0.38	0	0	MAPKAPK3	23	2.79771	10.31	2.466	12.776
chr3:50617514G>C	G	C	3:50617514-50617514	ENST00000621469.5	ENSG00000114738	MAPKAPK3	LOW	splice_region_variant,5_prime_UTR_variant	92	-	-	-	-	-	HGNC:6888	YES	NM_001243925.2	-	1	P1	-	-	-	-	-	-	-	-	-	-	-	-	-	0.716385	0.47	-49	0	-49	-1	0	0.38	0	0	MAPKAPK3	23	2.79771	10.31	2.466	12.776
chr3:50617514G>C	G	C	3:50617514-50617514	ENST00000621469.5	ENSG00000114738	MAPKAPK3	LOW	splice_region_variant,5_prime_UTR_variant	92	-	-	-	-	-	HGNC:6888	YES	NM_001243925.2	-	1	P1	-	-	-	-	-	-	-	-	-	-	-	-	-	0.716385	0.47	-49	0	-49	-1	0	0.38	0	0	MAPKAPK3	23	2.79771	10.31	2.466	12.776
chr3:93973825T>G	T	G	3:93973825-93973825	ENST00000394236.9	ENSG00000184500	PROS1	MODIFIER	5_prime_UTR_variant	72	-	-	-	-	-	HGNC:9456	YES	NM_000313.4	-	1	P1	-	-	-	-	-	-	-	-	-	-	-	-	-	-	-	-17	30	6	-23	0	0	0	0	PROS1	14.11	1.26233	-	-	-
chr3:93973828G>A	G	A	3:93973828-93973828	ENST00000394236.9	ENSG00000184500	PROS1	MODIFIER	5_prime_UTR_variant	69	-	-	-	-	-	HGNC:9456	YES	NM_000313.4	-	1	P1	-	-	-	-	-	-	-	-	-	-	-	-	-	-	-	3	4	-5	4	0	0	0	0	PROS1	8.32	0.685308	-	-	-
chr3:93980374C>A	C	A	3:93980374-93980374	ENST00000679587.1	ENSG00000169379	ARL13B	MODIFIER	5_prime_UTR_variant	46	-	-	-	-	rs199505618,COSV100115828	HGNC:25419	-	-	-	-	-	-	0.001722	0.0002172	0	0.0005234	0.0002884	0	0.009134	0	0.002117	0.000956	0.0002071	likely_benign	-	-	2	-44	1	27	0	0	0.01	0	ARL13B	0.236	-0.357419	-	-	-
chr3:93980374C>A	C	A	3:93980374-93980374	ENST00000394222.8	ENSG00000169379	ARL13B	MODIFIER	5_prime_UTR_variant	220	-	-	-	-	rs199505618,COSV100115828	HGNC:25419	YES	NM_001174150.2	-	1	P1	-	0.001722	0.0002172	0	0.0005234	0.0002884	0	0.009134	0	0.002117	0.000956	0.0002071	likely_benign	-	-	2	-44	1	27	0	0	0.01	0	ARL13B	0.236	-0.357419	-	-	-
chr3:93980374C>A	C	A	3:93980374-93980374	ENST00000394222.8	ENSG00000169379	ARL13B	MODIFIER	5_prime_UTR_variant	220	-	-	-	-	rs199505618,COSV100115828	HGNC:25419	YES	NM_001174150.2	-	1	P1	-	0.001722	0.0002172	0	0.0005234	0.0002884	0	0.009134	0	0.002117	0.000956	0.0002071	likely_benign	-	-	2	-44	1	27	0	0	0.01	0	ARL13B	0.236	-0.357419	-	-	-
chr3:93980374C>A	C	A	3:93980374-93980374	ENST00000679587.1	ENSG00000169379	ARL13B	MODIFIER	5_prime_UTR_variant	46	-	-	-	-	rs199505618,COSV100115828	HGNC:25419	-	-	-	-	-	-	0.001722	0.0002172	0	0.0005234	0.0002884	0	0.009134	0	0.002117	0.000956	0.0002071	likely_benign	-	-	2	-44	1	27	0	0	0.01	0	ARL13B	0.236	-0.357419	-	-	-
chr3:93980374C>A	C	A	3:93980374-93980374	ENST00000679587.1	ENSG00000169379	ARL13B	MODIFIER	5_prime_UTR_variant	46	-	-	-	-	rs199505618,COSV100115828	HGNC:25419	-	-	-	-	-	-	0.001722	0.0002172	0	0.0005234	0.0002884	0	0.009134	0	0.002117	0.000956	0.0002071	likely_benign	-	-	2	-44	1	27	0	0	0.01	0	ARL13B	0.236	-0.357419	-	-	-
chr3:93980374C>A	C	A	3:93980374-93980374	ENST00000394222.8	ENSG00000169379	ARL13B	MODIFIER	5_prime_UTR_variant	220	-	-	-	-	rs199505618,COSV100115828	HGNC:25419	YES	NM_001174150.2	-	1	P1	-	0.001722	0.0002172	0	0.0005234	0.0002884	0	0.009134	0	0.002117	0.000956	0.0002071	likely_benign	-	-	2	-44	1	27	0	0	0.01	0	ARL13B	0.236	-0.357419	-	-	-
chr3:93980386C>A	C	A	3:93980386-93980386	ENST00000394222.8	ENSG00000169379	ARL13B	MODIFIER	5_prime_UTR_variant	232	-	-	-	-	rs754149323	HGNC:25419	YES	NM_001174150.2	-	1	P1	-	2.63e-05	0	0	0	0	0	0	0	0	0	0.0008285	-	-	-	2	46	-11	18	0	0	0	0	ARL13B	11.34	0.977923	-	-	-
chr3:93980386C>A	C	A	3:93980386-93980386	ENST00000679587.1	ENSG00000169379	ARL13B	MODIFIER	5_prime_UTR_variant	58	-	-	-	-	rs754149323	HGNC:25419	-	-	-	-	-	-	2.63e-05	0	0	0	0	0	0	0	0	0	0.0008285	-	-	-	2	46	-11	18	0	0	0	0	ARL13B	11.34	0.977923	-	-	-
chr3:93980386C>A	C	A	3:93980386-93980386	ENST00000394222.8	ENSG00000169379	ARL13B	MODIFIER	5_prime_UTR_variant	232	-	-	-	-	rs754149323	HGNC:25419	YES	NM_001174150.2	-	1	P1	-	2.63e-05	0	0	0	0	0	0	0	0	0	0.0008285	-	-	-	2	46	-11	18	0	0	0	0	ARL13B	11.34	0.977923	-	-	-
chr3:93980386C>A	C	A	3:93980386-93980386	ENST00000679587.1	ENSG00000169379	ARL13B	MODIFIER	5_prime_UTR_variant	58	-	-	-	-	rs754149323	HGNC:25419	-	-	-	-	-	-	2.63e-05	0	0	0	0	0	0	0	0	0	0.0008285	-	-	-	2	46	-11	18	0	0	0	0	ARL13B	11.34	0.977923	-	-	-
chr3:93980386C>A	C	A	3:93980386-93980386	ENST00000679587.1	ENSG00000169379	ARL13B	MODIFIER	5_prime_UTR_variant	58	-	-	-	-	rs754149323	HGNC:25419	-	-	-	-	-	-	2.63e-05	0	0	0	0	0	0	0	0	0	0.0008285	-	-	-	2	46	-11	18	0	0	0	0	ARL13B	11.34	0.977923	-	-	-
chr3:93980386C>A	C	A	3:93980386-93980386	ENST00000394222.8	ENSG00000169379	ARL13B	MODIFIER	5_prime_UTR_variant	232	-	-	-	-	rs754149323	HGNC:25419	YES	NM_001174150.2	-	1	P1	-	2.63e-05	0	0	0	0	0	0	0	0	0	0.0008285	-	-	-	2	46	-11	18	0	0	0	0	ARL13B	11.34	0.977923	-	-	-
chr3:93980406T>C	T	C	3:93980406-93980406	ENST00000679587.1	ENSG00000169379	ARL13B	MODIFIER	5_prime_UTR_variant	78	-	-	-	-	rs368788559	HGNC:25419	-	-	-	-	-	-	0.0007394	0.002671	0	0	0	0	0	0	0	0.0009634	0	-	-	-	0	-3	32	-2	0	0	0	0	ARL13B	17.5	1.7679	-	-	-
chr3:93980406T>C	T	C	3:93980406-93980406	ENST00000394222.8	ENSG00000169379	ARL13B	MODIFIER	5_prime_UTR_variant	252	-	-	-	-	rs368788559	HGNC:25419	YES	NM_001174150.2	-	1	P1	-	0.0007394	0.002671	0	0	0	0	0	0	0	0.0009634	0	-	-	-	0	-3	32	-2	0	0	0	0	ARL13B	17.5	1.7679	-	-	-
chr3:93980406T>C	T	C	3:93980406-93980406	ENST00000679587.1	ENSG00000169379	ARL13B	MODIFIER	5_prime_UTR_variant	78	-	-	-	-	rs368788559	HGNC:25419	-	-	-	-	-	-	0.0007394	0.002671	0	0	0	0	0	0	0	0.0009634	0	-	-	-	0	-3	32	-2	0	0	0	0	ARL13B	17.5	1.7679	-	-	-
chr3:93980406T>C	T	C	3:93980406-93980406	ENST00000394222.8	ENSG00000169379	ARL13B	MODIFIER	5_prime_UTR_variant	252	-	-	-	-	rs368788559	HGNC:25419	YES	NM_001174150.2	-	1	P1	-	0.0007394	0.002671	0	0	0	0	0	0	0	0.0009634	0	-	-	-	0	-3	32	-2	0	0	0	0	ARL13B	17.5	1.7679	-	-	-
chr3:93980406T>C	T	C	3:93980406-93980406	ENST00000679587.1	ENSG00000169379	ARL13B	MODIFIER	5_prime_UTR_variant	78	-	-	-	-	rs368788559	HGNC:25419	-	-	-	-	-	-	0.0007394	0.002671	0	0	0	0	0	0	0	0.0009634	0	-	-	-	0	-3	32	-2	0	0	0	0	ARL13B	17.5	1.7679	-	-	-
chr3:93980406T>C	T	C	3:93980406-93980406	ENST00000394222.8	ENSG00000169379	ARL13B	MODIFIER	5_prime_UTR_variant	252	-	-	-	-	rs368788559	HGNC:25419	YES	NM_001174150.2	-	1	P1	-	0.0007394	0.002671	0	0	0	0	0	0	0	0.0009634	0	-	-	-	0	-3	32	-2	0	0	0	0	ARL13B	17.5	1.7679	-	-	-
chr3:97764925C>G	C	G	3:97764925-97764925	ENST00000631834.2	ENSG00000113966	ARL6	MODIFIER	5_prime_UTR_variant	163	-	-	-	-	rs182630700	HGNC:13210	-	-	-	4	-	-	0.0007165	0.002438	0	0.0002617	0	0	0	0	0	0.001914	0	-	-	-	7	19	0	-4	0	0	0	0	ARL6	8.754	0.732675	-	-	-
chr3:97764925C>G	C	G	3:97764925-97764925	ENST00000463745.6	ENSG00000113966	ARL6	MODIFIER	5_prime_UTR_variant	168	-	-	-	-	rs182630700	HGNC:13210	YES	NM_001278293.3	-	2	P1	-	0.0007165	0.002438	0	0.0002617	0	0	0	0	0	0.001914	0	-	-	-	7	19	0	-4	0	0	0	0	ARL6	8.754	0.732675	-	-	-
chr4:110622529C>T	C	T	4:110622529-110622529	ENST00000644743.1	ENSG00000164093	PITX2	MODIFIER	5_prime_UTR_variant	549	-	-	-	-	rs907986191	HGNC:9005	YES	NM_000325.6	-	-	A1	-	3.94e-05	0	0	0	0	0	0	0	8.82e-05	0	0	-	-	-	37	-49	-44	-49	0	0	0	0	PITX2	8.789	0.736572	-	-	-
chr4:112377684C>T	C	T	4:112377684-112377684	ENST00000504176.6	ENSG00000073331	ALPK1	MODIFIER	intron_variant	-	-	-	-	-	rs575454619	HGNC:20917	-	-	-	2	-	-	0.0001184	2.42e-05	0	0	0	0	0.0007554	0	0.0001324	0	0	-	-	-	46	-6	-40	45	0.06	0.16	0	0	ALPK1	9.66	0.826619	-	-	-
chr4:112377684C>T	C	T	4:112377684-112377684	ENST00000650871.1	ENSG00000073331	ALPK1	MODIFIER	5_prime_UTR_variant	160	-	-	-	-	rs575454619	HGNC:20917	YES	NM_025144.4	-	-	P1	-	0.0001184	2.42e-05	0	0	0	0	0.0007554	0	0.0001324	0	0	-	-	-	46	-6	-40	45	0.06	0.16	0	0	ALPK1	9.66	0.826619	-	-	-
chr4:112377684C>T	C	T	4:112377684-112377684	ENST00000504176.6	ENSG00000073331	ALPK1	MODIFIER	intron_variant	-	-	-	-	-	rs575454619	HGNC:20917	-	-	-	2	-	-	0.0001184	2.42e-05	0	0	0	0	0.0007554	0	0.0001324	0	0	-	-	-	46	-6	-40	45	0.06	0.16	0	0	ALPK1	9.66	0.826619	-	-	-
chr4:112377684C>T	C	T	4:112377684-112377684	ENST00000650871.1	ENSG00000073331	ALPK1	MODIFIER	5_prime_UTR_variant	160	-	-	-	-	rs575454619	HGNC:20917	YES	NM_025144.4	-	-	P1	-	0.0001184	2.42e-05	0	0	0	0	0.0007554	0	0.0001324	0	0	-	-	-	46	-6	-40	45	0.06	0.16	0	0	ALPK1	9.66	0.826619	-	-	-
chr4:112377809T>C	T	C	4:112377809-112377809	ENST00000504176.6	ENSG00000073331	ALPK1	MODIFIER	5_prime_UTR_variant	259	-	-	-	-	rs747314175	HGNC:20917	-	-	-	2	-	-	0.0001052	0	0	0.0001964	0	0	0	0.003165	0.0001617	0.0004812	0	-	-	-	-15	48	12	-9	0	0	0	0	ALPK1	25.3	3.66576	-	-	-
chr4:112377809T>C	T	C	4:112377809-112377809	ENST00000504176.6	ENSG00000073331	ALPK1	MODIFIER	5_prime_UTR_variant	259	-	-	-	-	rs747314175	HGNC:20917	-	-	-	2	-	-	0.0001052	0	0	0.0001964	0	0	0	0.003165	0.0001617	0.0004812	0	-	-	-	-15	48	12	-9	0	0	0	0	ALPK1	25.3	3.66576	-	-	-
chr4:112377831G>A	G	A	4:112377831-112377831	ENST00000504176.6	ENSG00000073331	ALPK1	MODIFIER	5_prime_UTR_variant	281	-	-	-	-	rs116018927	HGNC:20917	-	-	-	2	-	-	0.0003025	0.001014	0	6.55e-05	0	0	0	0	2.94e-05	0.0004803	0	-	-	-	20	-37	-36	-14	0	0	0	0	ALPK1	9.965	0.85614	-	-	-
chr4:112377831G>A	G	A	4:112377831-112377831	ENST00000504176.6	ENSG00000073331	ALPK1	MODIFIER	5_prime_UTR_variant	281	-	-	-	-	rs116018927	HGNC:20917	-	-	-	2	-	-	0.0003025	0.001014	0	6.55e-05	0	0	0	0	2.94e-05	0.0004803	0	-	-	-	20	-37	-36	-14	0	0	0	0	ALPK1	9.965	0.85614	-	-	-
chr4:121870411G>A	G	A	4:121870411-121870411	ENST00000264499.9	ENSG00000138686	BBS7	MODIFIER	5_prime_UTR_variant	64	-	-	-	-	rs546649349	HGNC:18758	YES	NM_176824.3	-	1	P1	-	4.6e-05	2.41e-05	0	0	0	0	0	0	8.82e-05	0	0	uncertain_significance	-	-	-44	42	2	-20	0	0	0.01	0	BBS7	7.876	0.637945	-	-	-
chr4:122732812C>G	C	G	4:122732812-122732812	ENST00000314218.8	ENSG00000181004	BBS12	MODIFIER	5_prime_UTR_variant	109	-	-	-	-	-	HGNC:26648	YES	NM_152618.3	-	1	P1	-	-	-	-	-	-	-	-	-	-	-	-	-	-	-	4	8	22	-10	0	0	0	0	BBS12	6.985	0.546755	-	-	-
chr4:127881045C>T	C	T	4:127881045-127881045	ENST00000514379.5	ENSG00000142731	PLK4	MODIFIER	upstream_gene_variant	-	-	-	-	-	rs573785088	HGNC:11397	-	-	-	2	-	-	8.54e-05	0.0002895	0	0	0	0	0	0	0	0.0004776	0	-	-	-	7	-44	-2	-9	0	0	0	0	PLK4	19.57	2.04147	-	-	-
chr4:127881045C>T	C	T	4:127881045-127881045	ENST00000270861.10	ENSG00000142731	PLK4	MODIFIER	5_prime_UTR_variant	153	-	-	-	-	rs573785088	HGNC:11397	YES	NM_014264.5	-	1	P1	-	8.54e-05	0.0002895	0	0	0	0	0	0	0	0.0004776	0	-	-	-	7	-44	-2	-9	0	0	0	0	PLK4	19.57	2.04147	-	-	-
chr4:127881045C>T	C	T	4:127881045-127881045	ENST00000270861.10	ENSG00000142731	PLK4	MODIFIER	5_prime_UTR_variant	153	-	-	-	-	rs573785088	HGNC:11397	YES	NM_014264.5	-	1	P1	-	8.54e-05	0.0002895	0	0	0	0	0	0	0	0.0004776	0	-	-	-	7	-44	-2	-9	0	0	0	0	PLK4	19.57	2.04147	-	-	-
chr4:127881045C>T	C	T	4:127881045-127881045	ENST00000514379.5	ENSG00000142731	PLK4	MODIFIER	upstream_gene_variant	-	-	-	-	-	rs573785088	HGNC:11397	-	-	-	2	-	-	8.54e-05	0.0002895	0	0	0	0	0	0	0	0.0004776	0	-	-	-	7	-44	-2	-9	0	0	0	0	PLK4	19.57	2.04147	-	-	-
chr4:127881062T>C	T	C	4:127881062-127881062	ENST00000270861.10	ENSG00000142731	PLK4	MODIFIER	5_prime_UTR_variant	170	-	-	-	-	rs371745121	HGNC:11397	YES	NM_014264.5	-	1	P1	-	0.001012	0.003617	0	0.0001309	0	0	0	0	1.47e-05	0	0.0002067	-	-	-	-35	9	24	-11	0	0	0	0	PLK4	22.1	2.40597	-	-	-
chr4:127881062T>C	T	C	4:127881062-127881062	ENST00000514379.5	ENSG00000142731	PLK4	MODIFIER	upstream_gene_variant	-	-	-	-	-	rs371745121	HGNC:11397	-	-	-	2	-	-	0.001012	0.003617	0	0.0001309	0	0	0	0	1.47e-05	0	0.0002067	-	-	-	-35	9	24	-11	0	0	0	0	PLK4	22.1	2.40597	-	-	-
chr4:127881062T>C	T	C	4:127881062-127881062	ENST00000270861.10	ENSG00000142731	PLK4	MODIFIER	5_prime_UTR_variant	170	-	-	-	-	rs371745121	HGNC:11397	YES	NM_014264.5	-	1	P1	-	0.001012	0.003617	0	0.0001309	0	0	0	0	1.47e-05	0	0.0002067	-	-	-	-35	9	24	-11	0	0	0	0	PLK4	22.1	2.40597	-	-	-
chr4:127881062T>C	T	C	4:127881062-127881062	ENST00000514379.5	ENSG00000142731	PLK4	MODIFIER	upstream_gene_variant	-	-	-	-	-	rs371745121	HGNC:11397	-	-	-	2	-	-	0.001012	0.003617	0	0.0001309	0	0	0	0	1.47e-05	0	0.0002067	-	-	-	-35	9	24	-11	0	0	0	0	PLK4	22.1	2.40597	-	-	-
chr4:127881105T>G	T	G	4:127881105-127881105	ENST00000514379.5	ENSG00000142731	PLK4	MODIFIER	upstream_gene_variant	-	-	-	-	-	rs747462745	HGNC:11397	-	-	-	2	-	-	7.89e-05	0	0	0.0006547	0	0	0	0	0	0.0009579	0	-	-	-	1	14	-15	13	0	0	0	0	PLK4	9.873	0.847278	-	-	-
chr4:127881105T>G	T	G	4:127881105-127881105	ENST00000270861.10	ENSG00000142731	PLK4	MODIFIER	5_prime_UTR_variant	213	-	-	-	-	rs747462745	HGNC:11397	YES	NM_014264.5	-	1	P1	-	7.89e-05	0	0	0.0006547	0	0	0	0	0	0.0009579	0	-	-	-	1	14	-15	13	0	0	0	0	PLK4	9.873	0.847278	-	-	-
chr4:127881105T>G	T	G	4:127881105-127881105	ENST00000270861.10	ENSG00000142731	PLK4	MODIFIER	5_prime_UTR_variant	213	-	-	-	-	rs747462745	HGNC:11397	YES	NM_014264.5	-	1	P1	-	7.89e-05	0	0	0.0006547	0	0	0	0	0	0.0009579	0	-	-	-	1	14	-15	13	0	0	0	0	PLK4	9.873	0.847278	-	-	-
chr4:127881105T>G	T	G	4:127881105-127881105	ENST00000514379.5	ENSG00000142731	PLK4	MODIFIER	upstream_gene_variant	-	-	-	-	-	rs747462745	HGNC:11397	-	-	-	2	-	-	7.89e-05	0	0	0.0006547	0	0	0	0	0	0.0009579	0	-	-	-	1	14	-15	13	0	0	0	0	PLK4	9.873	0.847278	-	-	-
chr4:127881131A>G	A	G	4:127881131-127881131	ENST00000270861.10	ENSG00000142731	PLK4	MODIFIER	5_prime_UTR_variant	239	-	-	-	-	rs200812457,COSV54637795	HGNC:11397	YES	NM_014264.5	-	1	P1	-	0.0004139	4.82e-05	0	0.001244	0	0	0.0001884	0	0.0004409	0.0009551	0.001654	-	-	-	42	-7	49	33	0	0	0	0	PLK4	18.64	1.9197	-	-	-
chr4:127881131A>G	A	G	4:127881131-127881131	ENST00000514379.5	ENSG00000142731	PLK4	MODIFIER	upstream_gene_variant	-	-	-	-	-	rs200812457,COSV54637795	HGNC:11397	-	-	-	2	-	-	0.0004139	4.82e-05	0	0.001244	0	0	0.0001884	0	0.0004409	0.0009551	0.001654	-	-	-	42	-7	49	33	0	0	0	0	PLK4	18.64	1.9197	-	-	-
chr4:127881131A>G	A	G	4:127881131-127881131	ENST00000514379.5	ENSG00000142731	PLK4	MODIFIER	upstream_gene_variant	-	-	-	-	-	rs200812457,COSV54637795	HGNC:11397	-	-	-	2	-	-	0.0004139	4.82e-05	0	0.001244	0	0	0.0001884	0	0.0004409	0.0009551	0.001654	-	-	-	42	-7	49	33	0	0	0	0	PLK4	18.64	1.9197	-	-	-
chr4:127881131A>G	A	G	4:127881131-127881131	ENST00000270861.10	ENSG00000142731	PLK4	MODIFIER	5_prime_UTR_variant	239	-	-	-	-	rs200812457,COSV54637795	HGNC:11397	YES	NM_014264.5	-	1	P1	-	0.0004139	4.82e-05	0	0.001244	0	0	0.0001884	0	0.0004409	0.0009551	0.001654	-	-	-	42	-7	49	33	0	0	0	0	PLK4	18.64	1.9197	-	-	-
chr4:13484169C>T	C	T	4:13484169-13484169	ENST00000330852.10	ENSG00000157869	RAB28	MODIFIER	5_prime_UTR_variant	172	-	-	-	-	rs375158675	HGNC:9768	YES	NM_001017979.3	-	1	P4	-	0.0001119	2.42e-05	0	0	0	0	0	0	0.0002208	0.0004785	0	-	-	-	6	-34	6	-45	0	0	0	0	RAB28	15.5	1.4634	-	-	-
chr4:13484169C>T	C	T	4:13484169-13484169	ENST00000288723.9	ENSG00000157869	RAB28	MODIFIER	5_prime_UTR_variant	172	-	-	-	-	rs375158675	HGNC:9768	-	-	NM_004249.4	1	A1	-	0.0001119	2.42e-05	0	0	0	0	0	0	0.0002208	0.0004785	0	-	-	-	6	-34	6	-45	0	0	0	0	RAB28	15.5	1.4634	-	-	-
chr4:13484207G>C	G	C	4:13484207-13484207	ENST00000330852.10	ENSG00000157869	RAB28	MODIFIER	5_prime_UTR_variant	134	-	-	-	-	rs183469768	HGNC:9768	YES	NM_001017979.3	-	1	P4	-	0.01374	0.04741	0	0.005366	0	0	0	0.003165	0.0002647	0.01099	0.0004136	-	-	-	0	3	5	2	0	0	0	0	RAB28	9.146	0.774871	-	-	-
chr4:13484207G>C	G	C	4:13484207-13484207	ENST00000288723.9	ENSG00000157869	RAB28	MODIFIER	5_prime_UTR_variant	134	-	-	-	-	rs183469768	HGNC:9768	-	-	NM_004249.4	1	A1	-	0.01374	0.04741	0	0.005366	0	0	0	0.003165	0.0002647	0.01099	0.0004136	-	-	-	0	3	5	2	0	0	0	0	RAB28	9.146	0.774871	-	-	-
chr4:15470029G>A	G	A	4:15470029-15470029	ENST00000424120.6	ENSG00000048342	CC2D2A	MODIFIER	5_prime_UTR_variant	148	-	-	-	-	rs778112215	HGNC:29253	YES	NM_001378615.1	-	5	P1	-	0.0009924	7.24e-05	0	0.0005235	0	0	0.003487	0	0.001441	0.000956	0.0006211	uncertain_significance	-	-	20	-12	28	-1	0	0	0.01	0	CC2D2A	16.09	1.55503	-	-	-
chr4:154744142G>C	G	C	4:154744142-154744142	ENST00000336356.4	ENSG00000121207	LRAT	MODIFIER	5_prime_UTR_variant	143	-	-	-	-	-	HGNC:6685	YES	NM_004744.5	-	1	P1	-	-	-	-	-	-	-	-	-	-	-	-	-	-	-	44	8	-39	-1	0.01	0	0	0	LRAT	9.086	0.76856	-	-	-
chr4:154744209C>T	C	T	4:154744209-154744209	ENST00000336356.4	ENSG00000121207	LRAT	MODIFIER	5_prime_UTR_variant	210	-	-	-	-	rs113018020	HGNC:6685	YES	NM_004744.5	-	1	P1	-	0.005349	0.01804	0	0.003468	0	0	0	0.003165	4.41e-05	0.003828	0.0002069	uncertain_significance	-	-	14	-23	14	13	0	0	0	0	LRAT	14.13	1.26464	-	-	-
chr4:186191729G>T	G	T	4:186191729-186191729	ENST00000378802.5	ENSG00000145476	CYP4V2	MODIFIER	5_prime_UTR_variant	163	-	-	-	-	-	HGNC:23198	YES	NM_207352.4	-	1	P1	-	-	-	-	-	-	-	-	-	-	-	-	-	-	-	-24	-10	4	-10	0	0	0	0	CYP4V2	7.29	0.57725	-	-	-
chr4:186191731G>A	G	A	4:186191731-186191731	ENST00000378802.5	ENSG00000145476	CYP4V2	MODIFIER	5_prime_UTR_variant	165	-	-	-	-	rs909136989	HGNC:23198	YES	NM_207352.4	-	1	P1	-	7.91e-05	4.83e-05	0	6.56e-05	0	0	0	0.003185	0.0001031	0.0004798	0	-	-	-	-26	-12	2	-12	0	0	0	0	CYP4V2	5.453	0.402384	-	-	-
chr4:186191780C>G	C	G	4:186191780-186191780	ENST00000378802.5	ENSG00000145476	CYP4V2	MODIFIER	5_prime_UTR_variant	214	-	-	-	-	rs527802868	HGNC:23198	YES	NM_207352.4	-	1	P1	-	0.0008359	0.00297	0	0.0002622	0	0	0	0	0	0	0	-	-	-	4	36	-40	-2	0	0	0	0	CYP4V2	12.05	1.03398	-	-	-
chr4:186191784C>T	C	T	4:186191784-186191784	ENST00000378802.5	ENSG00000145476	CYP4V2	MODIFIER	5_prime_UTR_variant	218	-	-	-	-	rs72646236	HGNC:23198	YES	NM_207352.4	-	1	P1	-	0.005547	0.0198	0	0.001179	0	0	0	0.003185	0	0.001918	0	-	-	-	13	32	-2	48	0	0	0	0	CYP4V2	8.162	0.668293	-	-	-
chr4:186191802C>G	C	G	4:186191802-186191802	ENST00000378802.5	ENSG00000145476	CYP4V2	MODIFIER	5_prime_UTR_variant	236	-	-	-	-	rs894067959	HGNC:23198	YES	NM_207352.4	-	1	P1	-	2.63e-05	7.24e-05	0	0	0	0	0	0	0	0	0.0002068	uncertain_significance	-	-	-5	14	-7	14	0	0	0	0	CYP4V2	6.794	0.528023	-	-	-
chr4:22515845G>A	G	A	4:22515845-22515845	ENST00000334304.10	ENSG00000152990	ADGRA3	MODIFIER	5_prime_UTR_variant	222	-	-	-	-	rs956099344	HGNC:13839	YES	NM_145290.4	-	1	P1	-	0.0002236	4.89e-05	0	0.0008078	0	0	0	0	0.000287	0	0	-	-	-	2	-46	2	-22	0	0	0	0	ADGRA3	11.53	0.992802	-	-	-
chr4:22515853G>A	G	A	4:22515853-22515853	ENST00000334304.10	ENSG00000152990	ADGRA3	MODIFIER	5_prime_UTR_variant	214	-	-	-	-	rs914687816	HGNC:13839	YES	NM_145290.4	-	1	P1	-	0.007443	0.02549	0	0.002955	0	0	0	0.003247	4.53e-05	0.003445	0.000208	-	-	-	37	-2	32	-30	0	0	0	0	ADGRA3	15.6	1.47909	-	-	-
chr4:36281722G>T	G	T	4:36281722-36281722	ENST00000639862.2	ENSG00000197057	DTHD1	MODIFIER	5_prime_UTR_variant	107	-	-	-	-	rs369416543	HGNC:37261	YES	NM_001170700.3	-	5	A2	-	0.0009853	0.003497	0	6.55e-05	0	0	0	0	0	0.001433	0.000207	-	-	-	-	-	-	-	-	-	-	-	-	8.719	0.72885	-	-	-
chr4:39182546T>G	T	G	4:39182546-39182546	ENST00000399820.8	ENSG00000157796	WDR19	MODIFIER	5_prime_UTR_variant	18	-	-	-	-	-	HGNC:18340	YES	NM_025132.4	-	1	P1	-	-	-	-	-	-	-	-	-	-	-	-	-	-	-	17	5	17	21	0	0	0	0	WDR19	12.36	1.06113	-	-	-
chr4:55346297G>A	G	A	4:55346297-55346297	ENST00000264228.9	ENSG00000128039	SRD5A3	MODIFIER	5_prime_UTR_variant	56	-	-	-	-	rs111568566	HGNC:25812	YES	NM_024592.5	-	1	P1	-	0.01354	0.04755	0	0.004583	0	0	0	0.006369	4.41e-05	0.006208	0.0002069	benign	-	-	2	-44	24	-44	0	0	0	0	SRD5A3	13.41	1.17143	-	-	-
chr4:55346305C>A	C	A	4:55346305-55346305	ENST00000264228.9	ENSG00000128039	SRD5A3	MODIFIER	5_prime_UTR_variant	64	-	-	-	-	-	HGNC:25812	YES	NM_024592.5	-	1	P1	-	-	-	-	-	-	-	-	-	-	-	-	-	-	-	-35	9	-8	9	0	0	0	0	SRD5A3	12.12	1.03999	-	-	-
chr4:55346318G>A	G	A	4:55346318-55346318	ENST00000264228.9	ENSG00000128039	SRD5A3	MODIFIER	5_prime_UTR_variant	77	-	-	-	-	rs534557825	HGNC:25812	YES	NM_024592.5	-	1	P1	-	0.0001643	7.24e-05	0	0	0	0	0	0	1.47e-05	0	0.004346	-	-	-	-31	-4	3	7	0	0	0	0	SRD5A3	8.174	0.669619	-	-	-
chr4:55346323C>T	C	T	4:55346323-55346323	ENST00000264228.9	ENSG00000128039	SRD5A3	MODIFIER	5_prime_UTR_variant	82	-	-	-	-	rs967727708	HGNC:25812	YES	NM_024592.5	-	1	P1	-	6.57e-06	0	0	0	0	0	0	0	1.47e-05	0	0	-	-	-	-31	-9	-2	2	0	0	0.04	0	SRD5A3	7.676	0.61697	-	-	-
chr4:6269965C>G	C	G	4:6269965-6269965	ENST00000226760.5	ENSG00000109501	WFS1	MODIFIER	5_prime_UTR_variant	116	-	-	-	-	rs886059525	HGNC:12762	YES	NM_006005.3	-	1	P2	-	0.0001708	0	0	0.0001308	0	0	0	0	0.0003528	0	0	uncertain_significance	-	-	4	6	49	-45	0	0	0	0	WFS1	9.251	0.785799	-	-	-
chr4:6269965C>G	C	G	4:6269965-6269965	ENST00000226760.5	ENSG00000109501	WFS1	MODIFIER	5_prime_UTR_variant	116	-	-	-	-	rs886059525	HGNC:12762	YES	NM_006005.3	-	1	P2	-	0.0001708	0	0	0.0001308	0	0	0	0	0.0003528	0	0	uncertain_significance	-	-	4	6	49	-45	0	0	0	0	WFS1	9.251	0.785799	-	-	-
chr4:99574831C>T	C	T	4:99574831-99574831	ENST00000265517.10	ENSG00000138823	MTTP	MODIFIER	5_prime_UTR_variant	8	-	-	-	-	rs145929301	HGNC:7467	YES	NM_001386140.1	-	1	P1	-	0.0001249	0	0	0.0007203	0	0.0007707	0	0	0	0.0004789	0.0006219	-	-	-	33	-22	-23	-22	0	0.01	0	0	MTTP	3.425	0.226106	-	-	-
chr5:110739028G>T	G	T	5:110739028-110739028	ENST00000355943.8	ENSG00000164209	SLC25A46	MODIFIER	5_prime_UTR_variant	22	-	-	-	-	-	HGNC:25198	YES	NM_138773.4	-	1	P1	-	-	-	-	-	-	-	-	-	-	-	-	-	-	-	16	-19	29	17	0	0	0	0	SLC25A46	10.73	0.927034	-	-	-
chr5:110739028G>T	G	T	5:110739028-110739028	ENST00000355943.8	ENSG00000164209	SLC25A46	MODIFIER	5_prime_UTR_variant	22	-	-	-	-	-	HGNC:25198	YES	NM_138773.4	-	1	P1	-	-	-	-	-	-	-	-	-	-	-	-	-	-	-	16	-19	29	17	0	0	0	0	SLC25A46	10.73	0.927034	-	-	-
chr5:110739062T>C	T	C	5:110739062-110739062	ENST00000355943.8	ENSG00000164209	SLC25A46	MODIFIER	5_prime_UTR_variant	56	-	-	-	-	rs149199100	HGNC:25198	YES	NM_138773.4	-	1	P1	-	0.0121	0.04174	0	0.005641	0	0	0	0	0.0001178	0.01009	0	-	-	-	-4	-18	16	-5	0	0	0	0	SLC25A46	12.01	1.03079	-	-	-
chr5:110739062T>C	T	C	5:110739062-110739062	ENST00000355943.8	ENSG00000164209	SLC25A46	MODIFIER	5_prime_UTR_variant	56	-	-	-	-	rs149199100	HGNC:25198	YES	NM_138773.4	-	1	P1	-	0.0121	0.04174	0	0.005641	0	0	0	0	0.0001178	0.01009	0	-	-	-	-4	-18	16	-5	0	0	0	0	SLC25A46	12.01	1.03079	-	-	-
chr5:110739066G>C	G	C	5:110739066-110739066	ENST00000355943.8	ENSG00000164209	SLC25A46	MODIFIER	5_prime_UTR_variant	60	-	-	-	-	rs759814821	HGNC:25198	YES	NM_138773.4	-	1	P1	-	0.000691	0.0002418	0	0.000131	0	0	0	0	0.001368	0	0	-	-	-	-8	1	-9	-21	0	0	0.01	0	SLC25A46	14.53	1.32008	-	-	-
chr5:110739066G>C	G	C	5:110739066-110739066	ENST00000355943.8	ENSG00000164209	SLC25A46	MODIFIER	5_prime_UTR_variant	60	-	-	-	-	rs759814821	HGNC:25198	YES	NM_138773.4	-	1	P1	-	0.000691	0.0002418	0	0.000131	0	0	0	0	0.001368	0	0	-	-	-	-8	1	-9	-21	0	0	0.01	0	SLC25A46	14.53	1.32008	-	-	-
chr5:110739083G>A	G	A	5:110739083-110739083	ENST00000355943.8	ENSG00000164209	SLC25A46	MODIFIER	5_prime_UTR_variant	77	-	-	-	-	rs531287378	HGNC:25198	YES	NM_138773.4	-	1	P1	-	0.0002433	0.0001449	0	0.001112	0	0	0	0	0.0001617	0.001438	0	-	-	-	-25	6	-25	-38	0	0	0	0	SLC25A46	16.09	1.55579	-	-	-
chr5:110739083G>A	G	A	5:110739083-110739083	ENST00000355943.8	ENSG00000164209	SLC25A46	MODIFIER	5_prime_UTR_variant	77	-	-	-	-	rs531287378	HGNC:25198	YES	NM_138773.4	-	1	P1	-	0.0002433	0.0001449	0	0.001112	0	0	0	0	0.0001617	0.001438	0	-	-	-	-25	6	-25	-38	0	0	0	0	SLC25A46	16.09	1.55579	-	-	-
chr5:110739104T>G	T	G	5:110739104-110739104	ENST00000355943.8	ENSG00000164209	SLC25A46	MODIFIER	5_prime_UTR_variant	98	-	-	-	-	rs988132072	HGNC:25198	YES	NM_138773.4	-	1	P1	-	4.6e-05	0	0	0	0	0	0	0	0.0001029	0	0	-	-	-	1	-46	-47	-26	0	0	0	0	SLC25A46	14.31	1.28934	-	-	-
chr5:110739104T>G	T	G	5:110739104-110739104	ENST00000355943.8	ENSG00000164209	SLC25A46	MODIFIER	5_prime_UTR_variant	98	-	-	-	-	rs988132072	HGNC:25198	YES	NM_138773.4	-	1	P1	-	4.6e-05	0	0	0	0	0	0	0	0.0001029	0	0	-	-	-	1	-46	-47	-26	0	0	0	0	SLC25A46	14.31	1.28934	-	-	-
chr5:138753429T>C	T	C	5:138753429-138753429	ENST00000302763.12	ENSG00000044115	CTNNA1	MODIFIER	5_prime_UTR_variant	5	-	-	-	-	rs914109438	HGNC:2509	YES	NM_001903.5	-	1	P1	-	0.002251	0.008141	0	0.0003313	0	0	0	0	1.48e-05	0.0004883	0	-	-	-	6	10	6	7	0	0	0	0	CTNNA1	16.03	1.5463	-	-	-
chr5:138753431C>T	C	T	5:138753431-138753431	ENST00000302763.12	ENSG00000044115	CTNNA1	MODIFIER	5_prime_UTR_variant	7	-	-	-	-	rs1285575559	HGNC:2509	YES	NM_001903.5	-	1	P1	-	8.64e-05	2.44e-05	0	0	0	0	0	0	0.0001778	0	0	-	-	-	28	4	4	-12	0	0	0	0	CTNNA1	10.93	0.9448	-	-	-
chr5:138753452A>G	A	G	5:138753452-138753452	ENST00000302763.12	ENSG00000044115	CTNNA1	MODIFIER	5_prime_UTR_variant	28	-	-	-	-	rs1420345208	HGNC:2509	YES	NM_001903.5	-	1	P1	-	0.0003053	7.33e-05	0	0	0	0	9.69e-05	0.003226	0.0006062	0	0	-	-	-	-6	38	47	7	0	0	0	0	CTNNA1	18.72	1.9298	-	-	-
chr5:149944684C>A	C	A	5:149944684-149944684	ENST00000255266.10	ENSG00000132915	PDE6A	MODIFIER	5_prime_UTR_variant	110	-	-	-	-	rs112926956	HGNC:8785	YES	NM_000440.3	-	1	P1	-	0.002413	0.000676	0	0.004125	0.005184	0.01602	0.001319	0	0.002205	0.003828	0.0006221	benign,uncertain_significance	-	-	-9	12	2	-19	0	0	0	0	PDE6A	1.313	-0.003654	-	-	-
chr5:149944730G>A	G	A	5:149944730-149944730	ENST00000255266.10	ENSG00000132915	PDE6A	MODIFIER	5_prime_UTR_variant	64	-	-	-	-	rs560865338	HGNC:8785	YES	NM_000440.3	-	1	P1	-	0.001065	0.003789	0	0.0001963	0	0	0	0	1.47e-05	0	0.0002071	uncertain_significance	-	-	-23	49	2	-9	0	0	0	0	PDE6A	0.903	-0.082141	-	-	-
chr5:75717319G>A	G	A	5:75717319-75717319	ENST00000428202.7	ENSG00000152359	POC5	MODIFIER	5_prime_UTR_variant	119	-	-	-	-	rs749909566	HGNC:26658	YES	NM_001099271.2	-	1	P1	-	1.31e-05	0	0	0	0	0	0	0	2.94e-05	0	0	-	-	-	45	-22	14	-13	0	0	0	0.03	POC5	7.275	0.575697	-	-	-
chr5:83471955A>G	A	G	5:83471955-83471955	ENST00000265077.8	ENSG00000038427	VCAN	MODIFIER	5_prime_UTR_variant	212	-	-	-	-	rs886060816	HGNC:2464	YES	NM_004385.5	-	1	-	-	0.001715	0.006011	0	0.0005889	0	0	0	0	0	0.001438	0	uncertain_significance	-	-	14	3	12	28	0	0	0	0	VCAN	19.04	1.97114	-	-	-
chr5:83471955A>G	A	G	5:83471955-83471955	ENST00000343200.9	ENSG00000038427	VCAN	MODIFIER	5_prime_UTR_variant	282	-	-	-	-	rs886060816	HGNC:2464	-	-	-	1	-	-	0.001715	0.006011	0	0.0005889	0	0	0	0	0	0.001438	0	uncertain_significance	-	-	14	3	12	28	0	0	0	0	VCAN	19.04	1.97114	-	-	-
chr5:83471955A>G	A	G	5:83471955-83471955	ENST00000265077.8	ENSG00000038427	VCAN	MODIFIER	5_prime_UTR_variant	212	-	-	-	-	rs886060816	HGNC:2464	YES	NM_004385.5	-	1	-	-	0.001715	0.006011	0	0.0005889	0	0	0	0	0	0.001438	0	uncertain_significance	-	-	14	3	12	28	0	0	0	0	VCAN	19.04	1.97114	-	-	-
chr5:83471955A>G	A	G	5:83471955-83471955	ENST00000343200.9	ENSG00000038427	VCAN	MODIFIER	5_prime_UTR_variant	282	-	-	-	-	rs886060816	HGNC:2464	-	-	-	1	-	-	0.001715	0.006011	0	0.0005889	0	0	0	0	0	0.001438	0	uncertain_significance	-	-	14	3	12	28	0	0	0	0	VCAN	19.04	1.97114	-	-	-
chr5:90558829A>T	A	T	5:90558829-90558829	ENST00000405460.9	ENSG00000164199	ADGRV1	MODIFIER	5_prime_UTR_variant	33	-	-	-	-	rs150816712	HGNC:17416	YES	NM_032119.4	-	1	P1	-	0.00223	0.0006277	0	0.00229	0.0144	0	9.44e-05	0.02532	0.001883	0.009091	0.01493	likely_benign	-	-	-27	27	-10	-3	0	0	0	0	ADGRV1	8.379	0.691795	-	-	-
chr5:90558849G>C	G	C	5:90558849-90558849	ENST00000405460.9	ENSG00000164199	ADGRV1	MODIFIER	5_prime_UTR_variant	53	-	-	-	-	rs116110048	HGNC:17416	YES	NM_032119.4	-	1	P1	-	0.009959	0.03487	0	0.003337	0	0	0	0.003165	0.0001176	0.004302	0.0002068	benign	-	-	7	-47	7	-49	0	0	0.01	0.01	ADGRV1	12.86	1.109	-	-	-
chr5:93585000C>G	C	G	5:93585000-93585000	ENST00000327111.8	ENSG00000175745	NR2F1	MODIFIER	5_prime_UTR_variant	1779	-	-	-	-	rs751463741	HGNC:7975	YES	NM_005654.6	-	1	P1	-	4.78e-05	0.0001715	0	0	0	0	0	0	0	0	0	-	-	-	4	37	32	-20	0.01	0	0	0	NR2F1	17.25	1.73289	-	-	-
chr6:136822634C>G	C	G	6:136822634-136822634	ENST00000318471.5	ENSG00000112357	PEX7	MODIFIER	5_prime_UTR_variant	43	-	-	-	-	rs557736023	HGNC:8860	YES	NM_000288.4	-	1	P1	-	0.0001512	2.41e-05	0	0.0001309	0	0	0	0	7.35e-05	0	0.003103	-	-	-	-1	-31	-31	40	0	0	0	0	PEX7	8.041	0.655446	-	-	-
chr6:42173537G>A	G	A	6:42173537-42173537	ENST00000372958.2	ENSG00000048545	GUCA1A	MODIFIER	5_prime_UTR_variant	174	-	-	-	-	COSV50003401	HGNC:4678	YES	NM_001384910.1	-	1	P1	-	-	-	-	-	-	-	-	-	-	-	-	-	-	-	2	-43	-35	-43	0	0	0	0	GUCA1A	0.745	-0.1225	-	-	-
chr6:42173565C>A	C	A	6:42173565-42173565	ENST00000372958.2	ENSG00000048545	GUCA1A	MODIFIER	5_prime_UTR_variant	202	-	-	-	-	rs77413623,COSV99274326	HGNC:4678	YES	NM_001384910.1	-	1	P1	-	0.0006962	0.002123	0	0.0007195	0	0	0	0.003165	4.41e-05	0.001434	0	-	-	-	40	23	40	24	0	0	0	0	GUCA1A	0.107	-0.520654	-	-	-
chr6:42173583C>G	C	G	6:42173583-42173583	ENST00000372958.2	ENSG00000048545	GUCA1A	MODIFIER	5_prime_UTR_variant	220	-	-	-	-	-	HGNC:4678	YES	NM_001384910.1	-	1	P1	-	-	-	-	-	-	-	-	-	-	-	-	-	-	-	49	5	-1	6	0	0	0	0	GUCA1A	8.184	0.67068	-	-	-
chr6:42722394G>A	G	A	6:42722394-42722394	ENST00000230381.7	ENSG00000112619	PRPH2	MODIFIER	5_prime_UTR_variant	204	-	-	-	-	rs144011444	HGNC:9942	YES	NM_000322.5	-	1	P1	-	0.002057	0.001375	0	0.000852	0.02484	0	0	0.003165	0.002249	0.000956	0.0002071	uncertain_significance	-	-	-7	24	25	-13	0	0	0	0	PRPH2	4.366	0.30668	-	-	-
chr6:70302967G>A	G	A	6:70302967-70302967	ENST00000357250.11	ENSG00000112280	COL9A1	MODIFIER	5_prime_UTR_variant	118	-	-	-	-	rs374081953	HGNC:2217	YES	NM_001851.6	-	1	P1	-	0.0005981	0.002027	0	0.0003275	0	0	0	0	0	0.000956	0	-	-	-	-8	37	50	-12	0	0	0	0	COL9A1	9.138	0.77403	-	-	-
chr6:70303015A>G	A	G	6:70303015-70303015	ENST00000357250.11	ENSG00000112280	COL9A1	MODIFIER	5_prime_UTR_variant	70	-	-	-	-	rs1271999888	HGNC:2217	YES	NM_001851.6	-	1	P1	-	1.97e-05	2.42e-05	0	0	0	0	0	0	2.94e-05	0	0	-	-	-	-24	2	-15	2	0	0	0	0	COL9A1	4.905	0.353562	-	-	-
chr6:71886996G>C	G	C	6:71886996-71886996	ENST00000521978.6	ENSG00000079841	RIMS1	MODIFIER	5_prime_UTR_variant	447	-	-	-	-	rs373318853	HGNC:17282	YES	NM_014989.7	-	1	P2	-	0.001853	0.00661	0	0.0001962	0	0	0	0	4.41e-05	0.000956	0	-	-	-	-	-	-	-	-	-	-	-	-	9.301	0.790915	-	-	-
chr6:71887004G>C	G	C	6:71887004-71887004	ENST00000521978.6	ENSG00000079841	RIMS1	MODIFIER	5_prime_UTR_variant	455	-	-	-	-	rs201759453	HGNC:17282	YES	NM_014989.7	-	1	P2	-	0.0002102	0	0	6.54e-05	0	0.005607	0	0	0	0	0.0004137	-	-	-	-	-	-	-	-	-	-	-	-	18.07	1.84577	-	-	-
chr6:72390624A>G	A	G	6:72390624-72390624	ENST00000414192.2	ENSG00000079841	RIMS1	MODIFIER	5_prime_UTR_variant	164	-	-	-	-	rs1033565461	HGNC:17282	-	-	-	2	-	-	-	-	-	-	-	-	-	-	-	-	-	-	-	-	-26	14	50	-26	0	0	0.01	0	RIMS1	23.4	2.97358	-	-	-
chr6:72390624A>G	A	G	6:72390624-72390624	ENST00000414192.2	ENSG00000079841	RIMS1	MODIFIER	5_prime_UTR_variant	164	-	-	-	-	rs1033565461	HGNC:17282	-	-	-	2	-	-	-	-	-	-	-	-	-	-	-	-	-	-	-	-	-26	14	50	-26	0	0	0.01	0	RIMS1	23.4	2.97358	-	-	-
chr6:79518957G>A	G	A	6:79518957-79518957	ENST00000369846.9	ENSG00000135338	LCA5	MODIFIER	5_prime_UTR_variant	395	-	-	-	-	rs1325125109	HGNC:31923	YES	NM_001122769.3	-	1	P1	-	-	-	-	-	-	-	-	-	-	-	-	-	-	-	6	26	24	-36	0	0	0	0	LCA5	8.878	0.7463	-	-	-
chr6:79518957G>A	G	A	6:79518957-79518957	ENST00000369846.9	ENSG00000135338	LCA5	MODIFIER	5_prime_UTR_variant	395	-	-	-	-	rs1325125109	HGNC:31923	YES	NM_001122769.3	-	1	P1	-	-	-	-	-	-	-	-	-	-	-	-	-	-	-	6	26	24	-36	0	0	0	0	LCA5	8.878	0.7463	-	-	-
chr6:79518959C>A	C	A	6:79518959-79518959	ENST00000369846.9	ENSG00000135338	LCA5	MODIFIER	5_prime_UTR_variant	393	-	-	-	-	rs539979963	HGNC:31923	YES	NM_001122769.3	-	1	P1	-	0.0009334	0.003041	0	0.0008513	0	0	0	0	0	0.001438	0	-	-	-	4	-28	22	6	0.01	0	0	0	LCA5	4.868	0.350282	-	-	-
chr6:79518959C>A	C	A	6:79518959-79518959	ENST00000369846.9	ENSG00000135338	LCA5	MODIFIER	5_prime_UTR_variant	393	-	-	-	-	rs539979963	HGNC:31923	YES	NM_001122769.3	-	1	P1	-	0.0009334	0.003041	0	0.0008513	0	0	0	0	0	0.001438	0	-	-	-	4	-28	22	6	0.01	0	0	0	LCA5	4.868	0.350282	-	-	-
chr6:99606940G>A	G	A	6:99606940-99606940	ENST00000369215.5	ENSG00000112238	PRDM13	MODIFIER	5_prime_UTR_variant	108	-	-	-	-	-	HGNC:13998	YES	NM_021620.4	-	1	P1	-	-	-	-	-	-	-	-	-	-	-	-	-	-	-	16	29	-3	-5	0	0	0	0	PRDM13	20.2	2.11579	-	-	-
chr6:99607014T>A	T	A	6:99607014-99607014	ENST00000369215.5	ENSG00000112238	PRDM13	MODIFIER	5_prime_UTR_variant	182	-	-	-	-	rs1378571915	HGNC:13998	YES	NM_021620.4	-	1	P1	-	6.57e-06	0	0	0	0	0	0	0	1.47e-05	0	0	-	-	-	2	-21	-21	5	0	0	0	0	PRDM13	17.25	1.73177	-	-	-
chr6:99607026G>A	G	A	6:99607026-99607026	ENST00000369215.5	ENSG00000112238	PRDM13	MODIFIER	5_prime_UTR_variant	194	-	-	-	-	rs771748372	HGNC:13998	YES	NM_021620.4	-	1	P1	-	0.0002036	2.41e-05	0	0.0001308	0.00432	0	0	0	0.0001176	0.0004776	0.0008275	-	-	-	-33	0	41	42	0	0	0.05	0	PRDM13	18.27	1.87175	-	-	-
chr7:120856805C>G	C	G	7:120856805-120856805	ENST00000222747.8	ENSG00000106025	TSPAN12	MODIFIER	5_prime_UTR_variant	354	-	-	-	-	-	HGNC:21641	YES	NM_012338.4	-	1	P1	-	-	-	-	-	-	-	-	-	-	-	-	-	-	-	28	0	9	5	0	0	0	0	TSPAN12	18.25	1.86958	-	-	-
chr7:128409927G>A	G	A	7:128409927-128409927	ENST00000338791.11	ENSG00000106348	IMPDH1	MODIFIER	5_prime_UTR_variant	56	-	-	-	-	rs748008089	HGNC:6052	YES	NM_000883.4	-	2	-	-	1.97e-05	0	0	0	0	0	0	0	0	0	0.0006209	-	-	-	-	-	-	-	-	-	-	-	-	19.57	2.04084	-	-	-
chr7:128409938G>A	G	A	7:128409938-128409938	ENST00000338791.11	ENSG00000106348	IMPDH1	MODIFIER	5_prime_UTR_variant	45	-	-	-	-	rs931888755	HGNC:6052	YES	NM_000883.4	-	2	-	-	5.92e-05	2.41e-05	0	0	0.000288	0	0	0	0.000103	0	0	-	-	-	-	-	-	-	-	-	-	-	-	21.8	2.337	-	-	-
chr7:128409944C>T	C	T	7:128409944-128409944	ENST00000338791.11	ENSG00000106348	IMPDH1	MODIFIER	5_prime_UTR_variant	39	-	-	-	-	-	HGNC:6052	YES	NM_000883.4	-	2	-	-	-	-	-	-	-	-	-	-	-	-	-	-	-	-	-	-	-	-	-	-	-	-	-	13.19	1.14572	-	-	-
chr7:128409970A>C	A	C	7:128409970-128409970	ENST00000338791.11	ENSG00000106348	IMPDH1	MODIFIER	5_prime_UTR_variant	13	-	-	-	-	rs72624936	HGNC:6052	YES	NM_000883.4	-	2	-	-	0.01399	0.04954	0	0.003534	0	0	0	0	0.000103	0.007177	0	benign	-	-	-	-	-	-	-	-	-	-	-	11.39	0.981388	-	-	-
chr7:141738358G>C	G	C	7:141738358-141738358	ENST00000265304.11	ENSG00000106028	SSBP1	MODIFIER	5_prime_UTR_variant	1	-	-	-	-	rs759421047	HGNC:11317	YES	NM_003143.3	-	1	P1	-	7.23e-05	0	0	0	0	0	0	0	0.0001617	0	0	-	-	-	12	45	10	39	0	0	0	0	SSBP1	7.296	0.57783	-	-	-
chr7:141738397G>T	G	T	7:141738397-141738397	ENST00000265304.11	ENSG00000106028	SSBP1	MODIFIER	5_prime_UTR_variant	40	-	-	-	-	rs1450160465	HGNC:11317	YES	NM_003143.3	-	1	P1	-	6.57e-06	0	0	0	0	0.0001927	0	0	0	0	0	-	-	-	6	0	13	0	0	0	0	0	SSBP1	5.039	0.365397	-	-	-
chr7:141739130C>T	C	T	7:141739130-141739130	ENST00000265304.11	ENSG00000106028	SSBP1	MODIFIER	5_prime_UTR_variant	60	-	-	-	-	rs374265811	HGNC:11317	YES	NM_003143.3	-	1	P1	-	6.58e-06	0	0	0	0	0	0	0	1.47e-05	0	0	-	-	-	0	-6	-43	14	0	0	0	0	SSBP1	10.41	0.898094	-	-	-
chr7:17299182C>T	C	T	7:17299182-17299182	ENST00000242057.9	ENSG00000106546	AHR	MODIFIER	5_prime_UTR_variant	531	-	-	-	-	-	HGNC:348	YES	NM_001621.5	-	1	P2	-	-	-	-	-	-	-	-	-	-	-	-	-	-	-	6	47	24	-40	0	0	0	0	AHR	10.16	0.873969	-	-	-
chr7:17299190G>A	G	A	7:17299190-17299190	ENST00000242057.9	ENSG00000106546	AHR	MODIFIER	5_prime_UTR_variant	539	-	-	-	-	rs895586961	HGNC:348	YES	NM_001621.5	-	1	P2	-	6.57e-06	0	0	0	0	0	0	0.003185	0	0	0	-	-	-	-2	50	16	-48	0	0	0	0	AHR	9.241	0.784718	-	-	-
chr7:33130033T>A	T	A	7:33130033-33130033	ENST00000242067.11	ENSG00000122507	BBS9	MODIFIER	5_prime_UTR_variant	470	-	-	-	-	rs1178318985	HGNC:30000	YES	NM_198428.3	-	1	P3	-	6.57e-06	0	0	0	0	0	0	0	1.47e-05	0	0	-	-	-	-35	-23	16	-23	0	0	0.02	0	BBS9	12.78	1.10068	-	-	-
chr7:33130033T>A	T	A	7:33130033-33130033	ENST00000242067.11	ENSG00000122507	BBS9	MODIFIER	5_prime_UTR_variant	470	-	-	-	-	rs1178318985	HGNC:30000	YES	NM_198428.3	-	1	P3	-	6.57e-06	0	0	0	0	0	0	0	1.47e-05	0	0	-	-	-	-35	-23	16	-23	0	0	0.02	0	BBS9	12.78	1.10068	-	-	-
chr7:33130033T>A	T	A	7:33130033-33130033	ENST00000242067.11	ENSG00000122507	BBS9	MODIFIER	5_prime_UTR_variant	470	-	-	-	-	rs1178318985	HGNC:30000	YES	NM_198428.3	-	1	P3	-	6.57e-06	0	0	0	0	0	0	0	1.47e-05	0	0	-	-	-	-35	-23	16	-23	0	0	0.02	0	BBS9	12.78	1.10068	-	-	-
chr7:33130033T>A	T	A	7:33130033-33130033	ENST00000242067.11	ENSG00000122507	BBS9	MODIFIER	5_prime_UTR_variant	470	-	-	-	-	rs1178318985	HGNC:30000	YES	NM_198428.3	-	1	P3	-	6.57e-06	0	0	0	0	0	0	0	1.47e-05	0	0	-	-	-	-35	-23	16	-23	0	0	0.02	0	BBS9	12.78	1.10068	-	-	-
chr7:33130033T>A	T	A	7:33130033-33130033	ENST00000242067.11	ENSG00000122507	BBS9	MODIFIER	5_prime_UTR_variant	470	-	-	-	-	rs1178318985	HGNC:30000	YES	NM_198428.3	-	1	P3	-	6.57e-06	0	0	0	0	0	0	0	1.47e-05	0	0	-	-	-	-35	-23	16	-23	0	0	0.02	0	BBS9	12.78	1.10068	-	-	-
chr7:33130033T>A	T	A	7:33130033-33130033	ENST00000242067.11	ENSG00000122507	BBS9	MODIFIER	5_prime_UTR_variant	470	-	-	-	-	rs1178318985	HGNC:30000	YES	NM_198428.3	-	1	P3	-	6.57e-06	0	0	0	0	0	0	0	1.47e-05	0	0	-	-	-	-35	-23	16	-23	0	0	0.02	0	BBS9	12.78	1.10068	-	-	-
chr7:33130033T>A	T	A	7:33130033-33130033	ENST00000242067.11	ENSG00000122507	BBS9	MODIFIER	5_prime_UTR_variant	470	-	-	-	-	rs1178318985	HGNC:30000	YES	NM_198428.3	-	1	P3	-	6.57e-06	0	0	0	0	0	0	0	1.47e-05	0	0	-	-	-	-35	-23	16	-23	0	0	0.02	0	BBS9	12.78	1.10068	-	-	-
chr7:33130033T>A	T	A	7:33130033-33130033	ENST00000242067.11	ENSG00000122507	BBS9	MODIFIER	5_prime_UTR_variant	470	-	-	-	-	rs1178318985	HGNC:30000	YES	NM_198428.3	-	1	P3	-	6.57e-06	0	0	0	0	0	0	0	1.47e-05	0	0	-	-	-	-35	-23	16	-23	0	0	0.02	0	BBS9	12.78	1.10068	-	-	-
chr7:33130033T>A	T	A	7:33130033-33130033	ENST00000242067.11	ENSG00000122507	BBS9	MODIFIER	5_prime_UTR_variant	470	-	-	-	-	rs1178318985	HGNC:30000	YES	NM_198428.3	-	1	P3	-	6.57e-06	0	0	0	0	0	0	0	1.47e-05	0	0	-	-	-	-35	-23	16	-23	0	0	0.02	0	BBS9	12.78	1.10068	-	-	-
chr7:33130033T>A	T	A	7:33130033-33130033	ENST00000242067.11	ENSG00000122507	BBS9	MODIFIER	5_prime_UTR_variant	470	-	-	-	-	rs1178318985	HGNC:30000	YES	NM_198428.3	-	1	P3	-	6.57e-06	0	0	0	0	0	0	0	1.47e-05	0	0	-	-	-	-35	-23	16	-23	0	0	0.02	0	BBS9	12.78	1.10068	-	-	-
chr7:66628969G>A	G	A	7:66628969-66628969	ENST00000639828.2	ENSG00000243335	KCTD7	MODIFIER	5_prime_UTR_variant	89	-	-	-	-	rs557231998	HGNC:21957	YES	NM_153033.5	-	2	A1	-	0.001698	0.006063	0	0.0002621	0	0	0	0	0	0.001437	0	-	-	-	2	-9	28	31	0	0	0	0	KCTD7	14.1	1.26102	-	-	-
chr7:66628996C>T	C	T	7:66628996-66628996	ENST00000639828.2	ENSG00000243335	KCTD7	MODIFIER	5_prime_UTR_variant	116	-	-	-	-	rs536230559	HGNC:21957	YES	NM_153033.5	-	2	A1	-	0.0003555	0.000145	0	0.0001966	0.00692	0	0	0	0.0002797	0.0009579	0	uncertain_significance	-	-	6	-36	-2	1	0	0	0	0	KCTD7	14.73	1.34912	-	-	-
chr7:66628996C>T	C	T	7:66628996-66628996	ENST00000639828.2	ENSG00000243335	KCTD7	MODIFIER	5_prime_UTR_variant	116	-	-	-	-	rs536230559	HGNC:21957	YES	NM_153033.5	-	2	A1	-	0.0003555	0.000145	0	0.0001966	0.00692	0	0	0	0.0002797	0.0009579	0	uncertain_significance	-	-	6	-36	-2	1	0	0	0	0	KCTD7	14.73	1.34912	-	-	-
chr7:66629011G>C	G	C	7:66629011-66629011	ENST00000639828.2	ENSG00000243335	KCTD7	MODIFIER	5_prime_UTR_variant	131	-	-	-	-	rs537743017	HGNC:21957	YES	NM_153033.5	-	2	A1	-	0.0001448	0	0	0	0	0	0	0	0	0	0.004555	-	-	-	-26	-9	-6	-14	0	0	0	0	KCTD7	11.46	0.986814	-	-	-
chr7:66629011G>C	G	C	7:66629011-66629011	ENST00000639828.2	ENSG00000243335	KCTD7	MODIFIER	5_prime_UTR_variant	131	-	-	-	-	rs537743017	HGNC:21957	YES	NM_153033.5	-	2	A1	-	0.0001448	0	0	0	0	0	0	0	0	0	0.004555	-	-	-	-26	-9	-6	-14	0	0	0	0	KCTD7	11.46	0.986814	-	-	-
chr7:66629016C>T	C	T	7:66629016-66629016	ENST00000639828.2	ENSG00000243335	KCTD7	MODIFIER	5_prime_UTR_variant	136	-	-	-	-	rs374505432	HGNC:21957	YES	NM_153033.5	-	2	A1	-	0.0001647	0.0001209	0	0.0003935	0	0.00174	0	0	1.47e-05	0.001438	0.0002074	benign,likely_benign	-	-	39	-14	-32	-19	0	0	0	0	KCTD7	8.793	0.736976	-	-	-
chr7:66629016C>T	C	T	7:66629016-66629016	ENST00000639828.2	ENSG00000243335	KCTD7	MODIFIER	5_prime_UTR_variant	136	-	-	-	-	rs374505432	HGNC:21957	YES	NM_153033.5	-	2	A1	-	0.0001647	0.0001209	0	0.0003935	0	0.00174	0	0	1.47e-05	0.001438	0.0002074	benign,likely_benign	-	-	39	-14	-32	-19	0	0	0	0	KCTD7	8.793	0.736976	-	-	-
chr7:6826231G>T	G	T	7:6826231-6826231	ENST00000316731.13	ENSG00000146574	CCZ1B	MODIFIER	5_prime_UTR_variant	45	-	-	-	-	rs141173433,COSV57435951	HGNC:21717	YES	NM_198097.5	-	1	P1	-	2.11e-05	2.58e-05	0	6.96e-05	0	0	0	0	1.55e-05	0	0	-	-	-	-2	-8	41	-16	0	0	0	0	CCZ1B	5.131	0.373531	-	-	-
chr7:6826235C>G	C	G	7:6826235-6826235	ENST00000316731.13	ENSG00000146574	CCZ1B	MODIFIER	5_prime_UTR_variant	41	-	-	-	-	rs373327925,COSV57439127	HGNC:21717	YES	NM_198097.5	-	1	P1	-	0.008557	0.03017	0	0.004512	0	0	0	0.006369	0.0002652	0.006897	0.0002087	-	-	-	-20	-48	-20	37	0	0	0.01	0	CCZ1B	2.3	0.122522	-	-	-
chr7:6826243G>A	G	A	7:6826243-6826243	ENST00000316731.13	ENSG00000146574	CCZ1B	MODIFIER	5_prime_UTR_variant	33	-	-	-	-	rs376268868	HGNC:21717	YES	NM_198097.5	-	1	P1	-	0.003762	0.0006317	0.002193	0.00329	0	0	0.01743	0	0.00442	0.002413	0.0006279	-	-	-	-20	-6	29	-28	0	0	0.01	0	CCZ1B	4.982	0.360387	-	-	-
chr7:6826246A>T	A	T	7:6826246-6826246	ENST00000316731.13	ENSG00000146574	CCZ1B	MODIFIER	5_prime_UTR_variant	30	-	-	-	-	rs529582614	HGNC:21717	YES	NM_198097.5	-	1	P1	-	0.004761	0.001366	0	0.00172	0.004328	0	0.007573	0	0.007674	0.004836	0.00274	-	-	-	-2	-23	-31	26	0	0	0	0	CCZ1B	11.82	1.01571	-	-	-
chr7:6826256G>C	G	C	7:6826256-6826256	ENST00000316731.13	ENSG00000146574	CCZ1B	MODIFIER	5_prime_UTR_variant	20	-	-	-	-	rs1339433819	HGNC:21717	YES	NM_198097.5	-	1	P1	-	-	-	-	-	-	-	-	-	-	-	-	-	-	-	1	-41	16	-41	0	0	0.01	0	CCZ1B	6.614	0.510485	-	-	-
chr7:76626110C>G	C	G	7:76626110-76626110	ENST00000310842.9	ENSG00000146707	POMZP3	MODIFIER	5_prime_UTR_variant	678	-	-	-	-	rs773005583	HGNC:9203	YES	NM_012230.5	-	1	P1	-	6.57e-05	0	0	0	0	0	0	0	0	0	0.002072	-	-	-	-16	-45	21	-48	0	0	0	0	POMZP3	10.68	0.923002	-	-	-
chr7:76626124G>T	G	T	7:76626124-76626124	ENST00000310842.9	ENSG00000146707	POMZP3	MODIFIER	5_prime_UTR_variant	664	-	-	-	-	rs1274950194	HGNC:9203	YES	NM_012230.5	-	1	P1	-	1.32e-05	2.41e-05	0	0	0	0	0	0	1.47e-05	0	0	-	-	-	-30	-7	7	23	0	0	0	0	POMZP3	10.64	0.918873	-	-	-
chr7:92528442G>A	G	A	7:92528442-92528442	ENST00000248633.9	ENSG00000127980	PEX1	MODIFIER	5_prime_UTR_variant	79	-	-	-	-	rs369786032	HGNC:8850	YES	NM_000466.3	-	1	P1	-	6.57e-06	2.41e-05	0	0	0	0	0	0	0	0	0	-	-	-	25	-44	25	-8	0	0	0.01	0	PEX1	9.061	0.76591	-	-	-
chr7:92528442G>A	G	A	7:92528442-92528442	ENST00000248633.9	ENSG00000127980	PEX1	MODIFIER	5_prime_UTR_variant	79	-	-	-	-	rs369786032	HGNC:8850	YES	NM_000466.3	-	1	P1	-	6.57e-06	2.41e-05	0	0	0	0	0	0	0	0	0	-	-	-	25	-44	25	-8	0	0	0.01	0	PEX1	9.061	0.76591	-	-	-
chr7:92528501C>G	C	G	7:92528501-92528501	ENST00000248633.9	ENSG00000127980	PEX1	MODIFIER	5_prime_UTR_variant	20	-	-	-	-	rs921298771	HGNC:8850	YES	NM_000466.3	-	1	P1	-	6.57e-05	2.41e-05	0	0	0	0	0	0	0.0001323	0	0	-	-	-	-34	-49	-9	-34	0	0	0	0	PEX1	11.57	0.996122	-	-	-
chr7:92528501C>G	C	G	7:92528501-92528501	ENST00000248633.9	ENSG00000127980	PEX1	MODIFIER	5_prime_UTR_variant	20	-	-	-	-	rs921298771	HGNC:8850	YES	NM_000466.3	-	1	P1	-	6.57e-05	2.41e-05	0	0	0	0	0	0	0.0001323	0	0	-	-	-	-34	-49	-9	-34	0	0	0	0	PEX1	11.57	0.996122	-	-	-
chr7:99408583C>A	C	A	7:99408583-99408583	ENST00000350498.8	ENSG00000106244	PDAP1	MODIFIER	5_prime_UTR_variant	15	-	-	-	-	rs1299827464	HGNC:14634	YES	NM_014891.7	-	1	P1	-	1.97e-05	2.41e-05	0	0	0	0	0	0	2.95e-05	0	0	-	-	-	6	46	-47	1	0	0	0	0	PDAP1	21.4	2.28048	-	-	-
chr8:103500811C>T	C	T	8:103500811-103500811	ENST00000696799.1	ENSG00000176406	RIMS2	MODIFIER	5_prime_UTR_variant	202	-	-	-	-	-	HGNC:17283	YES	NM_001348484.3	-	-	-	-	-	-	-	-	-	-	-	-	-	-	-	-	-	-	-7	-15	-33	13	0	0	0	0	RIMS2	20.4	2.1413	-	-	-
chr8:103500811C>T	C	T	8:103500811-103500811	ENST00000696799.1	ENSG00000176406	RIMS2	MODIFIER	5_prime_UTR_variant	202	-	-	-	-	-	HGNC:17283	YES	NM_001348484.3	-	-	-	-	-	-	-	-	-	-	-	-	-	-	-	-	-	-	-7	-15	-33	13	0	0	0	0	RIMS2	20.4	2.1413	-	-	-
chr8:103500811C>T	C	T	8:103500811-103500811	ENST00000696799.1	ENSG00000176406	RIMS2	MODIFIER	5_prime_UTR_variant	202	-	-	-	-	-	HGNC:17283	YES	NM_001348484.3	-	-	-	-	-	-	-	-	-	-	-	-	-	-	-	-	-	-	-7	-15	-33	13	0	0	0	0	RIMS2	20.4	2.1413	-	-	-
chr8:103500811C>T	C	T	8:103500811-103500811	ENST00000696799.1	ENSG00000176406	RIMS2	MODIFIER	5_prime_UTR_variant	202	-	-	-	-	-	HGNC:17283	YES	NM_001348484.3	-	-	-	-	-	-	-	-	-	-	-	-	-	-	-	-	-	-	-7	-15	-33	13	0	0	0	0	RIMS2	20.4	2.1413	-	-	-
chr8:103500811C>T	C	T	8:103500811-103500811	ENST00000696799.1	ENSG00000176406	RIMS2	MODIFIER	5_prime_UTR_variant	202	-	-	-	-	-	HGNC:17283	YES	NM_001348484.3	-	-	-	-	-	-	-	-	-	-	-	-	-	-	-	-	-	-	-7	-15	-33	13	0	0	0	0	RIMS2	20.4	2.1413	-	-	-
chr8:103500811C>T	C	T	8:103500811-103500811	ENST00000696799.1	ENSG00000176406	RIMS2	MODIFIER	5_prime_UTR_variant	202	-	-	-	-	-	HGNC:17283	YES	NM_001348484.3	-	-	-	-	-	-	-	-	-	-	-	-	-	-	-	-	-	-	-7	-15	-33	13	0	0	0	0	RIMS2	20.4	2.1413	-	-	-
chr8:103500811C>T	C	T	8:103500811-103500811	ENST00000696799.1	ENSG00000176406	RIMS2	MODIFIER	5_prime_UTR_variant	202	-	-	-	-	-	HGNC:17283	YES	NM_001348484.3	-	-	-	-	-	-	-	-	-	-	-	-	-	-	-	-	-	-	-7	-15	-33	13	0	0	0	0	RIMS2	20.4	2.1413	-	-	-
chr8:103500811C>T	C	T	8:103500811-103500811	ENST00000696799.1	ENSG00000176406	RIMS2	MODIFIER	5_prime_UTR_variant	202	-	-	-	-	-	HGNC:17283	YES	NM_001348484.3	-	-	-	-	-	-	-	-	-	-	-	-	-	-	-	-	-	-	-7	-15	-33	13	0	0	0	0	RIMS2	20.4	2.1413	-	-	-
chr8:103500811C>T	C	T	8:103500811-103500811	ENST00000696799.1	ENSG00000176406	RIMS2	MODIFIER	5_prime_UTR_variant	202	-	-	-	-	-	HGNC:17283	YES	NM_001348484.3	-	-	-	-	-	-	-	-	-	-	-	-	-	-	-	-	-	-	-7	-15	-33	13	0	0	0	0	RIMS2	20.4	2.1413	-	-	-
chr8:103500811C>T	C	T	8:103500811-103500811	ENST00000696799.1	ENSG00000176406	RIMS2	MODIFIER	5_prime_UTR_variant	202	-	-	-	-	-	HGNC:17283	YES	NM_001348484.3	-	-	-	-	-	-	-	-	-	-	-	-	-	-	-	-	-	-	-7	-15	-33	13	0	0	0	0	RIMS2	20.4	2.1413	-	-	-
chr8:103500811C>T	C	T	8:103500811-103500811	ENST00000696799.1	ENSG00000176406	RIMS2	MODIFIER	5_prime_UTR_variant	202	-	-	-	-	-	HGNC:17283	YES	NM_001348484.3	-	-	-	-	-	-	-	-	-	-	-	-	-	-	-	-	-	-	-7	-15	-33	13	0	0	0	0	RIMS2	20.4	2.1413	-	-	-
chr8:103500811C>T	C	T	8:103500811-103500811	ENST00000696799.1	ENSG00000176406	RIMS2	MODIFIER	5_prime_UTR_variant	202	-	-	-	-	-	HGNC:17283	YES	NM_001348484.3	-	-	-	-	-	-	-	-	-	-	-	-	-	-	-	-	-	-	-7	-15	-33	13	0	0	0	0	RIMS2	20.4	2.1413	-	-	-
chr8:103500811C>T	C	T	8:103500811-103500811	ENST00000696799.1	ENSG00000176406	RIMS2	MODIFIER	5_prime_UTR_variant	202	-	-	-	-	-	HGNC:17283	YES	NM_001348484.3	-	-	-	-	-	-	-	-	-	-	-	-	-	-	-	-	-	-	-7	-15	-33	13	0	0	0	0	RIMS2	20.4	2.1413	-	-	-
chr8:103500811C>T	C	T	8:103500811-103500811	ENST00000696799.1	ENSG00000176406	RIMS2	MODIFIER	5_prime_UTR_variant	202	-	-	-	-	-	HGNC:17283	YES	NM_001348484.3	-	-	-	-	-	-	-	-	-	-	-	-	-	-	-	-	-	-	-7	-15	-33	13	0	0	0	0	RIMS2	20.4	2.1413	-	-	-
chr8:103500811C>T	C	T	8:103500811-103500811	ENST00000696799.1	ENSG00000176406	RIMS2	MODIFIER	5_prime_UTR_variant	202	-	-	-	-	-	HGNC:17283	YES	NM_001348484.3	-	-	-	-	-	-	-	-	-	-	-	-	-	-	-	-	-	-	-7	-15	-33	13	0	0	0	0	RIMS2	20.4	2.1413	-	-	-
chr8:103500879C>T	C	T	8:103500879-103500879	ENST00000696799.1	ENSG00000176406	RIMS2	MODIFIER	5_prime_UTR_variant	270	-	-	-	-	-	HGNC:17283	YES	NM_001348484.3	-	-	-	-	-	-	-	-	-	-	-	-	-	-	-	-	-	-	-13	6	-13	-46	0	0	0	0	RIMS2	19.19	1.99117	-	-	-
chr8:103500879C>T	C	T	8:103500879-103500879	ENST00000696799.1	ENSG00000176406	RIMS2	MODIFIER	5_prime_UTR_variant	270	-	-	-	-	-	HGNC:17283	YES	NM_001348484.3	-	-	-	-	-	-	-	-	-	-	-	-	-	-	-	-	-	-	-13	6	-13	-46	0	0	0	0	RIMS2	19.19	1.99117	-	-	-
chr8:103500879C>T	C	T	8:103500879-103500879	ENST00000696799.1	ENSG00000176406	RIMS2	MODIFIER	5_prime_UTR_variant	270	-	-	-	-	-	HGNC:17283	YES	NM_001348484.3	-	-	-	-	-	-	-	-	-	-	-	-	-	-	-	-	-	-	-13	6	-13	-46	0	0	0	0	RIMS2	19.19	1.99117	-	-	-
chr8:103500879C>T	C	T	8:103500879-103500879	ENST00000696799.1	ENSG00000176406	RIMS2	MODIFIER	5_prime_UTR_variant	270	-	-	-	-	-	HGNC:17283	YES	NM_001348484.3	-	-	-	-	-	-	-	-	-	-	-	-	-	-	-	-	-	-	-13	6	-13	-46	0	0	0	0	RIMS2	19.19	1.99117	-	-	-
chr8:103500879C>T	C	T	8:103500879-103500879	ENST00000696799.1	ENSG00000176406	RIMS2	MODIFIER	5_prime_UTR_variant	270	-	-	-	-	-	HGNC:17283	YES	NM_001348484.3	-	-	-	-	-	-	-	-	-	-	-	-	-	-	-	-	-	-	-13	6	-13	-46	0	0	0	0	RIMS2	19.19	1.99117	-	-	-
chr8:103500879C>T	C	T	8:103500879-103500879	ENST00000696799.1	ENSG00000176406	RIMS2	MODIFIER	5_prime_UTR_variant	270	-	-	-	-	-	HGNC:17283	YES	NM_001348484.3	-	-	-	-	-	-	-	-	-	-	-	-	-	-	-	-	-	-	-13	6	-13	-46	0	0	0	0	RIMS2	19.19	1.99117	-	-	-
chr8:103500879C>T	C	T	8:103500879-103500879	ENST00000696799.1	ENSG00000176406	RIMS2	MODIFIER	5_prime_UTR_variant	270	-	-	-	-	-	HGNC:17283	YES	NM_001348484.3	-	-	-	-	-	-	-	-	-	-	-	-	-	-	-	-	-	-	-13	6	-13	-46	0	0	0	0	RIMS2	19.19	1.99117	-	-	-
chr8:103500879C>T	C	T	8:103500879-103500879	ENST00000696799.1	ENSG00000176406	RIMS2	MODIFIER	5_prime_UTR_variant	270	-	-	-	-	-	HGNC:17283	YES	NM_001348484.3	-	-	-	-	-	-	-	-	-	-	-	-	-	-	-	-	-	-	-13	6	-13	-46	0	0	0	0	RIMS2	19.19	1.99117	-	-	-
chr8:103500879C>T	C	T	8:103500879-103500879	ENST00000696799.1	ENSG00000176406	RIMS2	MODIFIER	5_prime_UTR_variant	270	-	-	-	-	-	HGNC:17283	YES	NM_001348484.3	-	-	-	-	-	-	-	-	-	-	-	-	-	-	-	-	-	-	-13	6	-13	-46	0	0	0	0	RIMS2	19.19	1.99117	-	-	-
chr8:103500879C>T	C	T	8:103500879-103500879	ENST00000696799.1	ENSG00000176406	RIMS2	MODIFIER	5_prime_UTR_variant	270	-	-	-	-	-	HGNC:17283	YES	NM_001348484.3	-	-	-	-	-	-	-	-	-	-	-	-	-	-	-	-	-	-	-13	6	-13	-46	0	0	0	0	RIMS2	19.19	1.99117	-	-	-
chr8:103500879C>T	C	T	8:103500879-103500879	ENST00000696799.1	ENSG00000176406	RIMS2	MODIFIER	5_prime_UTR_variant	270	-	-	-	-	-	HGNC:17283	YES	NM_001348484.3	-	-	-	-	-	-	-	-	-	-	-	-	-	-	-	-	-	-	-13	6	-13	-46	0	0	0	0	RIMS2	19.19	1.99117	-	-	-
chr8:103500879C>T	C	T	8:103500879-103500879	ENST00000696799.1	ENSG00000176406	RIMS2	MODIFIER	5_prime_UTR_variant	270	-	-	-	-	-	HGNC:17283	YES	NM_001348484.3	-	-	-	-	-	-	-	-	-	-	-	-	-	-	-	-	-	-	-13	6	-13	-46	0	0	0	0	RIMS2	19.19	1.99117	-	-	-
chr8:103500879C>T	C	T	8:103500879-103500879	ENST00000696799.1	ENSG00000176406	RIMS2	MODIFIER	5_prime_UTR_variant	270	-	-	-	-	-	HGNC:17283	YES	NM_001348484.3	-	-	-	-	-	-	-	-	-	-	-	-	-	-	-	-	-	-	-13	6	-13	-46	0	0	0	0	RIMS2	19.19	1.99117	-	-	-
chr8:103500879C>T	C	T	8:103500879-103500879	ENST00000696799.1	ENSG00000176406	RIMS2	MODIFIER	5_prime_UTR_variant	270	-	-	-	-	-	HGNC:17283	YES	NM_001348484.3	-	-	-	-	-	-	-	-	-	-	-	-	-	-	-	-	-	-	-13	6	-13	-46	0	0	0	0	RIMS2	19.19	1.99117	-	-	-
chr8:103500879C>T	C	T	8:103500879-103500879	ENST00000696799.1	ENSG00000176406	RIMS2	MODIFIER	5_prime_UTR_variant	270	-	-	-	-	-	HGNC:17283	YES	NM_001348484.3	-	-	-	-	-	-	-	-	-	-	-	-	-	-	-	-	-	-	-13	6	-13	-46	0	0	0	0	RIMS2	19.19	1.99117	-	-	-
chr8:1771009C>T	C	T	8:1771009-1771009	ENST00000331222.6	ENSG00000182372	CLN8	MODIFIER	5_prime_UTR_variant	175	-	-	-	-	rs374522261	HGNC:2079	YES	NM_018941.4	-	1	P1	-	7.23e-05	4.83e-05	0	6.55e-05	0	0.0005794	0	0	4.41e-05	0.0004789	0.0002077	benign	-	-	-49	-20	-9	-11	0	0	0	0	CLN8	6.275	0.478215	-	-	-
chr8:38996990A>G	A	G	8:38996990-38996990	ENST00000487273.7	ENSG00000168615	ADAM9	MODIFIER	5_prime_UTR_variant	18	-	-	-	-	rs571616096	HGNC:216	YES	NM_003816.3	-	1	P1	-	9.22e-05	0	0	0	0	0.001756	9.45e-05	0	0	0	0.0008299	-	-	-	21	2	28	2	0	0	0	0	ADAM9	7.953	0.645997	-	-	-
chr8:38997060C>T	C	T	8:38997060-38997060	ENST00000487273.7	ENSG00000168615	ADAM9	MODIFIER	5_prime_UTR_variant	88	-	-	-	-	rs114558710	HGNC:216	YES	NM_003816.3	-	1	P1	-	0.0008373	0.00286	0	0.0005243	0	0	0	0	1.47e-05	0	0	-	-	-	36	8	8	9	0	0	0.01	0	ADAM9	13.54	1.18766	-	-	-
chr8:54616160A>G	A	G	8:54616160-54616160	ENST00000220676.2	ENSG00000104237	RP1	MODIFIER	5_prime_UTR_variant	65	-	-	-	-	rs147434790	HGNC:10263	YES	NM_006269.2	-	1	-	-	0.0002036	0	0	0	0	0	0.002448	0	7.35e-05	0	0	-	-	-	31	26	42	-44	0	0	0	0	RP1	9.295	0.790235	-	-	-
chr8:54616164A>G	A	G	8:54616164-54616164	ENST00000220676.2	ENSG00000104237	RP1	MODIFIER	5_prime_UTR_variant	69	-	-	-	-	rs572206979	HGNC:10263	YES	NM_006269.2	-	1	-	-	0.0008408	0.0002894	0.002198	0.0003925	0	0	0.004802	0	0.0008231	0.0004776	0	uncertain_significance	-	-	22	38	38	35	0	0	0	0	RP1	7.849	0.635094	-	-	-
chr8:54616190G>A	G	A	8:54616190-54616190	ENST00000220676.2	ENSG00000104237	RP1	MODIFIER	5_prime_UTR_variant	95	-	-	-	-	rs960184736	HGNC:10263	YES	NM_006269.2	-	1	-	-	1.31e-05	0	0	0	0	0	0	0	2.94e-05	0	0	-	-	-	2	-4	9	12	0	0	0	0.02	RP1	10.95	0.94603	-	-	-
chr8:63086025C>G	C	G	8:63086025-63086025	ENST00000260116.5	ENSG00000137561	TTPA	MODIFIER	5_prime_UTR_variant	29	-	-	-	-	rs899145715	HGNC:12404	YES	NM_000370.3	-	1	P1	-	6.58e-06	0	0	0	0	0	0	0	1.47e-05	0	0	-	-	-	-43	22	-12	27	0	0	0	0	TTPA	14.75	1.35191	-	-	-
chr8:96160709C>T	C	T	8:96160709-96160709	ENST00000287020.7	ENSG00000156466	GDF6	MODIFIER	5_prime_UTR_variant	98	-	-	-	-	rs1177186421,COSV54623899	HGNC:4221	YES	NM_001001557.4	-	1	P1	-	-	-	-	-	-	-	-	-	-	-	-	-	-	-	-31	-20	7	-31	0	0	0	0	GDF6	11.45	0.986527	-	-	-
chr8:96160719G>A	G	A	8:96160719-96160719	ENST00000287020.7	ENSG00000156466	GDF6	MODIFIER	5_prime_UTR_variant	88	-	-	-	-	rs200796417	HGNC:4221	YES	NM_001001557.4	-	1	P1	-	2.63e-05	9.65e-05	0	0	0	0	0	0	0	0	0	-	-	-	-30	-41	36	-41	0	0	0	0	GDF6	7.029	0.551057	-	-	-
chr8:96160736C>T	C	T	8:96160736-96160736	ENST00000287020.7	ENSG00000156466	GDF6	MODIFIER	5_prime_UTR_variant	71	-	-	-	-	rs536459986	HGNC:4221	YES	NM_001001557.4	-	1	P1	-	6.57e-06	0	0	0	0	0	0	0	0	0	0.0002071	-	-	-	-2	-47	1	8	0	0	0	0	GDF6	11.75	1.01038	-	-	-
chr8:96160792G>A	G	A	8:96160792-96160792	ENST00000287020.7	ENSG00000156466	GDF6	MODIFIER	5_prime_UTR_variant	15	-	-	-	-	-	HGNC:4221	YES	NM_001001557.4	-	1	P1	-	-	-	-	-	-	-	-	-	-	-	-	-	-	-	-	-	-	-	-	-	-	-	-	20.1	2.10033	-	-	-
chr8:99013341C>T	C	T	8:99013341-99013341	ENST00000358544.7	ENSG00000132549	VPS13B	MODIFIER	5_prime_UTR_variant	68	-	-	-	-	-	HGNC:2183	-	-	NM_017890.5	1	A2	-	-	-	-	-	-	-	-	-	-	-	-	-	-	-	12	-12	-6	6	0	0	0.14	0.02	VPS13B	9.581	0.818801	-	-	-
chr8:99013341C>T	C	T	8:99013341-99013341	ENST00000357162.7	ENSG00000132549	VPS13B	MODIFIER	5_prime_UTR_variant	68	-	-	-	-	-	HGNC:2183	YES	NM_152564.5	-	1	P3	-	-	-	-	-	-	-	-	-	-	-	-	-	-	-	12	-12	-6	6	0	0	0.14	0.02	VPS13B	9.581	0.818801	-	-	-
chr9:100099365G>C	G	C	9:100099365-100099365	ENST00000262457.7	ENSG00000119509	INVS	MODIFIER	5_prime_UTR_variant	123	-	-	-	-	rs1009725507	HGNC:17870	YES	NM_014425.5	-	1	P2	-	2.63e-05	2.41e-05	0	6.54e-05	0	0	0	0	2.94e-05	0	0	-	-	-	-18	43	45	-34	0	0	0	0	INVS	19.86	2.07899	-	-	-
chr9:100099390G>T	G	T	9:100099390-100099390	ENST00000262457.7	ENSG00000119509	INVS	MODIFIER	5_prime_UTR_variant	148	-	-	-	-	rs868400727	HGNC:17870	YES	NM_014425.5	-	1	P2	-	7.89e-05	0	0	6.54e-05	0	0	0	0	0	0	0.002275	-	-	-	18	-43	4	0	0	0	0	0	INVS	15.62	1.48229	-	-	-
chr9:113275672C>T	C	T	9:113275672-113275672	ENST00000374198.5	ENSG00000136875	PRPF4	MODIFIER	5_prime_UTR_variant	15	-	-	-	-	rs377499486,COSV104684050	HGNC:17349	YES	NM_001244926.2	-	1	P4	-	0.001091	0.0001689	0	0.002094	0	0	0	0	0.001793	0.002388	0	-	-	-	27	-18	-24	17	0	0	0	0	PRPF4	12.99	1.12343	-	-	-
chr9:113275672C>T	C	T	9:113275672-113275672	ENST00000374198.5	ENSG00000136875	PRPF4	MODIFIER	5_prime_UTR_variant	15	-	-	-	-	rs377499486,COSV104684050	HGNC:17349	YES	NM_001244926.2	-	1	P4	-	0.001091	0.0001689	0	0.002094	0	0	0	0	0.001793	0.002388	0	-	-	-	27	-18	-24	17	0	0	0	0	PRPF4	12.99	1.12343	-	-	-
chr9:114504805C>T	C	T	9:114504805-114504805	ENST00000362057.4	ENSG00000095397	WHRN	MODIFIER	5_prime_UTR_variant	669	-	-	-	-	-	HGNC:16361	YES	NM_015404.4	-	1	P1	-	-	-	-	-	-	-	-	-	-	-	-	-	-	-	-2	-30	-2	-30	0	0	0	0	DFNB31	14.62	1.33241	-	-	-
chr9:114504824G>C	G	C	9:114504824-114504824	ENST00000362057.4	ENSG00000095397	WHRN	MODIFIER	5_prime_UTR_variant	650	-	-	-	-	rs770413185	HGNC:16361	YES	NM_015404.4	-	1	P1	-	9.2e-05	4.82e-05	0	0	0	0	0	0	0.0001764	0	0	uncertain_significance	-	-	0	-49	1	-49	0	0	0	0	DFNB31	9.334	0.79418	-	-	-
chr9:12693991A>G	A	G	9:12693991-12693991	ENST00000388918.10	ENSG00000107165	TYRP1	MODIFIER	5_prime_UTR_variant	174	-	-	-	-	rs200838609	HGNC:12450	YES	NM_000550.3	-	1	P1	-	7.24e-05	0	0	0.000197	0	0	0	0	0.000103	0.0004789	0	uncertain_significance	-	-	1	2	5	-26	0.04	0	0	0	TYRP1	8.073	0.658851	-	-	-
chr9:136439450C>G	C	G	9:136439450-136439450	ENST00000371712.4	ENSG00000148384	INPP5E	MODIFIER	5_prime_UTR_variant	396	-	-	-	-	rs554931078	HGNC:21474	YES	NM_019892.6	-	1	P1	-	0.004351	0.01501	0	0.001639	0	0	0	0	0.0001032	0.003828	0	likely_benign	-	-	4	-43	-42	-43	0	0	0	0	INPP5E	6.692	0.518077	-	-	-
chr9:136439487G>C	G	C	9:136439487-136439487	ENST00000371712.4	ENSG00000148384	INPP5E	MODIFIER	5_prime_UTR_variant	359	-	-	-	-	rs374802206	HGNC:21474	YES	NM_019892.6	-	1	P1	-	-	-	-	-	-	-	-	-	-	-	-	-	-	-	-1	-45	-9	-3	0	0	0	0	INPP5E	9.23	0.783618	-	-	-
chr9:136439491G>A	G	A	9:136439491-136439491	ENST00000371712.4	ENSG00000148384	INPP5E	MODIFIER	5_prime_UTR_variant	355	-	-	-	-	rs1183722402	HGNC:21474	YES	NM_019892.6	-	1	P1	-	1.32e-05	0	0	0	0	0	0	0	2.95e-05	0	0	-	-	-	33	-3	-8	28	0	0	0	0	INPP5E	12.92	1.11534	-	-	-
chr9:136439508G>A	G	A	9:136439508-136439508	ENST00000371712.4	ENSG00000148384	INPP5E	MODIFIER	5_prime_UTR_variant	338	-	-	-	-	-	HGNC:21474	YES	NM_019892.6	-	1	P1	-	-	-	-	-	-	-	-	-	-	-	-	-	-	-	-5	28	-5	-30	0	0	0	0	INPP5E	3.047	0.19323	-	-	-
chr9:137241310T>G	T	G	9:137241310-137241310	ENST00000340384.5	ENSG00000188229	TUBB4B	MODIFIER	5_prime_UTR_variant	24	-	-	-	-	rs370373354	HGNC:20771	YES	NM_006088.6	-	1	P1	-	0.002276	9.66e-05	0	0.0004584	0.001728	0	0.008875	0	0.003399	0.001442	0.0002069	-	-	-	43	17	1	6	0	0	0	0	TUBB4B	0.639	-0.154287	-	-	-
chr9:137241332C>G	C	G	9:137241332-137241332	ENST00000340384.5	ENSG00000188229	TUBB4B	MODIFIER	5_prime_UTR_variant	46	-	-	-	-	rs11545612	HGNC:20771	YES	NM_006088.6	-	1	P1	-	0.0002438	0.0001936	0	6.56e-05	0.0002895	0	0	0	0.0003979	0	0	-	-	-	47	34	-12	-16	0	0	0	0	TUBB4B	7.934	0.644015	-	-	-
chr9:14779476G>C	G	C	9:14779476-14779476	ENST00000380894.5	ENSG00000164946	FREM1	MODIFIER	5_prime_UTR_variant	58	-	-	-	-	rs143018861	HGNC:23399	-	-	-	1	-	-	0.001433	0.005019	0	0.0005889	0	0	0	0	0	0.0004794	0	-	-	-	-23	-18	-28	49	0	0	0	0	FREM1	1.76	0.060393	-	-	-
chr9:14779476G>C	G	C	9:14779476-14779476	ENST00000380894.5	ENSG00000164946	FREM1	MODIFIER	5_prime_UTR_variant	58	-	-	-	-	rs143018861	HGNC:23399	-	-	-	1	-	-	0.001433	0.005019	0	0.0005889	0	0	0	0	0	0.0004794	0	-	-	-	-23	-18	-28	49	0	0	0	0	FREM1	1.76	0.060393	-	-	-
chr9:14779476G>C	G	C	9:14779476-14779476	ENST00000380880.4	ENSG00000164946	FREM1	MODIFIER	intron_variant	-	-	-	-	-	rs143018861	HGNC:23399	YES	NM_001379081.2	-	5	P1	-	0.001433	0.005019	0	0.0005889	0	0	0	0	0	0.0004794	0	-	-	-	-23	-18	-28	49	0	0	0	0	FREM1	1.76	0.060393	-	-	-
chr9:14779476G>C	G	C	9:14779476-14779476	ENST00000380894.5	ENSG00000164946	FREM1	MODIFIER	5_prime_UTR_variant	58	-	-	-	-	rs143018861	HGNC:23399	-	-	-	1	-	-	0.001433	0.005019	0	0.0005889	0	0	0	0	0	0.0004794	0	-	-	-	-23	-18	-28	49	0	0	0	0	FREM1	1.76	0.060393	-	-	-
chr9:14779476G>C	G	C	9:14779476-14779476	ENST00000380880.4	ENSG00000164946	FREM1	MODIFIER	intron_variant	-	-	-	-	-	rs143018861	HGNC:23399	YES	NM_001379081.2	-	5	P1	-	0.001433	0.005019	0	0.0005889	0	0	0	0	0	0.0004794	0	-	-	-	-23	-18	-28	49	0	0	0	0	FREM1	1.76	0.060393	-	-	-
chr9:14779476G>C	G	C	9:14779476-14779476	ENST00000380894.5	ENSG00000164946	FREM1	MODIFIER	5_prime_UTR_variant	58	-	-	-	-	rs143018861	HGNC:23399	-	-	-	1	-	-	0.001433	0.005019	0	0.0005889	0	0	0	0	0	0.0004794	0	-	-	-	-23	-18	-28	49	0	0	0	0	FREM1	1.76	0.060393	-	-	-
chr9:14779476G>C	G	C	9:14779476-14779476	ENST00000380880.4	ENSG00000164946	FREM1	MODIFIER	intron_variant	-	-	-	-	-	rs143018861	HGNC:23399	YES	NM_001379081.2	-	5	P1	-	0.001433	0.005019	0	0.0005889	0	0	0	0	0	0.0004794	0	-	-	-	-23	-18	-28	49	0	0	0	0	FREM1	1.76	0.060393	-	-	-
chr9:14779476G>C	G	C	9:14779476-14779476	ENST00000380880.4	ENSG00000164946	FREM1	MODIFIER	intron_variant	-	-	-	-	-	rs143018861	HGNC:23399	YES	NM_001379081.2	-	5	P1	-	0.001433	0.005019	0	0.0005889	0	0	0	0	0	0.0004794	0	-	-	-	-23	-18	-28	49	0	0	0	0	FREM1	1.76	0.060393	-	-	-
chr9:14779512C>A	C	A	9:14779512-14779512	ENST00000380894.5	ENSG00000164946	FREM1	MODIFIER	5_prime_UTR_variant	22	-	-	-	-	rs921459219	HGNC:23399	-	-	-	1	-	-	9.2e-05	2.41e-05	0	0	0.00288	0	0	0	4.41e-05	0	0	-	-	-	-7	19	21	5	0	0	0	0	FREM1	3.169	0.20397	-	-	-
chr9:14779512C>A	C	A	9:14779512-14779512	ENST00000380894.5	ENSG00000164946	FREM1	MODIFIER	5_prime_UTR_variant	22	-	-	-	-	rs921459219	HGNC:23399	-	-	-	1	-	-	9.2e-05	2.41e-05	0	0	0.00288	0	0	0	4.41e-05	0	0	-	-	-	-7	19	21	5	0	0	0	0	FREM1	3.169	0.20397	-	-	-
chr9:14779512C>A	C	A	9:14779512-14779512	ENST00000380894.5	ENSG00000164946	FREM1	MODIFIER	5_prime_UTR_variant	22	-	-	-	-	rs921459219	HGNC:23399	-	-	-	1	-	-	9.2e-05	2.41e-05	0	0	0.00288	0	0	0	4.41e-05	0	0	-	-	-	-7	19	21	5	0	0	0	0	FREM1	3.169	0.20397	-	-	-
chr9:14779512C>A	C	A	9:14779512-14779512	ENST00000380880.4	ENSG00000164946	FREM1	MODIFIER	intron_variant	-	-	-	-	-	rs921459219	HGNC:23399	YES	NM_001379081.2	-	5	P1	-	9.2e-05	2.41e-05	0	0	0.00288	0	0	0	4.41e-05	0	0	-	-	-	-7	19	21	5	0	0	0	0	FREM1	3.169	0.20397	-	-	-
chr9:14779512C>A	C	A	9:14779512-14779512	ENST00000380894.5	ENSG00000164946	FREM1	MODIFIER	5_prime_UTR_variant	22	-	-	-	-	rs921459219	HGNC:23399	-	-	-	1	-	-	9.2e-05	2.41e-05	0	0	0.00288	0	0	0	4.41e-05	0	0	-	-	-	-7	19	21	5	0	0	0	0	FREM1	3.169	0.20397	-	-	-
chr9:14779512C>A	C	A	9:14779512-14779512	ENST00000380880.4	ENSG00000164946	FREM1	MODIFIER	intron_variant	-	-	-	-	-	rs921459219	HGNC:23399	YES	NM_001379081.2	-	5	P1	-	9.2e-05	2.41e-05	0	0	0.00288	0	0	0	4.41e-05	0	0	-	-	-	-7	19	21	5	0	0	0	0	FREM1	3.169	0.20397	-	-	-
chr9:14779512C>A	C	A	9:14779512-14779512	ENST00000380880.4	ENSG00000164946	FREM1	MODIFIER	intron_variant	-	-	-	-	-	rs921459219	HGNC:23399	YES	NM_001379081.2	-	5	P1	-	9.2e-05	2.41e-05	0	0	0.00288	0	0	0	4.41e-05	0	0	-	-	-	-7	19	21	5	0	0	0	0	FREM1	3.169	0.20397	-	-	-
chr9:14779512C>A	C	A	9:14779512-14779512	ENST00000380880.4	ENSG00000164946	FREM1	MODIFIER	intron_variant	-	-	-	-	-	rs921459219	HGNC:23399	YES	NM_001379081.2	-	5	P1	-	9.2e-05	2.41e-05	0	0	0.00288	0	0	0	4.41e-05	0	0	-	-	-	-7	19	21	5	0	0	0	0	FREM1	3.169	0.20397	-	-	-
chr9:14869009G>A	G	A	9:14869009-14869009	ENST00000380880.4	ENSG00000164946	FREM1	MODIFIER	5_prime_UTR_variant	751	-	-	-	-	rs534593430	HGNC:23399	YES	NM_001379081.2	-	5	P1	-	0.0001512	0	0	0	0	0	0	0	0	0.0004794	0.004564	-	-	-	1	9	10	-15	0	0	0	0	FREM1	0.128	-0.484438	-	-	-
chr9:14869065A>C	A	C	9:14869065-14869065	ENST00000380880.4	ENSG00000164946	FREM1	MODIFIER	5_prime_UTR_variant	695	-	-	-	-	rs114845933	HGNC:23399	YES	NM_001379081.2	-	5	P1	-	0.006787	0.02251	0	0.003795	0	0	0	0.003165	0.0004262	0.005736	0	uncertain_significance	-	-	-1	-47	-1	4	0.07	0	0	0	FREM1	11.68	1.00471	-	-	-
chr9:26956505G>A	G	A	9:26956505-26956505	ENST00000380062.10	ENSG00000096872	IFT74	MODIFIER	5_prime_UTR_variant	94	-	-	-	-	rs111815643	HGNC:21424	YES	NM_025103.4	-	1	P1	-	0.007967	0.02791	0	0.002812	0	0	0	0	4.41e-05	0.004776	0	-	-	-	-44	11	11	-39	0	0	0.03	0	IFT74	10.38	0.894491	-	-	-
chr9:26956505G>A	G	A	9:26956505-26956505	ENST00000433700.5	ENSG00000096872	IFT74	MODIFIER	intron_variant	-	-	-	-	-	rs111815643	HGNC:21424	-	-	-	5	P1	-	0.007967	0.02791	0	0.002812	0	0	0	0	4.41e-05	0.004776	0	-	-	-	-44	11	11	-39	0	0	0.03	0	IFT74	10.38	0.894491	-	-	-
chr9:26956505G>A	G	A	9:26956505-26956505	ENST00000433700.5	ENSG00000096872	IFT74	MODIFIER	intron_variant	-	-	-	-	-	rs111815643	HGNC:21424	-	-	-	5	P1	-	0.007967	0.02791	0	0.002812	0	0	0	0	4.41e-05	0.004776	0	-	-	-	-44	11	11	-39	0	0	0.03	0	IFT74	10.38	0.894491	-	-	-
chr9:26956505G>A	G	A	9:26956505-26956505	ENST00000380062.10	ENSG00000096872	IFT74	MODIFIER	5_prime_UTR_variant	94	-	-	-	-	rs111815643	HGNC:21424	YES	NM_025103.4	-	1	P1	-	0.007967	0.02791	0	0.002812	0	0	0	0	4.41e-05	0.004776	0	-	-	-	-44	11	11	-39	0	0	0.03	0	IFT74	10.38	0.894491	-	-	-
chr9:2717667T>G	T	G	9:2717667-2717667	ENST00000382082.4	ENSG00000168263	KCNV2	MODIFIER	5_prime_UTR_variant	158	-	-	-	-	-	HGNC:19698	YES	NM_133497.4	-	1	P1	-	-	-	-	-	-	-	-	-	-	-	-	-	-	-	-28	3	15	-50	0	0	0	0	KCNV2	0.649	-0.151034	-	-	-
chr9:2717671G>A	G	A	9:2717671-2717671	ENST00000382082.4	ENSG00000168263	KCNV2	MODIFIER	5_prime_UTR_variant	162	-	-	-	-	rs571461805	HGNC:19698	YES	NM_133497.4	-	1	P1	-	0.000368	0.0001689	0	0.0001309	0	0	0.0001883	0	0.0006469	0.0004789	0	uncertain_significance	-	-	2	1	11	0	0	0	0	0	KCNV2	6.719	0.52064	-	-	-
chr9:2717722C>T	C	T	9:2717722-2717722	ENST00000382082.4	ENSG00000168263	KCNV2	MODIFIER	5_prime_UTR_variant	213	-	-	-	-	rs543439534,COSV66057226	HGNC:19698	YES	NM_133497.4	-	1	P1	-	0.0001643	2.41e-05	0	0	0	0	0	0	2.94e-05	0	0.004562	-	-	-	16	-19	-40	30	0	0	0	0	KCNV2	0.027	-0.790463	-	-	-
chr9:32552533C>T	C	T	9:32552533-32552533	ENST00000360538.7	ENSG00000197579	TOPORS	MODIFIER	5_prime_UTR_variant	54	-	-	-	-	rs1438425118	HGNC:21653	YES	NM_005802.5	-	1	P2	-	1.31e-05	4.83e-05	0	0	0	0	0	0	0	0	0	-	-	-	-2	9	-25	-12	0	0	0	0	TOPORS	5.917	0.444734	-	-	-
chr9:32552533C>T	C	T	9:32552533-32552533	ENST00000360538.7	ENSG00000197579	TOPORS	MODIFIER	5_prime_UTR_variant	54	-	-	-	-	rs1438425118	HGNC:21653	YES	NM_005802.5	-	1	P2	-	1.31e-05	4.83e-05	0	0	0	0	0	0	0	0	0	-	-	-	-2	9	-25	-12	0	0	0	0	TOPORS	5.917	0.444734	-	-	-
chr9:32552533C>T	C	T	9:32552533-32552533	ENST00000379858.1	ENSG00000197579	TOPORS	MODIFIER	5_prime_UTR_variant	21	-	-	-	-	rs1438425118	HGNC:21653	-	-	-	1	A1	-	1.31e-05	4.83e-05	0	0	0	0	0	0	0	0	0	-	-	-	-2	9	-25	-12	0	0	0	0	TOPORS	5.917	0.444734	-	-	-
chr9:32552533C>T	C	T	9:32552533-32552533	ENST00000379858.1	ENSG00000197579	TOPORS	MODIFIER	5_prime_UTR_variant	21	-	-	-	-	rs1438425118	HGNC:21653	-	-	-	1	A1	-	1.31e-05	4.83e-05	0	0	0	0	0	0	0	0	0	-	-	-	-2	9	-25	-12	0	0	0	0	TOPORS	5.917	0.444734	-	-	-
chr9:78236288C>A	C	A	9:78236288-78236288	ENST00000643273.2	ENSG00000148019	CEP78	MODIFIER	5_prime_UTR_variant	214	-	-	-	-	rs933920757	HGNC:25740	YES	NM_001330691.3	-	-	A2	-	-	-	-	-	-	-	-	-	-	-	-	-	-	-	0	49	-33	8	0	0	0	0	CEP78	8.961	0.755201	-	-	-
chr9:78236288C>A	C	A	9:78236288-78236288	ENST00000643273.2	ENSG00000148019	CEP78	MODIFIER	5_prime_UTR_variant	214	-	-	-	-	rs933920757	HGNC:25740	YES	NM_001330691.3	-	-	A2	-	-	-	-	-	-	-	-	-	-	-	-	-	-	-	0	49	-33	8	0	0	0	0	CEP78	8.961	0.755201	-	-	-
chr9:78236288C>A	C	A	9:78236288-78236288	ENST00000643273.2	ENSG00000148019	CEP78	MODIFIER	5_prime_UTR_variant	214	-	-	-	-	rs933920757	HGNC:25740	YES	NM_001330691.3	-	-	A2	-	-	-	-	-	-	-	-	-	-	-	-	-	-	-	0	49	-33	8	0	0	0	0	CEP78	8.961	0.755201	-	-	-
chr9:78236288C>A	C	A	9:78236288-78236288	ENST00000643273.2	ENSG00000148019	CEP78	MODIFIER	5_prime_UTR_variant	214	-	-	-	-	rs933920757	HGNC:25740	YES	NM_001330691.3	-	-	A2	-	-	-	-	-	-	-	-	-	-	-	-	-	-	-	0	49	-33	8	0	0	0	0	CEP78	8.961	0.755201	-	-	-
chr9:78236288C>A	C	A	9:78236288-78236288	ENST00000643273.2	ENSG00000148019	CEP78	MODIFIER	5_prime_UTR_variant	214	-	-	-	-	rs933920757	HGNC:25740	YES	NM_001330691.3	-	-	A2	-	-	-	-	-	-	-	-	-	-	-	-	-	-	-	0	49	-33	8	0	0	0	0	CEP78	8.961	0.755201	-	-	-
chr9:78236288C>A	C	A	9:78236288-78236288	ENST00000643273.2	ENSG00000148019	CEP78	MODIFIER	5_prime_UTR_variant	214	-	-	-	-	rs933920757	HGNC:25740	YES	NM_001330691.3	-	-	A2	-	-	-	-	-	-	-	-	-	-	-	-	-	-	-	0	49	-33	8	0	0	0	0	CEP78	8.961	0.755201	-	-	-
chr9:78236288C>A	C	A	9:78236288-78236288	ENST00000643273.2	ENSG00000148019	CEP78	MODIFIER	5_prime_UTR_variant	214	-	-	-	-	rs933920757	HGNC:25740	YES	NM_001330691.3	-	-	A2	-	-	-	-	-	-	-	-	-	-	-	-	-	-	-	0	49	-33	8	0	0	0	0	CEP78	8.961	0.755201	-	-	-
chr9:78236288C>A	C	A	9:78236288-78236288	ENST00000643273.2	ENSG00000148019	CEP78	MODIFIER	5_prime_UTR_variant	214	-	-	-	-	rs933920757	HGNC:25740	YES	NM_001330691.3	-	-	A2	-	-	-	-	-	-	-	-	-	-	-	-	-	-	-	0	49	-33	8	0	0	0	0	CEP78	8.961	0.755201	-	-	-
chrX:101348675C>A	C	A	X:101348675-101348675	ENST00000372902.4	ENSG00000126953	TIMM8A	MODIFIER	5_prime_UTR_variant	68	-	-	-	-	rs727503478	HGNC:11817	YES	NM_004085.4	-	1	P1	-	0.0001341	0	0	0	0	0	0	0	0	0	0.005622	likely_benign	-	-	4	30	31	1	0	0	0.02	0	TIMM8A	8.312	0.684504	-	-	-
chrX:101348737A>T	A	T	X:101348737-101348737	ENST00000372902.4	ENSG00000126953	TIMM8A	MODIFIER	5_prime_UTR_variant	6	-	-	-	-	rs191043798	HGNC:11817	YES	NM_004085.4	-	1	P1	-	0.009638	0.033	0	0.0036	0.0003784	0	0	0	0.0001508	0.00994	0	likely_benign	-	-	-32	13	-31	2	0	0	0.02	0	TIMM8A	16.13	1.56205	-	-	-
chrX:13734972C>G	C	G	X:13734972-13734972	ENST00000340096.11	ENSG00000046651	OFD1	MODIFIER	5_prime_UTR_variant	225	-	-	-	-	rs987148235	HGNC:2567	YES	NM_003611.3	-	1	P1	-	7.97e-05	3.22e-05	0	0	0	0	0	0	0.0001502	0	0	-	-	-	-11	-17	-16	-2	0	0	0.01	0	OFD1	10.59	0.914581	-	-	-
chrX:13735001G>T	G	T	X:13735001-13735001	ENST00000340096.11	ENSG00000046651	OFD1	MODIFIER	5_prime_UTR_variant	254	-	-	-	-	rs1477884447	HGNC:2567	YES	NM_003611.3	-	1	P1	-	6.2e-05	0	0	0	0	0	0	0	0.0001313	0	0	-	-	-	-46	-26	-45	10	0	0	0	0	OFD1	6.679	0.516804	-	-	-
chrX:13735001G>T	G	T	X:13735001-13735001	ENST00000340096.11	ENSG00000046651	OFD1	MODIFIER	5_prime_UTR_variant	254	-	-	-	-	rs1477884447	HGNC:2567	YES	NM_003611.3	-	1	P1	-	6.2e-05	0	0	0	0	0	0	0	0.0001313	0	0	-	-	-	-46	-26	-45	10	0	0	0	0	OFD1	6.679	0.516804	-	-	-
chrX:38327447C>T	C	T	X:38327447-38327447	ENST00000645032.1	ENSG00000156313	RPGR	MODIFIER	5_prime_UTR_variant	63	-	-	-	-	-	HGNC:10295	YES	NM_001034853.2	-	-	A2	-	-	-	-	-	-	-	-	-	-	-	-	-	-	-	-40	-7	-2	5	0	0	0	0	RPGR	3.293	0.214708	-	-	-
chrX:46837057G>C	G	C	X:46837057-46837057	ENST00000218340.4	ENSG00000102218	RP2	MODIFIER	5_prime_UTR_variant	15	-	-	-	-	rs186256592	HGNC:10274	YES	NM_006915.3	-	1	P1	-	0.001627	0.005098	0	0.001122	0	0	0	0.008333	0.0001879	0.0006614	0	likely_benign	-	-	11	-5	9	-3	0	0	0	0	RP2	9.808	0.841001	-	-	-
chrX:78104281C>T	C	T	X:78104281-78104281	ENST00000644362.1	ENSG00000102144	PGK1	MODIFIER	intron_variant	-	-	-	-	-	rs192936390,COSV64831668	HGNC:8896	-	-	-	-	-	-	0.0006745	0	0	0.0002787	0	0.01823	0	0	0.0001501	0	0	-	-	-	47	-16	47	48	0	0	0	0	PGK1	2.36	0.128712	-	-	-
chrX:78104281C>T	C	T	X:78104281-78104281	ENST00000373316.5	ENSG00000102144	PGK1	MODIFIER	5_prime_UTR_variant	34	-	-	-	-	rs192936390,COSV64831668	HGNC:8896	YES	NM_000291.4	-	1	P1	-	0.0006745	0	0	0.0002787	0	0.01823	0	0	0.0001501	0	0	-	-	-	47	-16	47	48	0	0	0	0	PGK1	2.36	0.128712	-	-	-
chrX:78104281C>T	C	T	X:78104281-78104281	ENST00000644362.1	ENSG00000102144	PGK1	MODIFIER	intron_variant	-	-	-	-	-	rs192936390,COSV64831668	HGNC:8896	-	-	-	-	-	-	0.0006745	0	0	0.0002787	0	0.01823	0	0	0.0001501	0	0	-	-	-	47	-16	47	48	0	0	0	0	PGK1	2.36	0.128712	-	-	-
chrX:78104281C>T	C	T	X:78104281-78104281	ENST00000373316.5	ENSG00000102144	PGK1	MODIFIER	5_prime_UTR_variant	34	-	-	-	-	rs192936390,COSV64831668	HGNC:8896	YES	NM_000291.4	-	1	P1	-	0.0006745	0	0	0.0002787	0	0.01823	0	0	0.0001501	0	0	-	-	-	47	-16	47	48	0	0	0	0	PGK1	2.36	0.128712	-	-	-
chrX:78104320C>G	C	G	X:78104320-78104320	ENST00000644362.1	ENSG00000102144	PGK1	MODIFIER	intron_variant	-	-	-	-	-	rs373149332	HGNC:8896	-	-	-	-	-	-	2.66e-05	0	0	0	0	0	0	0	5.63e-05	0	0	-	-	-	39	8	-1	8	0	0	0	0	PGK1	7.546	0.603413	-	-	-
chrX:78104320C>G	C	G	X:78104320-78104320	ENST00000373316.5	ENSG00000102144	PGK1	MODIFIER	5_prime_UTR_variant	73	-	-	-	-	rs373149332	HGNC:8896	YES	NM_000291.4	-	1	P1	-	2.66e-05	0	0	0	0	0	0	0	5.63e-05	0	0	-	-	-	39	8	-1	8	0	0	0	0	PGK1	7.546	0.603413	-	-	-
chrX:78104320C>G	C	G	X:78104320-78104320	ENST00000644362.1	ENSG00000102144	PGK1	MODIFIER	intron_variant	-	-	-	-	-	rs373149332	HGNC:8896	-	-	-	-	-	-	2.66e-05	0	0	0	0	0	0	0	5.63e-05	0	0	-	-	-	39	8	-1	8	0	0	0	0	PGK1	7.546	0.603413	-	-	-
chrX:78104320C>G	C	G	X:78104320-78104320	ENST00000373316.5	ENSG00000102144	PGK1	MODIFIER	5_prime_UTR_variant	73	-	-	-	-	rs373149332	HGNC:8896	YES	NM_000291.4	-	1	P1	-	2.66e-05	0	0	0	0	0	0	0	5.63e-05	0	0	-	-	-	39	8	-1	8	0	0	0	0	PGK1	7.546	0.603413	-	-	-
chrX:78104322C>T	C	T	X:78104322-78104322	ENST00000373316.5	ENSG00000102144	PGK1	MODIFIER	5_prime_UTR_variant	75	-	-	-	-	rs782312507	HGNC:8896	YES	NM_000291.4	-	1	P1	-	8.87e-06	0	0	0	0	0	0	0	0	0	0.0003623	-	-	-	37	6	7	6	0	0	0	0	PGK1	5.545	0.410666	-	-	-
chrX:78104322C>T	C	T	X:78104322-78104322	ENST00000644362.1	ENSG00000102144	PGK1	MODIFIER	intron_variant	-	-	-	-	-	rs782312507	HGNC:8896	-	-	-	-	-	-	8.87e-06	0	0	0	0	0	0	0	0	0	0.0003623	-	-	-	37	6	7	6	0	0	0	0	PGK1	5.545	0.410666	-	-	-
chrX:78104322C>T	C	T	X:78104322-78104322	ENST00000644362.1	ENSG00000102144	PGK1	MODIFIER	intron_variant	-	-	-	-	-	rs782312507	HGNC:8896	-	-	-	-	-	-	8.87e-06	0	0	0	0	0	0	0	0	0	0.0003623	-	-	-	37	6	7	6	0	0	0	0	PGK1	5.545	0.410666	-	-	-
chrX:78104322C>T	C	T	X:78104322-78104322	ENST00000373316.5	ENSG00000102144	PGK1	MODIFIER	5_prime_UTR_variant	75	-	-	-	-	rs782312507	HGNC:8896	YES	NM_000291.4	-	1	P1	-	8.87e-06	0	0	0	0	0	0	0	0	0	0.0003623	-	-	-	37	6	7	6	0	0	0	0	PGK1	5.545	0.410666	-	-	-
chrX:9765829G>A	G	A	X:9765829-9765829	ENST00000467482.6	ENSG00000101850	GPR143	MODIFIER	5_prime_UTR_variant	19	-	-	-	-	rs753538602	HGNC:20145	YES	NM_000273.3	-	1	P1	-	8.84e-06	0	0	0	0	0	0	0	0	0	0.000351	-	-	-	-31	-16	6	27	0	0	0	0	GPR143	0.482	-0.211803	-	-	-
[truncated: 23 more columns]

[truncated: 3 more sheets: CMGG_Secondary_structure, GE_Overlap_with_TSS_or_IRES, CMGG_Overlap_with_TSS_or_IRES]
